# Supplementary material for: Transcriptome sequencing of a thalloid bryophyte; Dumortiera hirsuta (Sw) Nees: assembly, annotation, and marker discovery
Source: Sci Rep. 2015 Oct 20;5:15350. doi: 10.1038/srep15350 (PMC4611483; doi:10.1038/srep15350)
Supplement: Supplementary Information [file srep15350-s2.xls]

## Sheet: Blast with Nr
Supplemental Data 1. Annotation details of Dumortiera hirsuta unigenes with NCBI NR database using BlastX with e-value 10-10.
Query	Subject	Q. Start	Q. End	S. Start	S. End	e-value	Bit score	Annotation
contig00001	gi|11466702|ref|NP_039298.1|	2543	4612	45	734	0	1409	>gi|11466702|ref|NP_039298.1| photosystem I P700 chlorophyll a apoprotein A2 [Marchantia polymorpha] >gi|131147|sp|P06408.1|PSAB_MARPO RecName: Full=Photosystem I P700 chlorophyll a apoprotein A2; AltName: Full=PSI-B; AltName: Full=PsaB >gi|11671|emb|CAA28084.1| psaB [Marchantia polymorpha]
contig00002	gi|168061794|ref|XP_001782871.1|	1963	548	1	488	9e-134	484	>gi|168061794|ref|XP_001782871.1| sensory histidine protein kinase [Physcomitrella patens subsp. patens] >gi|162665649|gb|EDQ52326.1| sensory histidine protein kinase [Physcomitrella patens subsp. patens]
contig00003	gi|315360475|dbj|BAJ46515.1|	1176	3050	353	985	0	878	>gi|315360475|dbj|BAJ46515.1| lipoxygenase [Marchantia polymorpha]
contig00004	gi|168008942|ref|XP_001757165.1|	1	252	53	137	2e-13	84.7	>gi|168008942|ref|XP_001757165.1| predicted protein [Physcomitrella patens subsp. patens] >gi|162691663|gb|EDQ78024.1| predicted protein [Physcomitrella patens subsp. patens]
contig00005	gi|168042786|ref|XP_001773868.1|	2921	1431	1	498	0	765	>gi|168042786|ref|XP_001773868.1| predicted protein [Physcomitrella patens subsp. patens] >gi|162674855|gb|EDQ61358.1| predicted protein [Physcomitrella patens subsp. patens]
contig00006	gi|11467099|ref|NP_054400.1|	300	1949	120	669	0	1040	>gi|11467099|ref|NP_054400.1| NADH dehydrogenase subunit 5 [Marchantia polymorpha] >gi|464247|sp|P26849.2|NU5M_MARPO RecName: Full=NADH-ubiquinone oxidoreductase chain 5; AltName: Full=NADH dehydrogenase subunit 5 >gi|786184|gb|AAC09397.1| nad5 [Marchantia polymorpha]
contig00007	gi|148909165|gb|ABR17683.1|	492	2342	15	633	0	945	>gi|148909165|gb|ABR17683.1| unknown [Picea sitchensis]
contig00008	gi|11467159|ref|NP_054460.1|	1792	299	1	502	0	901	>gi|11467159|ref|NP_054460.1| hypothetical protein MapooMp68 [Marchantia polymorpha] >gi|586783|sp|P38478.1|YMF40_MARPO RecName: Full=Uncharacterized mitochondrial protein ymf40; AltName: Full=ORF502 >gi|786243|gb|AAC09457.1| 18S ribosomal RNA intron 1 ORF [Marchantia polymorpha]
contig00009	gi|302784064|ref|XP_002973804.1|	375	1355	9	335	2e-143	516	>gi|302784064|ref|XP_002973804.1| hypothetical protein SELMODRAFT_100054 [Selaginella moellendorffii] >gi|300158136|gb|EFJ24759.1| hypothetical protein SELMODRAFT_100054 [Selaginella moellendorffii]
contig00010	gi|168025298|ref|XP_001765171.1|	633	2420	423	1018	0	878	>gi|168025298|ref|XP_001765171.1| predicted protein [Physcomitrella patens subsp. patens] >gi|162683490|gb|EDQ69899.1| predicted protein [Physcomitrella patens subsp. patens]
contig00011	gi|225427288|ref|XP_002281722.1|	2688	865	4	613	0	989	>gi|225427288|ref|XP_002281722.1| PREDICTED: dynamin-related protein 1E isoform 1 [Vitis vinifera] >gi|297742146|emb|CBI33933.3| unnamed protein product [Vitis vinifera]
contig00012	gi|302818377|ref|XP_002990862.1|	723	2387	95	671	2e-127	463	>gi|302818377|ref|XP_002990862.1| GRAS family protein [Selaginella moellendorffii] >gi|300141423|gb|EFJ08135.1| GRAS family protein [Selaginella moellendorffii]
contig00013	gi|168048081|ref|XP_001776496.1|	146	1387	1	408	3e-160	572	>gi|168048081|ref|XP_001776496.1| predicted protein [Physcomitrella patens subsp. patens] >gi|162672087|gb|EDQ58629.1| predicted protein [Physcomitrella patens subsp. patens]
contig00014	gi|168035795|ref|XP_001770394.1|	424	2220	27	574	0	726	>gi|168035795|ref|XP_001770394.1| predicted protein [Physcomitrella patens subsp. patens] >gi|162678271|gb|EDQ64731.1| predicted protein [Physcomitrella patens subsp. patens]
contig00015	gi|302801989|ref|XP_002982750.1|	1128	2426	210	628	1e-110	407	>gi|302801989|ref|XP_002982750.1| hypothetical protein SELMODRAFT_117344 [Selaginella moellendorffii] >gi|300149340|gb|EFJ15995.1| hypothetical protein SELMODRAFT_117344 [Selaginella moellendorffii]
contig00016	gi|168046528|ref|XP_001775725.1|	5	2359	125	909	0	1302	>gi|168046528|ref|XP_001775725.1| predicted protein [Physcomitrella patens subsp. patens] >gi|162672877|gb|EDQ59408.1| predicted protein [Physcomitrella patens subsp. patens]
contig00017	gi|357436123|ref|XP_003588337.1|	2365	2054	405	508	1e-43	185	>gi|357436123|ref|XP_003588337.1| Ribosomal protein S10 [Medicago truncatula] >gi|355477385|gb|AES58588.1| Ribosomal protein S10 [Medicago truncatula]
contig00018	gi|168053520|ref|XP_001779184.1|	2741	612	600	1284	0	746	>gi|168053520|ref|XP_001779184.1| ATP-binding cassette transporter, subfamily B, member 16, group MDR/PGP protein PpABCB16 [Physcomitrella patens subsp. patens] >gi|162669443|gb|EDQ56030.1| ATP-binding cassette transporter, subfamily B, member 16, group MDR/PGP protein PpABCB16 [Physcomitrella patens subsp. patens]"
contig00019	gi|147860809|emb|CAN81065.1|	2684	1074	25	562	0	868	>gi|147860809|emb|CAN81065.1| hypothetical protein VITISV_000728 [Vitis vinifera]
contig00021	gi|88769949|gb|ABD51465.1|	2682	862	552	1132	9e-33	149	>gi|88769949|gb|ABD51465.1| S1L [Squirrel poxvirus]
contig00022	gi|317106767|dbj|BAJ53259.1|	2654	495	70	776	0	915	>gi|317106767|dbj|BAJ53259.1| JMS10C05.2 [Jatropha curcas]
contig00023	gi|168002910|ref|XP_001754156.1|	1935	1546	1	134	2e-41	177	>gi|168002910|ref|XP_001754156.1| predicted protein [Physcomitrella patens subsp. patens] >gi|162694710|gb|EDQ81057.1| predicted protein [Physcomitrella patens subsp. patens]
contig00024	gi|302797839|ref|XP_002980680.1|	13	1671	88	570	2e-75	290	>gi|302797839|ref|XP_002980680.1| hypothetical protein SELMODRAFT_178277 [Selaginella moellendorffii] >gi|300151686|gb|EFJ18331.1| hypothetical protein SELMODRAFT_178277 [Selaginella moellendorffii]
contig00025	gi|34501416|ref|NP_904203.1|	2410	221	1	730	0	1494	>gi|34501416|ref|NP_904203.1| photosystem I P700 chlorophyll a apoprotein A2 [Physcomitrella patens subsp. patens] >gi|26398298|sp|Q8MFA2.1|PSAB_PHYPA RecName: Full=Photosystem I P700 chlorophyll a apoprotein A2; AltName: Full=PSI-B; AltName: Full=PsaB >gi|21832069|dbj|BAC05489.1| photosystem I P700 apoprotein B [Physcomitrella patens] >gi|34494786|dbj|BAC85053.1| PSI P700 apoprotein A2 [Physcomi…
contig00026	gi|359495941|ref|XP_002266377.2|	451	1932	4	456	8e-105	388	>gi|359495941|ref|XP_002266377.2| PREDICTED: MLO5 protein [Vitis vinifera] >gi|193878338|gb|ACF25909.1| MLO-like protein 1 [Vitis vinifera] >gi|297736663|emb|CBI25680.3| unnamed protein product [Vitis vinifera]
contig00027	gi|148910150|gb|ABR18157.1|	1947	1045	1	301	2e-141	509	>gi|148910150|gb|ABR18157.1| unknown [Picea sitchensis]
contig00028	gi|302793604|ref|XP_002978567.1|	879	1919	3	358	5e-128	465	>gi|302793604|ref|XP_002978567.1| hypothetical protein SELMODRAFT_443878 [Selaginella moellendorffii] >gi|300153916|gb|EFJ20553.1| hypothetical protein SELMODRAFT_443878 [Selaginella moellendorffii]
contig00029	gi|359486102|ref|XP_002274605.2|	2571	1873	187	408	2e-40	174	>gi|359486102|ref|XP_002274605.2| PREDICTED: mitogen-activated protein kinase kinase kinase 1-like [Vitis vinifera]
contig00030	gi|156118600|gb|ABU49842.1|	229	2277	36	721	0	985	>gi|156118600|gb|ABU49842.1| phenylalanine ammonia-lyase [Ginkgo biloba]
contig00031	gi|168027623|ref|XP_001766329.1|	223	1941	1	580	2e-111	410	>gi|168027623|ref|XP_001766329.1| predicted protein [Physcomitrella patens subsp. patens] >gi|162682543|gb|EDQ68961.1| predicted protein [Physcomitrella patens subsp. patens]
contig00032	gi|330850626|ref|YP_004376507.1|	1543	2298	131	382	5e-131	475	>gi|330850626|ref|YP_004376507.1| photosystem II CP43 chlorophyll apoprotein [Ptilidium pulcherrimum] >gi|302024755|gb|ADK89601.1| photosystem II CP43 chlorophyll apoprotein [Ptilidium pulcherrimum]
contig00033	gi|168009622|ref|XP_001757504.1|	2569	275	42	805	0	1229	>gi|168009622|ref|XP_001757504.1| predicted protein [Physcomitrella patens subsp. patens] >gi|162691198|gb|EDQ77561.1| predicted protein [Physcomitrella patens subsp. patens]
contig00034	gi|168001559|ref|XP_001753482.1|	2155	347	67	674	0	738	>gi|168001559|ref|XP_001753482.1| predicted protein [Physcomitrella patens subsp. patens] >gi|162695361|gb|EDQ81705.1| predicted protein [Physcomitrella patens subsp. patens]
contig00035	gi|168001160|ref|XP_001753283.1|	23	1366	1	448	0	808	>gi|168001160|ref|XP_001753283.1| predicted protein [Physcomitrella patens subsp. patens] >gi|162695569|gb|EDQ81912.1| predicted protein [Physcomitrella patens subsp. patens]
contig00036	gi|168041683|ref|XP_001773320.1|	2534	930	24	555	0	827	>gi|168041683|ref|XP_001773320.1| predicted protein [Physcomitrella patens subsp. patens] >gi|162675362|gb|EDQ61858.1| predicted protein [Physcomitrella patens subsp. patens]
contig00037	gi|302759949|ref|XP_002963397.1|	520	1245	88	330	2e-100	373	>gi|302759949|ref|XP_002963397.1| hypothetical protein SELMODRAFT_141864 [Selaginella moellendorffii] >gi|300168665|gb|EFJ35268.1| hypothetical protein SELMODRAFT_141864 [Selaginella moellendorffii]
contig00038	gi|11467148|ref|NP_054447.1|	1340	2533	1	398	0	761	>gi|11467148|ref|NP_054447.1| ATP synthase F1 subunit alpha [Marchantia polymorpha] >gi|416672|sp|P26854.2|ATPAM_MARPO RecName: Full=ATP synthase subunit alpha, mitochondrial >gi|786232|gb|AAC09446.1| atpA [Marchantia polymorpha]"
contig00039	gi|168005544|ref|XP_001755470.1|	97	1674	1	521	0	670	>gi|168005544|ref|XP_001755470.1| predicted protein [Physcomitrella patens subsp. patens] >gi|162693177|gb|EDQ79530.1| predicted protein [Physcomitrella patens subsp. patens]
contig00040	gi|356561689|ref|XP_003549112.1|	13	2076	1	674	0	941	>gi|356561689|ref|XP_003549112.1| PREDICTED: probable metal-nicotianamine transporter YSL6-like isoform 1 [Glycine max]
contig00041	gi|11467106|ref|NP_054407.1|	1572	2063	89	252	3e-71	276	>gi|11467106|ref|NP_054407.1| ATP synthase F0 subunit 6 [Marchantia polymorpha] >gi|416673|sp|P26853.2|ATP6_MARPO RecName: Full=ATP synthase subunit a; AltName: Full=F-ATPase protein 6 >gi|786191|gb|AAC09404.1| atp6 [Marchantia polymorpha]
contig00042	gi|302791285|ref|XP_002977409.1|	3	1286	31	400	4e-79	302	>gi|302791285|ref|XP_002977409.1| hypothetical protein SELMODRAFT_417438 [Selaginella moellendorffii] >gi|300154779|gb|EFJ21413.1| hypothetical protein SELMODRAFT_417438 [Selaginella moellendorffii]
contig00043	gi|168017995|ref|XP_001761532.1|	1882	413	2	488	0	806	>gi|168017995|ref|XP_001761532.1| cpk12 calcium-dependent protein kinase [Physcomitrella patens subsp. patens] >gi|168018167|ref|XP_001761618.1| predicted protein [Physcomitrella patens subsp. patens] >gi|162687216|gb|EDQ73600.1| cpk12 calcium-dependent protein kinase [Physcomitrella patens subsp. patens] >gi|162687302|gb|EDQ73686.1| predicted protein [Physcomitrella patens subsp. patens]
contig00044	gi|302794779|ref|XP_002979153.1|	332	1585	12	437	6e-158	564	>gi|302794779|ref|XP_002979153.1| sucrose synthase [Selaginella moellendorffii] >gi|300152921|gb|EFJ19561.1| sucrose synthase [Selaginella moellendorffii]
contig00045	gi|168062156|ref|XP_001783048.1|	2322	373	1	650	0	1111	>gi|168062156|ref|XP_001783048.1| predicted protein [Physcomitrella patens subsp. patens] >gi|162665432|gb|EDQ52117.1| predicted protein [Physcomitrella patens subsp. patens]
contig00046	gi|168041784|ref|XP_001773370.1|	2401	614	217	778	0	670	>gi|168041784|ref|XP_001773370.1| predicted protein [Physcomitrella patens subsp. patens] >gi|162675246|gb|EDQ61743.1| predicted protein [Physcomitrella patens subsp. patens]
contig00047	gi|359487636|ref|XP_002279490.2|	2101	530	206	725	5e-174	618	>gi|359487636|ref|XP_002279490.2| PREDICTED: translation initiation factor IF-2-like [Vitis vinifera] >gi|296089697|emb|CBI39516.3| unnamed protein product [Vitis vinifera]
contig00048	gi|168044990|ref|XP_001774962.1|	552	1271	214	451	4e-75	289	>gi|168044990|ref|XP_001774962.1| predicted protein [Physcomitrella patens subsp. patens] >gi|162673709|gb|EDQ60228.1| predicted protein [Physcomitrella patens subsp. patens]
contig00049	gi|168041186|ref|XP_001773073.1|	1	1611	1571	2111	0	882	>gi|168041186|ref|XP_001773073.1| predicted protein [Physcomitrella patens subsp. patens] >gi|162675620|gb|EDQ62113.1| predicted protein [Physcomitrella patens subsp. patens]
contig00050	gi|302823623|ref|XP_002993462.1|	3	1985	67	729	0	921	>gi|302823623|ref|XP_002993462.1| hypothetical protein SELMODRAFT_137147 [Selaginella moellendorffii] >gi|300138699|gb|EFJ05457.1| hypothetical protein SELMODRAFT_137147 [Selaginella moellendorffii]
contig00051	gi|218189781|gb|EEC72208.1|	603	1772	451	838	4e-80	306	>gi|218189781|gb|EEC72208.1| hypothetical protein OsI_05296 [Oryza sativa Indica Group]
contig00052	gi|302765695|ref|XP_002966268.1|	2416	1052	134	566	2e-154	552	>gi|302765695|ref|XP_002966268.1| hypothetical protein SELMODRAFT_451542 [Selaginella moellendorffii] >gi|300165688|gb|EFJ32295.1| hypothetical protein SELMODRAFT_451542 [Selaginella moellendorffii]
contig00053	gi|315360477|dbj|BAJ46516.1|	3	1904	313	955	0	655	>gi|315360477|dbj|BAJ46516.1| lipoxygenase [Marchantia polymorpha]
contig00054	gi|168009898|ref|XP_001757642.1|	806	1951	286	664	8e-139	501	>gi|168009898|ref|XP_001757642.1| predicted protein [Physcomitrella patens subsp. patens] >gi|162691336|gb|EDQ77699.1| predicted protein [Physcomitrella patens subsp. patens]
contig00055	gi|28804578|dbj|BAC57987.1|	56	1564	29	530	0	803	>gi|28804578|dbj|BAC57987.1| ftsZ2 [Marchantia polymorpha] >gi|28804580|dbj|BAC57988.1| ftsZ2 [Marchantia polymorpha]
contig00056	gi|148910518|gb|ABR18334.1|	124	1788	5	489	1e-119	437	>gi|148910518|gb|ABR18334.1| unknown [Picea sitchensis]
contig00057	gi|302801922|ref|XP_002982717.1|	218	1609	135	598	0	860	>gi|302801922|ref|XP_002982717.1| hypothetical protein SELMODRAFT_116581 [Selaginella moellendorffii] >gi|300149816|gb|EFJ16470.1| hypothetical protein SELMODRAFT_116581 [Selaginella moellendorffii]
contig00058	gi|356534981|ref|XP_003536028.1|	1656	670	17	345	6e-57	229	>gi|356534981|ref|XP_003536028.1| PREDICTED: uncharacterized protein LOC100777398 isoform 1 [Glycine max]
contig00059	gi|168045332|ref|XP_001775132.1|	1663	362	2	438	0	704	>gi|168045332|ref|XP_001775132.1| predicted protein [Physcomitrella patens subsp. patens] >gi|162673583|gb|EDQ60104.1| predicted protein [Physcomitrella patens subsp. patens] >gi|229609723|gb|ACQ83477.1| CBL-interacting protein kinase 05 [Physcomitrella patens]
contig00060	gi|168032771|ref|XP_001768891.1|	2330	1206	112	490	6e-150	538	>gi|168032771|ref|XP_001768891.1| predicted protein [Physcomitrella patens subsp. patens] >gi|162679803|gb|EDQ66245.1| predicted protein [Physcomitrella patens subsp. patens]
contig00061	gi|168026242|ref|XP_001765641.1|	1174	416	272	525	2e-77	296	>gi|168026242|ref|XP_001765641.1| predicted protein [Physcomitrella patens subsp. patens] >gi|162683067|gb|EDQ69480.1| predicted protein [Physcomitrella patens subsp. patens]
contig00062	gi|302824406|ref|XP_002993846.1|	4	2091	1195	1885	0	1027	>gi|302824406|ref|XP_002993846.1| glucan synthase like 7 [Selaginella moellendorffii] >gi|300138310|gb|EFJ05083.1| glucan synthase like 7 [Selaginella moellendorffii]
contig00063	gi|294463446|gb|ADE77253.1|	499	1656	1	384	1e-149	536	>gi|294463446|gb|ADE77253.1| unknown [Picea sitchensis]
contig00064	gi|302794534|ref|XP_002979031.1|	125	1774	156	703	7e-167	594	>gi|302794534|ref|XP_002979031.1| hypothetical protein SELMODRAFT_177305 [Selaginella moellendorffii] >gi|300153349|gb|EFJ19988.1| hypothetical protein SELMODRAFT_177305 [Selaginella moellendorffii]
contig00065	gi|302760039|ref|XP_002963442.1|	1	921	289	596	4e-121	442	>gi|302760039|ref|XP_002963442.1| trehalose phosphate synthase [Selaginella moellendorffii] >gi|300168710|gb|EFJ35313.1| trehalose phosphate synthase [Selaginella moellendorffii]
contig00066	gi|168009419|ref|XP_001757403.1|	264	1688	1	470	9e-175	620	>gi|168009419|ref|XP_001757403.1| MM-ALDH [Physcomitrella patens subsp. patens] >gi|162691526|gb|EDQ77888.1| MM-ALDH [Physcomitrella patens subsp. patens]
contig00067	gi|168028019|ref|XP_001766526.1|	2178	718	1	487	0	882	>gi|168028019|ref|XP_001766526.1| predicted protein [Physcomitrella patens subsp. patens] >gi|162682171|gb|EDQ68591.1| predicted protein [Physcomitrella patens subsp. patens]
contig00068	gi|168057840|ref|XP_001780920.1|	3	1766	37	632	1e-173	617	>gi|168057840|ref|XP_001780920.1| predicted protein [Physcomitrella patens subsp. patens] >gi|162667633|gb|EDQ54258.1| predicted protein [Physcomitrella patens subsp. patens]
contig00069	gi|168012593|ref|XP_001758986.1|	2063	954	1	362	2e-133	483	>gi|168012593|ref|XP_001758986.1| predicted protein [Physcomitrella patens subsp. patens] >gi|162689685|gb|EDQ76055.1| predicted protein [Physcomitrella patens subsp. patens]
contig00070	gi|11466728|ref|NP_039324.1|	298	1368	106	462	0	679	>gi|11466728|ref|NP_039324.1| photosystem II 47 kDa protein [Marchantia polymorpha] >gi|131269|sp|P06412.1|PSBB_MARPO RecName: Full=Photosystem II CP47 chlorophyll apoprotein; AltName: Full=PSII 47 kDa protein; AltName: Full=Protein CP-47 >gi|11700|emb|CAA28110.1| psbB [Marchantia polymorpha]
contig00071	gi|302790706|ref|XP_002977120.1|	1573	419	2	383	4e-134	485	>gi|302790706|ref|XP_002977120.1| hypothetical protein SELMODRAFT_232921 [Selaginella moellendorffii] >gi|300155096|gb|EFJ21729.1| hypothetical protein SELMODRAFT_232921 [Selaginella moellendorffii]
contig00072	gi|168042786|ref|XP_001773868.1|	2115	649	9	498	0	764	>gi|168042786|ref|XP_001773868.1| predicted protein [Physcomitrella patens subsp. patens] >gi|162674855|gb|EDQ61358.1| predicted protein [Physcomitrella patens subsp. patens]
contig00073	gi|168002485|ref|XP_001753944.1|	2159	975	1	394	3e-162	578	>gi|168002485|ref|XP_001753944.1| predicted protein [Physcomitrella patens subsp. patens] >gi|162694920|gb|EDQ81266.1| predicted protein [Physcomitrella patens subsp. patens]
contig00074	gi|168047045|ref|XP_001775982.1|	243	1568	764	1213	6e-125	454	>gi|168047045|ref|XP_001775982.1| predicted protein [Physcomitrella patens subsp. patens] >gi|162672640|gb|EDQ59174.1| predicted protein [Physcomitrella patens subsp. patens]
contig00076	gi|168023370|ref|XP_001764211.1|	1	1446	118	603	0	949	>gi|168023370|ref|XP_001764211.1| predicted protein [Physcomitrella patens subsp. patens] >gi|162684651|gb|EDQ71052.1| predicted protein [Physcomitrella patens subsp. patens]
contig00077	gi|168039998|ref|XP_001772483.1|	2357	750	410	932	0	706	>gi|168039998|ref|XP_001772483.1| ATP-binding cassette transporter, subfamily A, member 2, group ATH protein PpABCA2 [Physcomitrella patens subsp. patens] >gi|162676280|gb|EDQ62765.1| ATP-binding cassette transporter, subfamily A, member 2, group ATH protein PpABCA2 [Physcomitrella patens subsp. patens]"
contig00078	gi|168051413|ref|XP_001778149.1|	1922	471	25	507	0	692	>gi|168051413|ref|XP_001778149.1| predicted protein [Physcomitrella patens subsp. patens] >gi|162670471|gb|EDQ57039.1| predicted protein [Physcomitrella patens subsp. patens]
contig00079	gi|302760039|ref|XP_002963442.1|	2357	1005	333	781	0	707	>gi|302760039|ref|XP_002963442.1| trehalose phosphate synthase [Selaginella moellendorffii] >gi|300168710|gb|EFJ35313.1| trehalose phosphate synthase [Selaginella moellendorffii]
contig00080	gi|157101240|dbj|BAF79951.1|	6	1766	267	852	0	789	>gi|157101240|dbj|BAF79951.1| receptor-like kinase [Marchantia polymorpha]
contig00081	gi|168011564|ref|XP_001758473.1|	2251	467	22	618	0	955	>gi|168011564|ref|XP_001758473.1| predicted protein [Physcomitrella patens subsp. patens] >gi|162690508|gb|EDQ76875.1| predicted protein [Physcomitrella patens subsp. patens]
contig00082	gi|302767572|ref|XP_002967206.1|	2351	582	16	606	4e-151	541	>gi|302767572|ref|XP_002967206.1| hypothetical protein SELMODRAFT_86640 [Selaginella moellendorffii] >gi|300165197|gb|EFJ31805.1| hypothetical protein SELMODRAFT_86640 [Selaginella moellendorffii]
contig00083	gi|148906472|gb|ABR16389.1|	1726	659	109	472	8e-120	437	>gi|148906472|gb|ABR16389.1| unknown [Picea sitchensis]
contig00084	gi|168036106|ref|XP_001770549.1|	1274	462	198	484	5e-75	289	>gi|168036106|ref|XP_001770549.1| predicted protein [Physcomitrella patens subsp. patens] >gi|162678257|gb|EDQ64718.1| predicted protein [Physcomitrella patens subsp. patens]
contig00085	gi|15241113|ref|NP_200412.1|	2333	618	123	699	0	850	>gi|15241113|ref|NP_200412.1| heat shock protein 81-3 [Arabidopsis thaliana] >gi|26454636|sp|P51818.2|HS903_ARATH RecName: Full=Heat shock protein 90-3; Short=AtHSP90.3; AltName: Full=HSP81.2; AltName: Full=Heat shock protein 81-3; Short=HSP81-3 >gi|9758621|dbj|BAB09283.1| heat shock protein 90 [Arabidopsis thaliana] >gi|17065512|gb|AAL32910.1| heat shock protein 90 [Arabidopsis thaliana] >gi|196…
contig00086	gi|168017120|ref|XP_001761096.1|	20	1543	231	732	4e-154	551	>gi|168017120|ref|XP_001761096.1| predicted protein [Physcomitrella patens subsp. patens] >gi|162687782|gb|EDQ74163.1| predicted protein [Physcomitrella patens subsp. patens]
contig00087	gi|168037700|ref|XP_001771341.1|	198	1217	16	366	1e-84	320	>gi|168037700|ref|XP_001771341.1| predicted protein [Physcomitrella patens subsp. patens] >gi|162677430|gb|EDQ63901.1| predicted protein [Physcomitrella patens subsp. patens]
contig00088	gi|168025171|ref|XP_001765108.1|	35	1408	540	997	8e-170	603	>gi|168025171|ref|XP_001765108.1| predicted protein [Physcomitrella patens subsp. patens] >gi|162683695|gb|EDQ70103.1| predicted protein [Physcomitrella patens subsp. patens]
contig00089	gi|168062156|ref|XP_001783048.1|	155	2104	1	650	0	1112	>gi|168062156|ref|XP_001783048.1| predicted protein [Physcomitrella patens subsp. patens] >gi|162665432|gb|EDQ52117.1| predicted protein [Physcomitrella patens subsp. patens]
contig00091	gi|297795245|ref|XP_002865507.1|	356	1756	53	518	2e-123	450	>gi|297795245|ref|XP_002865507.1| hypothetical protein ARALYDRAFT_494777 [Arabidopsis lyrata subsp. lyrata] >gi|297311342|gb|EFH41766.1| hypothetical protein ARALYDRAFT_494777 [Arabidopsis lyrata subsp. lyrata]
contig00092	gi|168004491|ref|XP_001754945.1|	2304	835	68	553	4e-175	621	>gi|168004491|ref|XP_001754945.1| predicted protein [Physcomitrella patens subsp. patens] >gi|162694049|gb|EDQ80399.1| predicted protein [Physcomitrella patens subsp. patens]
contig00093	gi|359806174|ref|NP_001240944.1|	1627	821	178	446	4e-113	415	>gi|359806174|ref|NP_001240944.1| uncharacterized protein LOC100808070 [Glycine max] >gi|255641929|gb|ACU21233.1| unknown [Glycine max]
contig00094	gi|168003840|ref|XP_001754620.1|	2	1432	352	827	0	785	>gi|168003840|ref|XP_001754620.1| predicted protein [Physcomitrella patens subsp. patens] >gi|162694241|gb|EDQ80590.1| predicted protein [Physcomitrella patens subsp. patens]
contig00095	gi|168011877|ref|XP_001758629.1|	2110	500	2	493	2e-163	582	>gi|168011877|ref|XP_001758629.1| predicted protein [Physcomitrella patens subsp. patens] >gi|162690239|gb|EDQ76607.1| predicted protein [Physcomitrella patens subsp. patens]
contig00096	gi|168047962|ref|XP_001776437.1|	98	1690	205	725	1e-34	154	>gi|168047962|ref|XP_001776437.1| predicted protein [Physcomitrella patens subsp. patens] >gi|162672163|gb|EDQ58704.1| predicted protein [Physcomitrella patens subsp. patens]
contig00097	gi|168060426|ref|XP_001782197.1|	46	1473	2	477	0	888	>gi|168060426|ref|XP_001782197.1| predicted protein [Physcomitrella patens subsp. patens] >gi|162666363|gb|EDQ53020.1| predicted protein [Physcomitrella patens subsp. patens]
contig00098	gi|302816724|ref|XP_002990040.1|	1749	199	380	896	4e-14	86.7	>gi|302816724|ref|XP_002990040.1| hypothetical protein SELMODRAFT_428546 [Selaginella moellendorffii] >gi|300142160|gb|EFJ08863.1| hypothetical protein SELMODRAFT_428546 [Selaginella moellendorffii]
contig00099	gi|168045512|ref|XP_001775221.1|	3	1100	1	365	7e-158	564	>gi|168045512|ref|XP_001775221.1| SM/Sec1-family protein [Physcomitrella patens subsp. patens] >gi|162673434|gb|EDQ59957.1| SM/Sec1-family protein [Physcomitrella patens subsp. patens]
contig00100	gi|129560444|dbj|BAF48778.1|	2245	719	212	710	2e-120	440	>gi|129560444|dbj|BAF48778.1| LOV domain-containing protein [Marchantia polymorpha] >gi|129560446|dbj|BAF48779.1| LOV domain-containing protein [Marchantia polymorpha]
contig00101	gi|168029415|ref|XP_001767221.1|	2182	1049	1	378	0	686	>gi|168029415|ref|XP_001767221.1| predicted protein [Physcomitrella patens subsp. patens] >gi|162681476|gb|EDQ67902.1| predicted protein [Physcomitrella patens subsp. patens]
contig00102	gi|148909180|gb|ABR17690.1|	2029	890	19	385	4e-122	445	>gi|148909180|gb|ABR17690.1| unknown [Picea sitchensis]
contig00103	gi|168031334|ref|XP_001768176.1|	1982	501	1	499	0	743	>gi|168031334|ref|XP_001768176.1| predicted protein [Physcomitrella patens subsp. patens] >gi|162680614|gb|EDQ67049.1| predicted protein [Physcomitrella patens subsp. patens]
contig00104	gi|168034142|ref|XP_001769572.1|	2170	1226	554	843	4e-94	352	>gi|168034142|ref|XP_001769572.1| predicted protein [Physcomitrella patens subsp. patens] >gi|162679114|gb|EDQ65565.1| predicted protein [Physcomitrella patens subsp. patens]
contig00105	gi|168019245|ref|XP_001762155.1|	1520	954	129	317	9e-47	195	>gi|168019245|ref|XP_001762155.1| predicted protein [Physcomitrella patens subsp. patens] >gi|162686559|gb|EDQ72947.1| predicted protein [Physcomitrella patens subsp. patens]
contig00106	gi|170031240|ref|XP_001843494.1|	2183	180	34	710	0	1012	>gi|170031240|ref|XP_001843494.1| larval serum protein 2 [Culex quinquefasciatus] >gi|167869521|gb|EDS32904.1| larval serum protein 2 [Culex quinquefasciatus]
contig00107	gi|168040544|ref|XP_001772754.1|	96	1670	19	538	0	825	>gi|168040544|ref|XP_001772754.1| predicted protein [Physcomitrella patens subsp. patens] >gi|162675979|gb|EDQ62468.1| predicted protein [Physcomitrella patens subsp. patens]
contig00108	gi|168053995|ref|XP_001779419.1|	57	1652	3	511	4e-158	565	>gi|168053995|ref|XP_001779419.1| predicted protein [Physcomitrella patens subsp. patens] >gi|162669217|gb|EDQ55809.1| predicted protein [Physcomitrella patens subsp. patens]
contig00109	gi|168062857|ref|XP_001783393.1|	1153	1632	11	169	1e-18	102	>gi|168062857|ref|XP_001783393.1| predicted protein [Physcomitrella patens subsp. patens] >gi|162665091|gb|EDQ51787.1| predicted protein [Physcomitrella patens subsp. patens]
contig00110	gi|116582793|gb|ABK00065.1|	499	1236	412	653	4e-122	445	>gi|116582793|gb|ABK00065.1| cytosolic glucose-6-phosphate isomerase [Marchantia polymorpha]
contig00111	gi|168034996|ref|XP_001769997.1|	2223	487	136	714	0	981	>gi|168034996|ref|XP_001769997.1| predicted protein [Physcomitrella patens subsp. patens] >gi|162678718|gb|EDQ65173.1| predicted protein [Physcomitrella patens subsp. patens]
contig00113	gi|168003377|ref|XP_001754389.1|	9	1406	23	491	2e-90	340	>gi|168003377|ref|XP_001754389.1| predicted protein [Physcomitrella patens subsp. patens] >gi|162694491|gb|EDQ80839.1| predicted protein [Physcomitrella patens subsp. patens]
contig00114	gi|302812729|ref|XP_002988051.1|	2171	852	4	433	1e-152	546	>gi|302812729|ref|XP_002988051.1| hypothetical protein SELMODRAFT_183593 [Selaginella moellendorffii] >gi|300144157|gb|EFJ10843.1| hypothetical protein SELMODRAFT_183593 [Selaginella moellendorffii]
contig00115	gi|168054007|ref|XP_001779425.1|	1648	707	236	524	1e-33	151	>gi|168054007|ref|XP_001779425.1| predicted protein [Physcomitrella patens subsp. patens] >gi|162669223|gb|EDQ55815.1| predicted protein [Physcomitrella patens subsp. patens]
contig00116	gi|168041804|ref|XP_001773380.1|	1071	688	2	129	5e-49	202	>gi|168041804|ref|XP_001773380.1| predicted protein [Physcomitrella patens subsp. patens] >gi|162675256|gb|EDQ61753.1| predicted protein [Physcomitrella patens subsp. patens]
contig00117	gi|148910035|gb|ABR18101.1|	700	1365	189	419	9e-49	201	>gi|148910035|gb|ABR18101.1| unknown [Picea sitchensis]
contig00118	gi|168039719|ref|XP_001772344.1|	1	978	563	888	3e-135	489	>gi|168039719|ref|XP_001772344.1| predicted protein [Physcomitrella patens subsp. patens] >gi|162676331|gb|EDQ62815.1| predicted protein [Physcomitrella patens subsp. patens]
contig00119	gi|168021323|ref|XP_001763191.1|	1753	887	1	285	1e-91	344	>gi|168021323|ref|XP_001763191.1| Qa-SNARE, Sso1/Syntaxin1-type, SYP12A-group [Physcomitrella patens subsp. patens] >gi|162685674|gb|EDQ72068.1| Qa-SNARE, Sso1/Syntaxin1-type, SYP12A-group [Physcomitrella patens subsp. patens]"
contig00120	gi|157101222|dbj|BAF79942.1|	1	1269	5	428	0	667	>gi|157101222|dbj|BAF79942.1| receptor-like kinase [Marchantia polymorpha]
contig00121	gi|302814149|ref|XP_002988759.1|	1981	803	1	363	1e-97	363	>gi|302814149|ref|XP_002988759.1| hypothetical protein SELMODRAFT_128484 [Selaginella moellendorffii] >gi|300143580|gb|EFJ10270.1| hypothetical protein SELMODRAFT_128484 [Selaginella moellendorffii]
contig00122	gi|168042407|ref|XP_001773680.1|	2204	1680	914	1068	1e-38	168	>gi|168042407|ref|XP_001773680.1| predicted protein [Physcomitrella patens subsp. patens] >gi|162675068|gb|EDQ61568.1| predicted protein [Physcomitrella patens subsp. patens]
contig00123	gi|168000659|ref|XP_001753033.1|	1731	496	1	410	3e-80	306	>gi|168000659|ref|XP_001753033.1| predicted protein [Physcomitrella patens subsp. patens] >gi|162695732|gb|EDQ82074.1| predicted protein [Physcomitrella patens subsp. patens]
contig00124	gi|302786576|ref|XP_002975059.1|	396	1352	1	313	4e-120	438	>gi|302786576|ref|XP_002975059.1| hypothetical protein SELMODRAFT_228325 [Selaginella moellendorffii] >gi|300157218|gb|EFJ23844.1| hypothetical protein SELMODRAFT_228325 [Selaginella moellendorffii]
contig00125	gi|225447931|ref|XP_002268252.1|	779	1741	4	318	6e-34	152	>gi|225447931|ref|XP_002268252.1| PREDICTED: uncharacterized protein LOC100266907 [Vitis vinifera] >gi|298204485|emb|CBI23760.3| unnamed protein product [Vitis vinifera]
contig00127	gi|302756667|ref|XP_002961757.1|	206	1654	45	528	0	760	>gi|302756667|ref|XP_002961757.1| hypothetical protein SELMODRAFT_140876 [Selaginella moellendorffii] >gi|300170416|gb|EFJ37017.1| hypothetical protein SELMODRAFT_140876 [Selaginella moellendorffii]
contig00128	gi|302806435|ref|XP_002984967.1|	1	1614	18	556	0	821	>gi|302806435|ref|XP_002984967.1| hypothetical protein SELMODRAFT_234662 [Selaginella moellendorffii] >gi|300147177|gb|EFJ13842.1| hypothetical protein SELMODRAFT_234662 [Selaginella moellendorffii]
contig00130	gi|168040335|ref|XP_001772650.1|	2191	308	11	640	0	997	>gi|168040335|ref|XP_001772650.1| predicted protein [Physcomitrella patens subsp. patens] >gi|168040417|ref|XP_001772691.1| predicted protein [Physcomitrella patens subsp. patens] >gi|162676026|gb|EDQ62514.1| predicted protein [Physcomitrella patens subsp. patens] >gi|162676067|gb|EDQ62555.1| predicted protein [Physcomitrella patens subsp. patens]
contig00131	gi|168015788|ref|XP_001760432.1|	1907	1089	10	269	4e-80	305	>gi|168015788|ref|XP_001760432.1| predicted protein [Physcomitrella patens subsp. patens] >gi|162688446|gb|EDQ74823.1| predicted protein [Physcomitrella patens subsp. patens]
contig00132	gi|168016222|ref|XP_001760648.1|	2130	937	167	549	1e-126	460	>gi|168016222|ref|XP_001760648.1| predicted protein [Physcomitrella patens subsp. patens] >gi|162688008|gb|EDQ74387.1| predicted protein [Physcomitrella patens subsp. patens]
contig00133	gi|242082482|ref|XP_002441666.1|	2188	1130	732	1084	0	649	>gi|242082482|ref|XP_002441666.1| hypothetical protein SORBIDRAFT_08g000480 [Sorghum bicolor] >gi|241942359|gb|EES15504.1| hypothetical protein SORBIDRAFT_08g000480 [Sorghum bicolor]
contig00134	gi|168051367|ref|XP_001778126.1|	2043	1219	6	280	5e-94	352	>gi|168051367|ref|XP_001778126.1| predicted protein [Physcomitrella patens subsp. patens] >gi|162670448|gb|EDQ57016.1| predicted protein [Physcomitrella patens subsp. patens]
contig00135	gi|302769372|ref|XP_002968105.1|	1937	1212	232	468	6e-71	275	>gi|302769372|ref|XP_002968105.1| hypothetical protein SELMODRAFT_89667 [Selaginella moellendorffii] >gi|300163749|gb|EFJ30359.1| hypothetical protein SELMODRAFT_89667 [Selaginella moellendorffii]
contig00136	gi|302819675|ref|XP_002991507.1|	1981	389	1	524	3e-109	402	>gi|302819675|ref|XP_002991507.1| hypothetical protein SELMODRAFT_133629 [Selaginella moellendorffii] >gi|300140709|gb|EFJ07429.1| hypothetical protein SELMODRAFT_133629 [Selaginella moellendorffii]
contig00137	gi|168036030|ref|XP_001770511.1|	2183	555	244	778	0	749	>gi|168036030|ref|XP_001770511.1| predicted protein [Physcomitrella patens subsp. patens] >gi|162678219|gb|EDQ64680.1| predicted protein [Physcomitrella patens subsp. patens]
contig00138	gi|168030842|ref|XP_001767931.1|	1	1395	169	596	1e-131	476	>gi|168030842|ref|XP_001767931.1| predicted protein [Physcomitrella patens subsp. patens] >gi|162680773|gb|EDQ67206.1| predicted protein [Physcomitrella patens subsp. patens]
contig00139	gi|224285368|gb|ACN40407.1|	1935	118	130	731	0	862	>gi|224285368|gb|ACN40407.1| unknown [Picea sitchensis]
contig00141	gi|168049192|ref|XP_001777048.1|	89	1846	4	589	0	1075	>gi|168049192|ref|XP_001777048.1| predicted protein [Physcomitrella patens subsp. patens] >gi|162671613|gb|EDQ58162.1| predicted protein [Physcomitrella patens subsp. patens]
contig00142	gi|5162878|dbj|BAA81749.1|	37	1542	47	548	0	983	>gi|5162878|dbj|BAA81749.1| calcium-dependent protein kinase [Marchantia polymorpha] >gi|5162882|dbj|BAA81751.1| calcium-dependent protein kinase [Marchantia polymorpha]
contig00143	gi|168060180|ref|XP_001782076.1|	1437	325	3	370	0	644	>gi|168060180|ref|XP_001782076.1| predicted protein [Physcomitrella patens subsp. patens] >gi|162666487|gb|EDQ53140.1| predicted protein [Physcomitrella patens subsp. patens]
contig00144	gi|168015351|ref|XP_001760214.1|	2163	601	446	967	0	671	>gi|168015351|ref|XP_001760214.1| predicted protein [Physcomitrella patens subsp. patens] >gi|162688594|gb|EDQ74970.1| predicted protein [Physcomitrella patens subsp. patens]
contig00146	gi|302800596|ref|XP_002982055.1|	307	1101	18	282	4e-44	186	>gi|302800596|ref|XP_002982055.1| hypothetical protein SELMODRAFT_115921 [Selaginella moellendorffii] >gi|300150071|gb|EFJ16723.1| hypothetical protein SELMODRAFT_115921 [Selaginella moellendorffii]
contig00147	gi|168008375|ref|XP_001756882.1|	2079	1168	6	309	1e-157	563	>gi|168008375|ref|XP_001756882.1| predicted protein [Physcomitrella patens subsp. patens] >gi|162691753|gb|EDQ78113.1| predicted protein [Physcomitrella patens subsp. patens]
contig00148	gi|157101232|dbj|BAF79947.1|	2165	588	642	1161	3e-158	565	>gi|157101232|dbj|BAF79947.1| receptor-like kinase [Marchantia polymorpha]
contig00149	gi|168013110|ref|XP_001759244.1|	2154	445	273	843	0	809	>gi|168013110|ref|XP_001759244.1| predicted protein [Physcomitrella patens subsp. patens] >gi|162689557|gb|EDQ75928.1| predicted protein [Physcomitrella patens subsp. patens]
contig00151	gi|168007554|ref|XP_001756473.1|	263	1591	2	381	2e-70	273	>gi|168007554|ref|XP_001756473.1| predicted protein [Physcomitrella patens subsp. patens] >gi|162692512|gb|EDQ78869.1| predicted protein [Physcomitrella patens subsp. patens]
contig00152	gi|168041892|ref|XP_001773424.1|	328	1680	36	483	2e-157	562	>gi|168041892|ref|XP_001773424.1| predicted protein [Physcomitrella patens subsp. patens] >gi|162675300|gb|EDQ61797.1| predicted protein [Physcomitrella patens subsp. patens]
contig00153	gi|224285633|gb|ACN40535.1|	1908	415	31	528	2e-167	595	>gi|224285633|gb|ACN40535.1| unknown [Picea sitchensis]
contig00154	gi|302815842|ref|XP_002989601.1|	3	1331	230	678	5e-87	328	>gi|302815842|ref|XP_002989601.1| hypothetical protein SELMODRAFT_447743 [Selaginella moellendorffii] >gi|300142572|gb|EFJ09271.1| hypothetical protein SELMODRAFT_447743 [Selaginella moellendorffii]
contig00155	gi|168024454|ref|XP_001764751.1|	2096	54	1	661	0	676	>gi|168024454|ref|XP_001764751.1| predicted protein [Physcomitrella patens subsp. patens] >gi|162684045|gb|EDQ70450.1| predicted protein [Physcomitrella patens subsp. patens]
contig00156	gi|302818399|ref|XP_002990873.1|	1464	748	15	258	1e-54	221	>gi|302818399|ref|XP_002990873.1| hypothetical protein SELMODRAFT_132450 [Selaginella moellendorffii] >gi|300141434|gb|EFJ08146.1| hypothetical protein SELMODRAFT_132450 [Selaginella moellendorffii]
contig00157	gi|302766687|ref|XP_002966764.1|	174	1004	265	541	9e-142	510	>gi|302766687|ref|XP_002966764.1| hypothetical protein SELMODRAFT_85336 [Selaginella moellendorffii] >gi|300166184|gb|EFJ32791.1| hypothetical protein SELMODRAFT_85336 [Selaginella moellendorffii]
contig00158	gi|168043942|ref|XP_001774442.1|	3	1418	307	779	0	723	>gi|168043942|ref|XP_001774442.1| predicted protein [Physcomitrella patens subsp. patens] >gi|162674294|gb|EDQ60805.1| predicted protein [Physcomitrella patens subsp. patens]
contig00159	gi|302773349|ref|XP_002970092.1|	1927	290	1	544	0	740	>gi|302773349|ref|XP_002970092.1| hypothetical protein SELMODRAFT_92582 [Selaginella moellendorffii] >gi|300162603|gb|EFJ29216.1| hypothetical protein SELMODRAFT_92582 [Selaginella moellendorffii]
contig00160	gi|359463274|ref|ZP_09251837.1|	223	1134	11	304	1e-38	167	>gi|359463274|ref|ZP_09251837.1| hypothetical protein ACCM5_31444 [Acaryochloris sp. CCMEE 5410]
contig00161	gi|168038982|ref|XP_001771978.1|	1870	545	3	446	0	728	>gi|168038982|ref|XP_001771978.1| predicted protein [Physcomitrella patens subsp. patens] >gi|162676760|gb|EDQ63239.1| predicted protein [Physcomitrella patens subsp. patens]
contig00162	gi|11467100|ref|NP_054401.1|	1821	520	60	495	0	641	>gi|11467100|ref|NP_054401.1| NADH dehydrogenase subunit 4 [Marchantia polymorpha] >gi|464242|sp|P26848.2|NU4M_MARPO RecName: Full=NADH-ubiquinone oxidoreductase chain 4; AltName: Full=NADH dehydrogenase subunit 4 >gi|786185|gb|AAC09398.1| nad4 [Marchantia polymorpha]
contig00163	gi|168012418|ref|XP_001758899.1|	625	1515	178	450	6e-66	258	>gi|168012418|ref|XP_001758899.1| predicted protein [Physcomitrella patens subsp. patens] >gi|162690036|gb|EDQ76405.1| predicted protein [Physcomitrella patens subsp. patens]
contig00164	gi|168001040|ref|XP_001753223.1|	2074	224	725	1341	0	912	>gi|168001040|ref|XP_001753223.1| predicted protein [Physcomitrella patens subsp. patens] >gi|162695509|gb|EDQ81852.1| predicted protein [Physcomitrella patens subsp. patens]
contig00165	gi|294632571|ref|ZP_06711131.1|	1812	874	5	311	1e-61	244	>gi|294632571|ref|ZP_06711131.1| amidohydrolase 2 [Streptomyces sp. e14] >gi|292835904|gb|EFF94253.1| amidohydrolase 2 [Streptomyces sp. e14]
contig00166	gi|302816419|ref|XP_002989888.1|	2124	256	168	789	0	1073	>gi|302816419|ref|XP_002989888.1| hypothetical protein SELMODRAFT_269585 [Selaginella moellendorffii] >gi|300142199|gb|EFJ08901.1| hypothetical protein SELMODRAFT_269585 [Selaginella moellendorffii]
contig00167	gi|168009654|ref|XP_001757520.1|	370	1662	24	454	0	719	>gi|168009654|ref|XP_001757520.1| predicted protein [Physcomitrella patens subsp. patens] >gi|162691214|gb|EDQ77577.1| predicted protein [Physcomitrella patens subsp. patens]
contig00168	gi|168023176|ref|XP_001764114.1|	1	1167	42	429	4e-160	571	>gi|168023176|ref|XP_001764114.1| predicted protein [Physcomitrella patens subsp. patens] >gi|162684554|gb|EDQ70955.1| predicted protein [Physcomitrella patens subsp. patens]
contig00169	gi|168035605|ref|XP_001770300.1|	1740	916	279	554	9e-123	447	>gi|168035605|ref|XP_001770300.1| predicted protein [Physcomitrella patens subsp. patens] >gi|162678517|gb|EDQ64975.1| predicted protein [Physcomitrella patens subsp. patens]
contig00170	gi|168062940|ref|XP_001783434.1|	2109	1471	86	298	2e-80	306	>gi|168062940|ref|XP_001783434.1| predicted protein [Physcomitrella patens subsp. patens] >gi|162665077|gb|EDQ51774.1| predicted protein [Physcomitrella patens subsp. patens]
contig00171	gi|168057125|ref|XP_001780567.1|	2115	988	4	381	7e-99	368	>gi|168057125|ref|XP_001780567.1| predicted protein [Physcomitrella patens subsp. patens] >gi|162668045|gb|EDQ54661.1| predicted protein [Physcomitrella patens subsp. patens]
contig00173	gi|168036104|ref|XP_001770548.1|	2109	793	215	645	2e-149	535	>gi|168036104|ref|XP_001770548.1| predicted protein [Physcomitrella patens subsp. patens] >gi|162678256|gb|EDQ64717.1| predicted protein [Physcomitrella patens subsp. patens]
contig00174	gi|381144430|gb|AFF58923.1|	2	1567	177	700	0	726	>gi|381144430|gb|AFF58923.1| Hsp90 [Citrus sinensis]
contig00175	gi|47156870|gb|AAT12274.1|	354	1697	35	482	3e-172	612	>gi|47156870|gb|AAT12274.1| obtusifoliol 14alpha-demethylase [Solanum chacoense]
contig00176	gi|168026920|ref|XP_001765979.1|	1	1836	48	731	6e-82	311	>gi|168026920|ref|XP_001765979.1| predicted protein [Physcomitrella patens subsp. patens] >gi|162682885|gb|EDQ69300.1| predicted protein [Physcomitrella patens subsp. patens]
contig00177	gi|302815964|ref|XP_002989662.1|	237	1652	5	466	4e-180	638	>gi|302815964|ref|XP_002989662.1| hypothetical protein SELMODRAFT_184724 [Selaginella moellendorffii] >gi|300142633|gb|EFJ09332.1| hypothetical protein SELMODRAFT_184724 [Selaginella moellendorffii]
contig00178	gi|168040321|ref|XP_001772643.1|	2107	1064	135	483	4e-94	352	>gi|168040321|ref|XP_001772643.1| predicted protein [Physcomitrella patens subsp. patens] >gi|162676019|gb|EDQ62507.1| predicted protein [Physcomitrella patens subsp. patens]
contig00180	gi|371940285|dbj|BAL45581.1|	1988	690	23	453	0	751	>gi|371940285|dbj|BAL45581.1| omega-3 desaturase [Marchantia polymorpha]
contig00181	gi|168035147|ref|XP_001770072.1|	261	800	9	191	1e-38	168	>gi|168035147|ref|XP_001770072.1| predicted protein [Physcomitrella patens subsp. patens] >gi|162678598|gb|EDQ65054.1| predicted protein [Physcomitrella patens subsp. patens]
contig00182	gi|302797763|ref|XP_002980642.1|	144	1415	1	420	9e-118	431	>gi|302797763|ref|XP_002980642.1| hypothetical protein SELMODRAFT_154057 [Selaginella moellendorffii] >gi|300151648|gb|EFJ18293.1| hypothetical protein SELMODRAFT_154057 [Selaginella moellendorffii]
contig00183	gi|302786396|ref|XP_002974969.1|	1925	630	3	417	1e-149	536	>gi|302786396|ref|XP_002974969.1| hypothetical protein SELMODRAFT_267823 [Selaginella moellendorffii] >gi|300157128|gb|EFJ23754.1| hypothetical protein SELMODRAFT_267823 [Selaginella moellendorffii]
contig00184	gi|168052916|ref|XP_001778885.1|	270	1367	23	395	4e-122	445	>gi|168052916|ref|XP_001778885.1| predicted protein [Physcomitrella patens subsp. patens] >gi|162669754|gb|EDQ56335.1| predicted protein [Physcomitrella patens subsp. patens]
contig00185	gi|312915845|dbj|BAJ39816.1|	2039	1416	366	573	2e-86	326	>gi|312915845|dbj|BAJ39816.1| ent-kaurene synthase [Jungermannia subulata]
contig00186	gi|168026920|ref|XP_001765979.1|	10	1830	51	731	5e-79	302	>gi|168026920|ref|XP_001765979.1| predicted protein [Physcomitrella patens subsp. patens] >gi|162682885|gb|EDQ69300.1| predicted protein [Physcomitrella patens subsp. patens]
contig00187	gi|168063650|ref|XP_001783783.1|	1863	520	1	445	0	664	>gi|168063650|ref|XP_001783783.1| predicted protein [Physcomitrella patens subsp. patens] >gi|162664726|gb|EDQ51435.1| predicted protein [Physcomitrella patens subsp. patens]
contig00188	gi|302769302|ref|XP_002968070.1|	2055	319	39	595	9e-139	500	>gi|302769302|ref|XP_002968070.1| hypothetical protein SELMODRAFT_440252 [Selaginella moellendorffii] >gi|300163714|gb|EFJ30324.1| hypothetical protein SELMODRAFT_440252 [Selaginella moellendorffii]
contig00189	gi|28211154|ref|NP_782098.1|	385	1686	130	543	2e-92	347	>gi|28211154|ref|NP_782098.1| histidine decarboxylase [Clostridium tetani E88] >gi|28203594|gb|AAO36035.1| putative histidine decarboxylase [Clostridium tetani E88]
contig00190	gi|148910596|gb|ABR18368.1|	48	686	91	298	6e-45	189	>gi|148910596|gb|ABR18368.1| unknown [Picea sitchensis] >gi|224286505|gb|ACN40959.1| unknown [Picea sitchensis]
contig00192	gi|302788522|ref|XP_002976030.1|	2001	721	19	441	0	692	>gi|302788522|ref|XP_002976030.1| hypothetical protein SELMODRAFT_175202 [Selaginella moellendorffii] >gi|300156306|gb|EFJ22935.1| hypothetical protein SELMODRAFT_175202 [Selaginella moellendorffii]
contig00193	gi|356522936|ref|XP_003530098.1|	8	2080	629	1304	0	840	>gi|356522936|ref|XP_003530098.1| PREDICTED: ABC transporter G family member 36-like [Glycine max]
contig00194	gi|357467741|ref|XP_003604155.1|	1961	1395	10	169	9e-38	165	>gi|357467741|ref|XP_003604155.1| hypothetical protein MTR_4g006050 [Medicago truncatula] >gi|355505210|gb|AES86352.1| hypothetical protein MTR_4g006050 [Medicago truncatula]
contig00196	gi|302753556|ref|XP_002960202.1|	1817	915	50	345	1e-131	476	>gi|302753556|ref|XP_002960202.1| hypothetical protein SELMODRAFT_437328 [Selaginella moellendorffii] >gi|300171141|gb|EFJ37741.1| hypothetical protein SELMODRAFT_437328 [Selaginella moellendorffii]
contig00197	gi|167998390|ref|XP_001751901.1|	1747	518	2	411	0	663	>gi|167998390|ref|XP_001751901.1| predicted protein [Physcomitrella patens subsp. patens] >gi|162696999|gb|EDQ83336.1| predicted protein [Physcomitrella patens subsp. patens]
contig00198	gi|168038040|ref|XP_001771510.1|	2076	289	118	714	0	987	>gi|168038040|ref|XP_001771510.1| predicted protein [Physcomitrella patens subsp. patens] >gi|162677237|gb|EDQ63710.1| predicted protein [Physcomitrella patens subsp. patens]
contig00199	gi|224038262|gb|ACN38266.1|	1	1065	7	361	3e-172	612	>gi|224038262|gb|ACN38266.1| GDP-D-mannose pyrophosphorylase [Actinidia latifolia]
contig00200	gi|224115828|ref|XP_002332067.1|	2061	631	22	497	8e-150	537	>gi|224115828|ref|XP_002332067.1| predicted protein [Populus trichocarpa] >gi|222831953|gb|EEE70430.1| predicted protein [Populus trichocarpa]
contig00201	gi|168004900|ref|XP_001755149.1|	1726	473	38	448	6e-89	335	>gi|168004900|ref|XP_001755149.1| predicted protein [Physcomitrella patens subsp. patens] >gi|162693742|gb|EDQ80093.1| predicted protein [Physcomitrella patens subsp. patens]
contig00202	gi|348681236|gb|EGZ21052.1|	2063	1254	126	395	2e-119	436	>gi|348681236|gb|EGZ21052.1| hypothetical protein PHYSODRAFT_542262 [Phytophthora sojae]
contig00203	gi|302754858|ref|XP_002960853.1|	1892	954	136	435	5e-56	225	>gi|302754858|ref|XP_002960853.1| hypothetical protein SELMODRAFT_437313 [Selaginella moellendorffii] >gi|300171792|gb|EFJ38392.1| hypothetical protein SELMODRAFT_437313 [Selaginella moellendorffii]
contig00205	gi|297740876|emb|CBI31058.3|	1258	569	57	286	3e-75	289	>gi|297740876|emb|CBI31058.3| unnamed protein product [Vitis vinifera]
contig00206	gi|302819402|ref|XP_002991371.1|	1765	641	14	400	1e-97	363	>gi|302819402|ref|XP_002991371.1| hypothetical protein SELMODRAFT_133552 [Selaginella moellendorffii] >gi|300140764|gb|EFJ07483.1| hypothetical protein SELMODRAFT_133552 [Selaginella moellendorffii]
contig00207	gi|168042543|ref|XP_001773747.1|	1976	693	1	428	0	736	>gi|168042543|ref|XP_001773747.1| predicted protein [Physcomitrella patens subsp. patens] >gi|162674862|gb|EDQ61364.1| predicted protein [Physcomitrella patens subsp. patens]
contig00208	gi|148910775|gb|ABR18454.1|	419	973	33	220	2e-30	140	>gi|148910775|gb|ABR18454.1| unknown [Picea sitchensis]
contig00209	gi|168015828|ref|XP_001760452.1|	2052	892	729	1115	0	728	>gi|168015828|ref|XP_001760452.1| predicted protein [Physcomitrella patens subsp. patens] >gi|162688466|gb|EDQ74843.1| predicted protein [Physcomitrella patens subsp. patens]
contig00210	gi|302754820|ref|XP_002960834.1|	1859	498	9	457	3e-164	585	>gi|302754820|ref|XP_002960834.1| hypothetical protein SELMODRAFT_163679 [Selaginella moellendorffii] >gi|300171773|gb|EFJ38373.1| hypothetical protein SELMODRAFT_163679 [Selaginella moellendorffii]
contig00211	gi|148909434|gb|ABR17815.1|	1468	416	53	398	3e-139	502	>gi|148909434|gb|ABR17815.1| unknown [Picea sitchensis]
contig00212	gi|168053355|ref|XP_001779102.1|	2048	963	57	418	0	656	>gi|168053355|ref|XP_001779102.1| predicted protein [Physcomitrella patens subsp. patens] >gi|162669462|gb|EDQ56048.1| predicted protein [Physcomitrella patens subsp. patens]
contig00213	gi|168056705|ref|XP_001780359.1|	1823	711	24	393	2e-174	619	>gi|168056705|ref|XP_001780359.1| predicted protein [Physcomitrella patens subsp. patens] >gi|162668201|gb|EDQ54813.1| predicted protein [Physcomitrella patens subsp. patens]
contig00214	gi|168033115|ref|XP_001769062.1|	2018	321	619	1162	9e-130	470	>gi|168033115|ref|XP_001769062.1| predicted protein [Physcomitrella patens subsp. patens] >gi|162679696|gb|EDQ66140.1| predicted protein [Physcomitrella patens subsp. patens]
contig00215	gi|388496460|gb|AFK36296.1|	327	1229	122	393	7e-40	172	>gi|388496460|gb|AFK36296.1| unknown [Medicago truncatula]
contig00216	gi|168032859|ref|XP_001768935.1|	486	1151	57	293	2e-21	110	>gi|168032859|ref|XP_001768935.1| predicted protein [Physcomitrella patens subsp. patens] >gi|162679847|gb|EDQ66289.1| predicted protein [Physcomitrella patens subsp. patens]
contig00217	gi|168047905|ref|XP_001776409.1|	1714	566	11	396	0	674	>gi|168047905|ref|XP_001776409.1| predicted protein [Physcomitrella patens subsp. patens] >gi|162672253|gb|EDQ58793.1| predicted protein [Physcomitrella patens subsp. patens]
contig00218	gi|168043471|ref|XP_001774208.1|	211	1560	19	454	4e-114	418	>gi|168043471|ref|XP_001774208.1| double-stranded RNA binding protein [Physcomitrella patens subsp. patens] >gi|162674476|gb|EDQ60984.1| double-stranded RNA binding protein [Physcomitrella patens subsp. patens]
contig00219	gi|168063773|ref|XP_001783843.1|	2023	1646	87	212	2e-40	174	>gi|168063773|ref|XP_001783843.1| predicted protein [Physcomitrella patens subsp. patens] >gi|162664621|gb|EDQ51333.1| predicted protein [Physcomitrella patens subsp. patens]
contig00220	gi|302804376|ref|XP_002983940.1|	2040	640	54	492	4e-104	385	>gi|302804376|ref|XP_002983940.1| hypothetical protein SELMODRAFT_445760 [Selaginella moellendorffii] >gi|300148292|gb|EFJ14952.1| hypothetical protein SELMODRAFT_445760 [Selaginella moellendorffii]
contig00221	gi|115449721|ref|NP_001048536.1|	14	403	123	244	9e-29	135	>gi|115449721|ref|NP_001048536.1| Os02g0819600 [Oryza sativa Japonica Group] >gi|48716359|dbj|BAD22970.1| putative protein serine/threonine kinase [Oryza sativa Japonica Group] >gi|48716494|dbj|BAD23099.1| putative protein serine/threonine kinase [Oryza sativa Japonica Group] >gi|113538067|dbj|BAF10450.1| Os02g0819600 [Oryza sativa Japonica Group] >gi|222623926|gb|EEE58058.1| hypothetical protein…
contig00222	gi|147812439|emb|CAN65790.1|	54	1568	6	514	2e-102	379	>gi|147812439|emb|CAN65790.1| hypothetical protein VITISV_042049 [Vitis vinifera]
contig00223	gi|168006131|ref|XP_001755763.1|	1880	1197	5	249	4e-31	142	>gi|168006131|ref|XP_001755763.1| predicted protein [Physcomitrella patens subsp. patens] >gi|162693082|gb|EDQ79436.1| predicted protein [Physcomitrella patens subsp. patens]
contig00224	gi|302822236|ref|XP_002992777.1|	829	1581	5	255	2e-75	290	>gi|302822236|ref|XP_002992777.1| hypothetical protein SELMODRAFT_47510 [Selaginella moellendorffii] >gi|300139422|gb|EFJ06163.1| hypothetical protein SELMODRAFT_47510 [Selaginella moellendorffii]
contig00225	gi|168015545|ref|XP_001760311.1|	1654	425	273	656	2e-112	412	>gi|168015545|ref|XP_001760311.1| predicted protein [Physcomitrella patens subsp. patens] >gi|162688691|gb|EDQ75067.1| predicted protein [Physcomitrella patens subsp. patens]
contig00226	gi|168029783|ref|XP_001767404.1|	2	1372	47	499	0	783	>gi|168029783|ref|XP_001767404.1| predicted protein [Physcomitrella patens subsp. patens] >gi|162681300|gb|EDQ67728.1| predicted protein [Physcomitrella patens subsp. patens]
contig00227	gi|168063402|ref|XP_001783661.1|	955	542	611	748	5e-45	189	>gi|168063402|ref|XP_001783661.1| predicted protein [Physcomitrella patens subsp. patens] >gi|162664851|gb|EDQ51556.1| predicted protein [Physcomitrella patens subsp. patens]
contig00229	gi|168006779|ref|XP_001756086.1|	37	1275	18	431	0	655	>gi|168006779|ref|XP_001756086.1| predicted protein [Physcomitrella patens subsp. patens] >gi|162692596|gb|EDQ78952.1| predicted protein [Physcomitrella patens subsp. patens]
contig00230	gi|168014820|ref|XP_001759949.1|	169	1233	9	365	2e-116	426	>gi|168014820|ref|XP_001759949.1| predicted protein [Physcomitrella patens subsp. patens] >gi|162688699|gb|EDQ75074.1| predicted protein [Physcomitrella patens subsp. patens]
contig00231	gi|168036491|ref|XP_001770740.1|	1	1839	393	984	4e-164	584	>gi|168036491|ref|XP_001770740.1| predicted protein [Physcomitrella patens subsp. patens] >gi|162677958|gb|EDQ64422.1| predicted protein [Physcomitrella patens subsp. patens]
contig00232	gi|22217985|emb|CAC86919.1|	1611	610	122	452	1e-75	290	>gi|22217985|emb|CAC86919.1| allene oxide synthase [Physcomitrella patens]
contig00233	gi|302798821|ref|XP_002981170.1|	1887	904	21	343	6e-92	345	>gi|302798821|ref|XP_002981170.1| hypothetical protein SELMODRAFT_22946 [Selaginella moellendorffii] >gi|300151224|gb|EFJ17871.1| hypothetical protein SELMODRAFT_22946 [Selaginella moellendorffii]
contig00234	gi|168019678|ref|XP_001762371.1|	3	965	425	740	4e-76	292	>gi|168019678|ref|XP_001762371.1| predicted protein [Physcomitrella patens subsp. patens] >gi|162686449|gb|EDQ72838.1| predicted protein [Physcomitrella patens subsp. patens]
contig00235	gi|357116748|ref|XP_003560140.1|	4	915	177	480	2e-132	479	>gi|357116748|ref|XP_003560140.1| PREDICTED: glucose-6-phosphate/phosphate translocator 2, chloroplastic-like [Brachypodium distachyon]"
contig00236	gi|168048932|ref|XP_001776919.1|	30	857	73	348	4e-122	445	>gi|168048932|ref|XP_001776919.1| predicted protein [Physcomitrella patens subsp. patens] >gi|162671775|gb|EDQ58322.1| predicted protein [Physcomitrella patens subsp. patens]
contig00237	gi|302800389|ref|XP_002981952.1|	926	1246	15	121	2e-47	197	>gi|302800389|ref|XP_002981952.1| hypothetical protein SELMODRAFT_58662 [Selaginella moellendorffii] >gi|302802351|ref|XP_002982931.1| hypothetical protein SELMODRAFT_58661 [Selaginella moellendorffii] >gi|300149521|gb|EFJ16176.1| hypothetical protein SELMODRAFT_58661 [Selaginella moellendorffii] >gi|300150394|gb|EFJ17045.1| hypothetical protein SELMODRAFT_58662 [Selaginella moellendorffii]
contig00238	gi|168010648|ref|XP_001758016.1|	701	1849	92	478	3e-140	505	>gi|168010648|ref|XP_001758016.1| predicted protein [Physcomitrella patens subsp. patens] >gi|162690893|gb|EDQ77258.1| predicted protein [Physcomitrella patens subsp. patens]
contig00239	gi|388529241|gb|AFK54438.1|	2	1348	23	510	3e-166	592	>gi|388529241|gb|AFK54438.1| propionyl-CoA carboxylase beta chain [Tistrella mobilis KA081020-065]
contig00240	gi|148905924|gb|ABR16123.1|	403	1797	88	522	1e-115	424	>gi|148905924|gb|ABR16123.1| unknown [Picea sitchensis]
contig00241	gi|168016797|ref|XP_001760935.1|	1313	801	1	172	1e-43	184	>gi|168016797|ref|XP_001760935.1| predicted protein [Physcomitrella patens subsp. patens] >gi|162687944|gb|EDQ74324.1| predicted protein [Physcomitrella patens subsp. patens]
contig00242	gi|116787327|gb|ABK24464.1|	212	1492	2	425	0	688	>gi|116787327|gb|ABK24464.1| unknown [Picea sitchensis]
contig00244	gi|11467119|ref|NP_054420.1|	373	1620	1	418	1e-137	496	>gi|11467119|ref|NP_054420.1| ribosomal protein S3 [Marchantia polymorpha] >gi|585955|sp|P26865.2|RT03_MARPO RecName: Full=Ribosomal protein S3, mitochondrial >gi|250821|gb|AAB22413.1| ribosomal protein S3 [Marchantia polymorpha=liverwort, Peptide Mitochondrial, 430 aa] >gi|786204|gb|AAC09417.1| rps3 [Marchantia polymorpha]"
contig00245	gi|116783952|gb|ABK23156.1|	1381	764	1	216	5e-62	245	>gi|116783952|gb|ABK23156.1| unknown [Picea sitchensis]
contig00246	gi|168037441|ref|XP_001771212.1|	1881	544	27	481	1e-178	633	>gi|168037441|ref|XP_001771212.1| predicted protein [Physcomitrella patens subsp. patens] >gi|162677453|gb|EDQ63923.1| predicted protein [Physcomitrella patens subsp. patens]
contig00247	gi|168038781|ref|XP_001771878.1|	552	1805	1	422	1e-166	593	>gi|168038781|ref|XP_001771878.1| predicted protein [Physcomitrella patens subsp. patens] >gi|162676829|gb|EDQ63307.1| predicted protein [Physcomitrella patens subsp. patens]
contig00248	gi|168049347|ref|XP_001777125.1|	1716	499	124	530	2e-130	473	>gi|168049347|ref|XP_001777125.1| predicted protein [Physcomitrella patens subsp. patens] >gi|162671568|gb|EDQ58118.1| predicted protein [Physcomitrella patens subsp. patens]
contig00249	gi|302772024|ref|XP_002969430.1|	8	1423	139	606	3e-174	618	>gi|302772024|ref|XP_002969430.1| hypothetical protein SELMODRAFT_270796 [Selaginella moellendorffii] >gi|300162906|gb|EFJ29518.1| hypothetical protein SELMODRAFT_270796 [Selaginella moellendorffii]
contig00250	gi|168062688|ref|XP_001783310.1|	1204	461	206	446	2e-33	150	>gi|168062688|ref|XP_001783310.1| predicted protein [Physcomitrella patens subsp. patens] >gi|162665162|gb|EDQ51855.1| predicted protein [Physcomitrella patens subsp. patens]
contig00251	gi|302768479|ref|XP_002967659.1|	1739	798	48	361	4e-143	514	>gi|302768479|ref|XP_002967659.1| hypothetical protein SELMODRAFT_169355 [Selaginella moellendorffii] >gi|300164397|gb|EFJ31006.1| hypothetical protein SELMODRAFT_169355 [Selaginella moellendorffii]
contig00252	gi|168061967|ref|XP_001782956.1|	983	3	61	387	9e-135	487	>gi|168061967|ref|XP_001782956.1| predicted protein [Physcomitrella patens subsp. patens] >gi|162665574|gb|EDQ52254.1| predicted protein [Physcomitrella patens subsp. patens]
contig00253	gi|168048143|ref|XP_001776527.1|	1604	1404	1	67	1e-29	137	>gi|168048143|ref|XP_001776527.1| predicted protein [Physcomitrella patens subsp. patens] >gi|162672118|gb|EDQ58660.1| predicted protein [Physcomitrella patens subsp. patens]
contig00254	gi|168023025|ref|XP_001764039.1|	174	1274	374	721	8e-43	181	>gi|168023025|ref|XP_001764039.1| predicted protein [Physcomitrella patens subsp. patens] >gi|162684778|gb|EDQ71178.1| predicted protein [Physcomitrella patens subsp. patens]
contig00255	gi|168027429|ref|XP_001766232.1|	1567	266	20	457	2e-177	629	>gi|168027429|ref|XP_001766232.1| predicted protein [Physcomitrella patens subsp. patens] >gi|162682446|gb|EDQ68864.1| predicted protein [Physcomitrella patens subsp. patens]
contig00257	gi|168026242|ref|XP_001765641.1|	1935	295	1	520	0	805	>gi|168026242|ref|XP_001765641.1| predicted protein [Physcomitrella patens subsp. patens] >gi|162683067|gb|EDQ69480.1| predicted protein [Physcomitrella patens subsp. patens]
contig00258	gi|168022505|ref|XP_001763780.1|	87	1172	146	507	5e-98	365	>gi|168022505|ref|XP_001763780.1| ATP-binding cassette transporter, subfamily G, member 9, group WBC protein PpABCG9 [Physcomitrella patens subsp. patens] >gi|162685024|gb|EDQ71422.1| ATP-binding cassette transporter, subfamily G, member 9, group WBC protein PpABCG9 [Physcomitrella patens subsp. patens]"
contig00259	gi|168034606|ref|XP_001769803.1|	1889	3	1	627	0	900	>gi|168034606|ref|XP_001769803.1| predicted protein [Physcomitrella patens subsp. patens] >gi|162678912|gb|EDQ65365.1| predicted protein [Physcomitrella patens subsp. patens]
contig00260	gi|168041098|ref|XP_001773029.1|	1809	268	29	545	2e-169	602	>gi|168041098|ref|XP_001773029.1| predicted protein [Physcomitrella patens subsp. patens] >gi|162675576|gb|EDQ62069.1| predicted protein [Physcomitrella patens subsp. patens]
contig00261	gi|351726508|ref|NP_001236873.1|	1996	1628	157	280	3e-44	186	>gi|351726508|ref|NP_001236873.1| guanine nucleotide-binding protein alpha-2 subunit [Glycine max] >gi|3913724|sp|P93163.1|GPA2_SOYBN RecName: Full=Guanine nucleotide-binding protein alpha-2 subunit; Short=GP-alpha-2 >gi|1834453|emb|CAA64834.1| G protein [Glycine max]
contig00262	gi|28555894|emb|CAD45029.1|	842	168	743	960	6e-27	129	>gi|28555894|emb|CAD45029.1| NBS-LRR disease resistance protein homologue [Hordeum vulgare]
contig00263	gi|168050164|ref|XP_001777530.1|	1983	445	13	528	0	763	>gi|168050164|ref|XP_001777530.1| predicted protein [Physcomitrella patens subsp. patens] >gi|162671148|gb|EDQ57705.1| predicted protein [Physcomitrella patens subsp. patens]
contig00264	gi|224286385|gb|ACN40900.1|	1876	662	1	398	2e-103	382	>gi|224286385|gb|ACN40900.1| unknown [Picea sitchensis]
contig00265	gi|302807208|ref|XP_002985317.1|	100	1719	31	564	0	846	>gi|302807208|ref|XP_002985317.1| hypothetical protein SELMODRAFT_181605 [Selaginella moellendorffii] >gi|300147145|gb|EFJ13811.1| hypothetical protein SELMODRAFT_181605 [Selaginella moellendorffii]
contig00266	gi|157285011|gb|ABV31245.1|	1994	762	1169	1592	1e-107	397	>gi|157285011|gb|ABV31245.1| dicer-like 3 [Physcomitrella patens]
contig00267	gi|114841193|dbj|BAF31898.1|	1572	25	117	623	4e-134	485	>gi|114841193|dbj|BAF31898.1| putative 9-cis-epoxycarotenoid dioxygenase [Cryptomeria japonica] >gi|114841199|dbj|BAF31901.1| putative 9-cis-epoxycarotenoid dioxygenase [Cryptomeria japonica] >gi|114841245|dbj|BAF31924.1| putative 9-cis-epoxycarotenoid dioxygenase [Cryptomeria japonica] >gi|114841249|dbj|BAF31926.1| putative 9-cis-epoxycarotenoid dioxygenase [Cryptomeria japonica]
contig00269	gi|116789051|gb|ABK25100.1|	534	1253	17	246	1e-33	151	>gi|116789051|gb|ABK25100.1| unknown [Picea sitchensis]
contig00270	gi|302813914|ref|XP_002988642.1|	1974	445	32	484	3e-124	452	>gi|302813914|ref|XP_002988642.1| medium chain fatty acid hydroxylase [Selaginella moellendorffii] >gi|300143749|gb|EFJ10438.1| medium chain fatty acid hydroxylase [Selaginella moellendorffii]
contig00271	gi|116794435|gb|ABK27142.1|	1970	666	1	429	0	702	>gi|116794435|gb|ABK27142.1| unknown [Picea sitchensis]
contig00272	gi|168015790|ref|XP_001760433.1|	582	1532	647	953	4e-146	525	>gi|168015790|ref|XP_001760433.1| predicted protein [Physcomitrella patens subsp. patens] >gi|162688447|gb|EDQ74824.1| predicted protein [Physcomitrella patens subsp. patens]
contig00273	gi|168058314|ref|XP_001781154.1|	1	1125	211	585	0	732	>gi|168058314|ref|XP_001781154.1| predicted protein [Physcomitrella patens subsp. patens] >gi|162667391|gb|EDQ54022.1| predicted protein [Physcomitrella patens subsp. patens]
contig00274	gi|585076|sp|Q02437.1|E13D_HORVU	1973	1002	1	322	3e-63	249	>gi|585076|sp|Q02437.1|E13D_HORVU RecName: Full=Glucan endo-1,3-beta-glucosidase GIV; AltName: Full=(1->3)-beta-glucan endohydrolase GIV; AltName: Full=(1->3)-beta-glucanase isoenzyme GIV; AltName: Full=Beta-1,3-endoglucanase GIV >gi|167053|gb|AAA32961.1| glucan endo-1,3-beta-glucosidase, partial [Hordeum vulgare]"
contig00275	gi|168023242|ref|XP_001764147.1|	1951	797	92	460	3e-121	442	>gi|168023242|ref|XP_001764147.1| predicted protein [Physcomitrella patens subsp. patens] >gi|162684587|gb|EDQ70988.1| predicted protein [Physcomitrella patens subsp. patens]
contig00276	gi|116781530|gb|ABK22140.1|	1351	536	1	272	2e-72	280	>gi|116781530|gb|ABK22140.1| unknown [Picea sitchensis]
contig00277	gi|116787254|gb|ABK24432.1|	1905	568	91	543	1e-88	333	>gi|116787254|gb|ABK24432.1| unknown [Picea sitchensis]
contig00278	gi|359494464|ref|XP_002266884.2|	40	1410	3	463	8e-123	447	>gi|359494464|ref|XP_002266884.2| PREDICTED: translation initiation factor eIF-2B subunit gamma [Vitis vinifera]
contig00279	gi|168000148|ref|XP_001752778.1|	1514	918	62	261	3e-22	113	>gi|168000148|ref|XP_001752778.1| predicted protein [Physcomitrella patens subsp. patens] >gi|162695941|gb|EDQ82282.1| predicted protein [Physcomitrella patens subsp. patens]
contig00280	gi|302755016|ref|XP_002960932.1|	1174	368	74	342	7e-109	401	>gi|302755016|ref|XP_002960932.1| ATP-binding cassette transporter, subfamily I, member 10, SmABCI10 [Selaginella moellendorffii] >gi|300171871|gb|EFJ38471.1| ATP-binding cassette transporter, subfamily I, member 10, SmABCI10 [Selaginella moellendorffii]"
contig00281	gi|116787707|gb|ABK24612.1|	1733	981	82	332	3e-121	442	>gi|116787707|gb|ABK24612.1| unknown [Picea sitchensis]
contig00282	gi|385718963|gb|AFI71898.1|	1973	552	37	506	1e-108	400	>gi|385718963|gb|AFI71898.1| flavonoid 3'-hydroxylase [Paeonia lactiflora]
contig00283	gi|168030663|ref|XP_001767842.1|	1972	1049	13	320	2e-164	585	>gi|168030663|ref|XP_001767842.1| predicted protein [Physcomitrella patens subsp. patens] >gi|162680924|gb|EDQ67356.1| predicted protein [Physcomitrella patens subsp. patens]
contig00284	gi|224284080|gb|ACN39777.1|	1778	711	369	733	2e-89	336	>gi|224284080|gb|ACN39777.1| unknown [Picea sitchensis]
contig00285	gi|168035177|ref|XP_001770087.1|	1969	1088	75	368	8e-155	553	>gi|168035177|ref|XP_001770087.1| predicted protein [Physcomitrella patens subsp. patens] >gi|162678613|gb|EDQ65069.1| predicted protein [Physcomitrella patens subsp. patens]
contig00286	gi|168049196|ref|XP_001777050.1|	1	1308	245	680	6e-155	554	>gi|168049196|ref|XP_001777050.1| predicted protein [Physcomitrella patens subsp. patens] >gi|162671615|gb|EDQ58164.1| predicted protein [Physcomitrella patens subsp. patens]
contig00287	gi|168057899|ref|XP_001780949.1|	1723	944	147	407	5e-65	255	>gi|168057899|ref|XP_001780949.1| predicted protein [Physcomitrella patens subsp. patens] >gi|162667583|gb|EDQ54209.1| predicted protein [Physcomitrella patens subsp. patens]
contig00288	gi|326429586|gb|EGD75156.1|	893	1621	61	284	3e-16	93.6	>gi|326429586|gb|EGD75156.1| hypothetical protein PTSG_06810 [Salpingoeca sp. ATCC 50818]
contig00289	gi|242079023|ref|XP_002444280.1|	397	1398	64	393	5e-111	408	>gi|242079023|ref|XP_002444280.1| hypothetical protein SORBIDRAFT_07g019430 [Sorghum bicolor] >gi|241940630|gb|EES13775.1| hypothetical protein SORBIDRAFT_07g019430 [Sorghum bicolor]
contig00290	gi|116791024|gb|ABK25827.1|	177	620	2	149	2e-66	260	>gi|116791024|gb|ABK25827.1| unknown [Picea sitchensis] >gi|224284921|gb|ACN40190.1| unknown [Picea sitchensis] >gi|224286294|gb|ACN40855.1| unknown [Picea sitchensis]
contig00291	gi|168053848|ref|XP_001779346.1|	1456	821	16	211	3e-54	219	>gi|168053848|ref|XP_001779346.1| predicted protein [Physcomitrella patens subsp. patens] >gi|162669262|gb|EDQ55853.1| predicted protein [Physcomitrella patens subsp. patens]
contig00292	gi|168042023|ref|XP_001773489.1|	1737	448	1	430	0	731	>gi|168042023|ref|XP_001773489.1| predicted protein [Physcomitrella patens subsp. patens] >gi|162675191|gb|EDQ61689.1| predicted protein [Physcomitrella patens subsp. patens]
contig00293	gi|168001288|ref|XP_001753347.1|	1633	1058	800	983	6e-75	288	>gi|168001288|ref|XP_001753347.1| predicted protein [Physcomitrella patens subsp. patens] >gi|40644252|emb|CAD21958.1| putative plasma membrane calcium-transporting ATPase [Physcomitrella patens] >gi|40644468|emb|CAD67616.1| calcium-dependent ATPase [Physcomitrella patens] >gi|162695633|gb|EDQ81976.1| predicted protein [Physcomitrella patens subsp. patens]
contig00294	gi|168012352|ref|XP_001758866.1|	1700	741	38	283	3e-42	179	>gi|168012352|ref|XP_001758866.1| predicted protein [Physcomitrella patens subsp. patens] >gi|162690003|gb|EDQ76372.1| predicted protein [Physcomitrella patens subsp. patens]
contig00295	gi|168065546|ref|XP_001784711.1|	1945	755	148	548	3e-161	575	>gi|168065546|ref|XP_001784711.1| predicted protein [Physcomitrella patens subsp. patens] >gi|162663726|gb|EDQ50475.1| predicted protein [Physcomitrella patens subsp. patens]
contig00296	gi|167997081|ref|XP_001751247.1|	1433	249	142	554	9e-159	566	>gi|167997081|ref|XP_001751247.1| predicted protein [Physcomitrella patens subsp. patens] >gi|162697228|gb|EDQ83564.1| predicted protein [Physcomitrella patens subsp. patens]
contig00297	gi|168062383|ref|XP_001783160.1|	1674	643	81	424	5e-162	577	>gi|168062383|ref|XP_001783160.1| predicted protein [Physcomitrella patens subsp. patens] >gi|162665358|gb|EDQ52046.1| predicted protein [Physcomitrella patens subsp. patens]
contig00299	gi|168028629|ref|XP_001766830.1|	1153	638	1	165	1e-58	234	>gi|168028629|ref|XP_001766830.1| predicted protein [Physcomitrella patens subsp. patens] >gi|162682039|gb|EDQ68461.1| predicted protein [Physcomitrella patens subsp. patens]
contig00300	gi|168030970|ref|XP_001767995.1|	1	1101	137	503	6e-174	617	>gi|168030970|ref|XP_001767995.1| predicted protein [Physcomitrella patens subsp. patens] >gi|162680837|gb|EDQ67270.1| predicted protein [Physcomitrella patens subsp. patens]
contig00301	gi|167998118|ref|XP_001751765.1|	107	658	1	184	7e-85	321	>gi|167998118|ref|XP_001751765.1| predicted protein [Physcomitrella patens subsp. patens] >gi|162696863|gb|EDQ83200.1| predicted protein [Physcomitrella patens subsp. patens]
contig00302	gi|168022965|ref|XP_001764009.1|	1948	170	145	732	2e-176	625	>gi|168022965|ref|XP_001764009.1| predicted protein [Physcomitrella patens subsp. patens] >gi|162684748|gb|EDQ71148.1| predicted protein [Physcomitrella patens subsp. patens]
contig00303	gi|168044452|ref|XP_001774695.1|	1462	797	243	463	3e-104	385	>gi|168044452|ref|XP_001774695.1| predicted protein [Physcomitrella patens subsp. patens] >gi|162673995|gb|EDQ60510.1| predicted protein [Physcomitrella patens subsp. patens]
contig00304	gi|255579771|ref|XP_002530724.1|	69	1040	8	335	8e-75	288	>gi|255579771|ref|XP_002530724.1| Peroxidase 53 precursor, putative [Ricinus communis] >gi|223529738|gb|EEF31678.1| Peroxidase 53 precursor, putative [Ricinus communis]"
contig00306	gi|168061595|ref|XP_001782773.1|	1779	517	1	422	0	764	>gi|168061595|ref|XP_001782773.1| predicted protein [Physcomitrella patens subsp. patens] >gi|162665746|gb|EDQ52420.1| predicted protein [Physcomitrella patens subsp. patens]
contig00307	gi|302775620|ref|XP_002971227.1|	8	1630	211	732	3e-147	528	>gi|302775620|ref|XP_002971227.1| hypothetical protein SELMODRAFT_171851 [Selaginella moellendorffii] >gi|300161209|gb|EFJ27825.1| hypothetical protein SELMODRAFT_171851 [Selaginella moellendorffii]
contig00309	gi|168005024|ref|XP_001755211.1|	517	1659	160	540	7e-164	583	>gi|168005024|ref|XP_001755211.1| predicted protein [Physcomitrella patens subsp. patens] >gi|162693804|gb|EDQ80155.1| predicted protein [Physcomitrella patens subsp. patens]
contig00310	gi|378725307|gb|EHY51766.1|	343	501	5	57	4e-13	83.2	>gi|378725307|gb|EHY51766.1| hypothetical protein HMPREF1120_11008 (mitochondrion) [Exophiala dermatitidis NIH/UT8656]
contig00311	gi|168033089|ref|XP_001769049.1|	2	1405	461	928	0	695	>gi|168033089|ref|XP_001769049.1| predicted protein [Physcomitrella patens subsp. patens] >gi|162679683|gb|EDQ66127.1| predicted protein [Physcomitrella patens subsp. patens]
contig00312	gi|168050793|ref|XP_001777842.1|	1678	335	70	518	0	757	>gi|168050793|ref|XP_001777842.1| predicted protein [Physcomitrella patens subsp. patens] >gi|162670818|gb|EDQ57380.1| predicted protein [Physcomitrella patens subsp. patens]
contig00313	gi|585076|sp|Q02437.1|E13D_HORVU	1929	958	1	322	5e-63	248	>gi|585076|sp|Q02437.1|E13D_HORVU RecName: Full=Glucan endo-1,3-beta-glucosidase GIV; AltName: Full=(1->3)-beta-glucan endohydrolase GIV; AltName: Full=(1->3)-beta-glucanase isoenzyme GIV; AltName: Full=Beta-1,3-endoglucanase GIV >gi|167053|gb|AAA32961.1| glucan endo-1,3-beta-glucosidase, partial [Hordeum vulgare]"
contig00314	gi|242049422|ref|XP_002462455.1|	1895	429	34	516	3e-84	319	>gi|242049422|ref|XP_002462455.1| hypothetical protein SORBIDRAFT_02g025850 [Sorghum bicolor] >gi|241925832|gb|EER98976.1| hypothetical protein SORBIDRAFT_02g025850 [Sorghum bicolor]
contig00315	gi|302795015|ref|XP_002979271.1|	92	1261	79	465	1e-105	390	>gi|302795015|ref|XP_002979271.1| hypothetical protein SELMODRAFT_110449 [Selaginella moellendorffii] >gi|300153039|gb|EFJ19679.1| hypothetical protein SELMODRAFT_110449 [Selaginella moellendorffii]
contig00316	gi|302788967|ref|XP_002976252.1|	1915	344	1	531	0	753	>gi|302788967|ref|XP_002976252.1| calcium dependent protein kinase 7 [Selaginella moellendorffii] >gi|300155882|gb|EFJ22512.1| calcium dependent protein kinase 7 [Selaginella moellendorffii]
contig00317	gi|168034073|ref|XP_001769538.1|	1886	642	29	443	4e-162	578	>gi|168034073|ref|XP_001769538.1| predicted protein [Physcomitrella patens subsp. patens] >gi|162679249|gb|EDQ65699.1| predicted protein [Physcomitrella patens subsp. patens]
contig00318	gi|168038117|ref|XP_001771548.1|	1592	489	3	369	2e-170	605	>gi|168038117|ref|XP_001771548.1| predicted protein [Physcomitrella patens subsp. patens] >gi|162677104|gb|EDQ63578.1| predicted protein [Physcomitrella patens subsp. patens]
contig00319	gi|226532251|ref|NP_001146350.1|	33	1580	89	598	2e-93	349	>gi|226532251|ref|NP_001146350.1| uncharacterized protein LOC100279928 precursor [Zea mays] >gi|219886743|gb|ACL53746.1| unknown [Zea mays] >gi|223944721|gb|ACN26444.1| unknown [Zea mays]
contig00320	gi|168022519|ref|XP_001763787.1|	389	1222	5	281	7e-114	417	>gi|168022519|ref|XP_001763787.1| predicted protein [Physcomitrella patens subsp. patens] >gi|162685031|gb|EDQ71429.1| predicted protein [Physcomitrella patens subsp. patens]
contig00321	gi|302792425|ref|XP_002977978.1|	2	1000	803	1134	4e-168	598	>gi|302792425|ref|XP_002977978.1| cellulose synthase-like D3-2, glycosyltransferase family 2 protein [Selaginella moellendorffii] >gi|300153999|gb|EFJ20635.1| cellulose synthase-like D3-2, glycosyltransferase family 2 protein [Selaginella moellendorffii]"
contig00322	gi|224286941|gb|ACN41173.1|	1620	421	18	410	7e-162	577	>gi|224286941|gb|ACN41173.1| unknown [Picea sitchensis]
contig00323	gi|302783404|ref|XP_002973475.1|	1	1209	88	484	3e-161	575	>gi|302783404|ref|XP_002973475.1| hypothetical protein SELMODRAFT_149040 [Selaginella moellendorffii] >gi|300159228|gb|EFJ25849.1| hypothetical protein SELMODRAFT_149040 [Selaginella moellendorffii]
contig00324	gi|168047101|ref|XP_001776010.1|	1619	558	21	378	9e-172	610	>gi|168047101|ref|XP_001776010.1| predicted protein [Physcomitrella patens subsp. patens] >gi|162672668|gb|EDQ59202.1| predicted protein [Physcomitrella patens subsp. patens]
contig00325	gi|225454328|ref|XP_002277525.1|	283	1545	3	424	0	672	>gi|225454328|ref|XP_002277525.1| PREDICTED: CAAX prenyl protease 1 homolog [Vitis vinifera] >gi|297745342|emb|CBI40422.3| unnamed protein product [Vitis vinifera]
contig00326	gi|168007554|ref|XP_001756473.1|	1794	652	3	379	4e-109	402	>gi|168007554|ref|XP_001756473.1| predicted protein [Physcomitrella patens subsp. patens] >gi|162692512|gb|EDQ78869.1| predicted protein [Physcomitrella patens subsp. patens]
contig00327	gi|168044863|ref|XP_001774899.1|	433	1011	1	193	1e-94	353	>gi|168044863|ref|XP_001774899.1| Sar1-family small GTPase [Physcomitrella patens subsp. patens] >gi|162673793|gb|EDQ60311.1| Sar1-family small GTPase [Physcomitrella patens subsp. patens]
contig00328	gi|168045462|ref|XP_001775196.1|	1918	968	159	477	7e-113	414	>gi|168045462|ref|XP_001775196.1| predicted protein [Physcomitrella patens subsp. patens] >gi|162673409|gb|EDQ59932.1| predicted protein [Physcomitrella patens subsp. patens]
contig00329	gi|302806996|ref|XP_002985229.1|	1772	531	215	628	0	715	>gi|302806996|ref|XP_002985229.1| hypothetical protein SELMODRAFT_446158 [Selaginella moellendorffii] >gi|300147057|gb|EFJ13723.1| hypothetical protein SELMODRAFT_446158 [Selaginella moellendorffii]
contig00330	gi|357502991|ref|XP_003621784.1|	973	1161	12	74	9e-18	98.6	>gi|357502991|ref|XP_003621784.1| Plant-specific domain TIGR01589 family protein [Medicago truncatula] >gi|355496799|gb|AES78002.1| Plant-specific domain TIGR01589 family protein [Medicago truncatula]
contig00331	gi|302811040|ref|XP_002987210.1|	705	1043	18	130	1e-31	144	>gi|302811040|ref|XP_002987210.1| hypothetical protein SELMODRAFT_125424 [Selaginella moellendorffii] >gi|300145107|gb|EFJ11786.1| hypothetical protein SELMODRAFT_125424 [Selaginella moellendorffii]
contig00332	gi|168000296|ref|XP_001752852.1|	805	1821	59	384	1e-55	224	>gi|168000296|ref|XP_001752852.1| predicted protein [Physcomitrella patens subsp. patens] >gi|162696015|gb|EDQ82356.1| predicted protein [Physcomitrella patens subsp. patens]
contig00333	gi|302811251|ref|XP_002987315.1|	635	1288	277	491	2e-76	293	>gi|302811251|ref|XP_002987315.1| hypothetical protein SELMODRAFT_269241 [Selaginella moellendorffii] >gi|300144950|gb|EFJ11630.1| hypothetical protein SELMODRAFT_269241 [Selaginella moellendorffii]
contig00334	gi|168033934|ref|XP_001769469.1|	1348	77	1	428	8e-142	510	>gi|168033934|ref|XP_001769469.1| predicted protein [Physcomitrella patens subsp. patens] >gi|162679389|gb|EDQ65838.1| predicted protein [Physcomitrella patens subsp. patens]
contig00335	gi|148905750|gb|ABR16039.1|	1720	737	30	357	2e-156	558	>gi|148905750|gb|ABR16039.1| unknown [Picea sitchensis]
contig00336	gi|167999035|ref|XP_001752223.1|	2	1621	364	899	0	860	>gi|167999035|ref|XP_001752223.1| predicted protein [Physcomitrella patens subsp. patens] >gi|162696618|gb|EDQ82956.1| predicted protein [Physcomitrella patens subsp. patens]
contig00337	gi|116787342|gb|ABK24470.1|	1637	405	1	387	1e-132	479	>gi|116787342|gb|ABK24470.1| unknown [Picea sitchensis]
contig00338	gi|148905823|gb|ABR16074.1|	1597	506	14	374	1e-99	370	>gi|148905823|gb|ABR16074.1| unknown [Picea sitchensis]
contig00339	gi|168031489|ref|XP_001768253.1|	1587	751	146	420	2e-114	419	>gi|168031489|ref|XP_001768253.1| tubby-like protein [Physcomitrella patens subsp. patens] >gi|162680431|gb|EDQ66867.1| tubby-like protein [Physcomitrella patens subsp. patens]
contig00340	gi|116790309|gb|ABK25571.1|	991	533	24	176	2e-33	150	>gi|116790309|gb|ABK25571.1| unknown [Picea sitchensis]
contig00341	gi|356499415|ref|XP_003518536.1|	1659	649	24	362	6e-40	172	>gi|356499415|ref|XP_003518536.1| PREDICTED: indole-3-acetate O-methyltransferase 1-like [Glycine max]
contig00342	gi|225438442|ref|XP_002275036.1|	129	1415	525	956	2e-127	462	>gi|225438442|ref|XP_002275036.1| PREDICTED: uncharacterized protein LOC100249111 [Vitis vinifera]
contig00343	gi|168013682|ref|XP_001759420.1|	1	519	135	301	2e-64	253	>gi|168013682|ref|XP_001759420.1| predicted protein [Physcomitrella patens subsp. patens] >gi|162689350|gb|EDQ75722.1| predicted protein [Physcomitrella patens subsp. patens]
contig00344	gi|302812359|ref|XP_002987867.1|	1596	730	1	308	3e-60	239	>gi|302812359|ref|XP_002987867.1| hypothetical protein SELMODRAFT_271950 [Selaginella moellendorffii] >gi|300144486|gb|EFJ11170.1| hypothetical protein SELMODRAFT_271950 [Selaginella moellendorffii]
contig00345	gi|11466696|ref|NP_039292.1|	787	2	1829	2092	2e-102	379	>gi|11466696|ref|NP_039292.1| hypothetical protein MapoCp023 [Marchantia polymorpha] >gi|140550|sp|P09975.1|YCF2_MARPO RecName: Full=Protein ycf2 >gi|11665|emb|CAA28078.1| unnamed protein product [Marchantia polymorpha]
contig00346	gi|11467168|ref|NP_054469.1|	866	3	33	320	2e-149	536	>gi|11467168|ref|NP_054469.1| heme lyase [Marchantia polymorpha] >gi|586756|sp|P38451.1|YMF02_MARPO RecName: Full=Uncharacterized mitochondrial protein ymf2; AltName: Full=ORF322 >gi|786252|gb|AAC09466.1| ORF322 [Marchantia polymorpha]
contig00347	gi|302786668|ref|XP_002975105.1|	1213	791	8	145	5e-15	89.4	>gi|302786668|ref|XP_002975105.1| hypothetical protein SELMODRAFT_102916 [Selaginella moellendorffii] >gi|300157264|gb|EFJ23890.1| hypothetical protein SELMODRAFT_102916 [Selaginella moellendorffii]
contig00348	gi|149375335|ref|ZP_01893106.1|	1898	627	175	597	1e-136	493	>gi|149375335|ref|ZP_01893106.1| putative flavoprotein involved in K+ transport [Marinobacter algicola DG893] >gi|149360371|gb|EDM48824.1| putative flavoprotein involved in K+ transport [Marinobacter algicola DG893]
contig00349	gi|302787807|ref|XP_002975673.1|	1867	311	191	708	7e-156	557	>gi|302787807|ref|XP_002975673.1| hypothetical protein SELMODRAFT_174980 [Selaginella moellendorffii] >gi|300156674|gb|EFJ23302.1| hypothetical protein SELMODRAFT_174980 [Selaginella moellendorffii]
contig00350	gi|302773926|ref|XP_002970380.1|	3	830	457	687	6e-35	155	>gi|302773926|ref|XP_002970380.1| hypothetical protein SELMODRAFT_451492 [Selaginella moellendorffii] >gi|300161896|gb|EFJ28510.1| hypothetical protein SELMODRAFT_451492 [Selaginella moellendorffii]
contig00352	gi|168022855|ref|XP_001763954.1|	928	362	358	558	2e-56	226	>gi|168022855|ref|XP_001763954.1| predicted protein [Physcomitrella patens subsp. patens] >gi|162684693|gb|EDQ71093.1| predicted protein [Physcomitrella patens subsp. patens]
contig00353	gi|148909829|gb|ABR18001.1|	1885	791	591	955	3e-147	528	>gi|148909829|gb|ABR18001.1| unknown [Picea sitchensis]
contig00354	gi|168057558|ref|XP_001780781.1|	1317	130	1	390	7e-138	497	>gi|168057558|ref|XP_001780781.1| predicted protein [Physcomitrella patens subsp. patens] >gi|162667799|gb|EDQ54420.1| predicted protein [Physcomitrella patens subsp. patens]
contig00355	gi|168028320|ref|XP_001766676.1|	1876	560	788	1177	2e-31	143	>gi|168028320|ref|XP_001766676.1| predicted protein [Physcomitrella patens subsp. patens] >gi|162682108|gb|EDQ68529.1| predicted protein [Physcomitrella patens subsp. patens]
contig00356	gi|115477148|ref|NP_001062170.1|	1527	676	119	402	9e-97	360	>gi|115477148|ref|NP_001062170.1| Os08g0502700 [Oryza sativa Japonica Group] >gi|42407771|dbj|BAD08917.1| putative aminotransferase [Oryza sativa Japonica Group] >gi|42408130|dbj|BAD09269.1| putative aminotransferase [Oryza sativa Japonica Group] >gi|113624139|dbj|BAF24084.1| Os08g0502700 [Oryza sativa Japonica Group] >gi|125562079|gb|EAZ07527.1| hypothetical protein OsI_29783 [Oryza sativa Indic…
contig00357	gi|168062667|ref|XP_001783300.1|	265	1503	59	455	9e-81	307	>gi|168062667|ref|XP_001783300.1| predicted protein [Physcomitrella patens subsp. patens] >gi|162665218|gb|EDQ51910.1| predicted protein [Physcomitrella patens subsp. patens]
contig00358	gi|168012300|ref|XP_001758840.1|	1447	419	724	1066	1e-122	446	>gi|168012300|ref|XP_001758840.1| predicted protein [Physcomitrella patens subsp. patens] >gi|162689977|gb|EDQ76346.1| predicted protein [Physcomitrella patens subsp. patens]
contig00359	gi|302813722|ref|XP_002988546.1|	1866	736	390	753	1e-60	240	>gi|302813722|ref|XP_002988546.1| hypothetical protein SELMODRAFT_20506 [Selaginella moellendorffii] >gi|300143653|gb|EFJ10342.1| hypothetical protein SELMODRAFT_20506 [Selaginella moellendorffii]
contig00360	gi|169601396|ref|XP_001794120.1|	1599	832	79	330	2e-28	133	>gi|169601396|ref|XP_001794120.1| hypothetical protein SNOG_03562 [Phaeosphaeria nodorum SN15] >gi|111067647|gb|EAT88767.1| hypothetical protein SNOG_03562 [Phaeosphaeria nodorum SN15]
contig00361	gi|168001365|ref|XP_001753385.1|	1460	843	218	423	3e-101	375	>gi|168001365|ref|XP_001753385.1| predicted protein [Physcomitrella patens subsp. patens] >gi|162695264|gb|EDQ81608.1| predicted protein [Physcomitrella patens subsp. patens]
contig00362	gi|11466742|ref|NP_039338.1|	1164	1817	1	217	5e-100	371	>gi|11466742|ref|NP_039338.1| ribosomal protein S3 [Marchantia polymorpha] >gi|133934|sp|P06356.1|RR3_MARPO RecName: Full=30S ribosomal protein S3, chloroplastic >gi|11713|emb|CAA28124.1| rps3 [Marchantia polymorpha]"
contig00364	gi|381144430|gb|AFF58923.1|	2	1567	177	700	0	728	>gi|381144430|gb|AFF58923.1| Hsp90 [Citrus sinensis]
contig00365	gi|110226564|gb|ABG56414.1|	1626	316	880	1316	2e-170	605	>gi|110226564|gb|ABG56414.1| MDR-like ABC transporter [Taxus cuspidata]
contig00366	gi|302773387|ref|XP_002970111.1|	122	1381	18	408	2e-103	383	>gi|302773387|ref|XP_002970111.1| hypothetical protein SELMODRAFT_92948 [Selaginella moellendorffii] >gi|300162622|gb|EFJ29235.1| hypothetical protein SELMODRAFT_92948 [Selaginella moellendorffii]
contig00367	gi|168044543|ref|XP_001774740.1|	48	1253	2	379	1e-157	563	>gi|168044543|ref|XP_001774740.1| predicted protein [Physcomitrella patens subsp. patens] >gi|162673895|gb|EDQ60411.1| predicted protein [Physcomitrella patens subsp. patens]
contig00368	gi|168056664|ref|XP_001780339.1|	1878	748	513	892	5e-124	451	>gi|168056664|ref|XP_001780339.1| predicted protein [Physcomitrella patens subsp. patens] >gi|162668287|gb|EDQ54898.1| predicted protein [Physcomitrella patens subsp. patens]
contig00369	gi|168049930|ref|XP_001777414.1|	2	1690	146	704	0	870	>gi|168049930|ref|XP_001777414.1| predicted protein [Physcomitrella patens subsp. patens] >gi|162671263|gb|EDQ57818.1| predicted protein [Physcomitrella patens subsp. patens]
contig00370	gi|371501270|dbj|BAL44262.1|	630	1181	1	184	2e-87	329	>gi|371501270|dbj|BAL44262.1| ADP-ribosylation factor-like 8a [Nicotiana tabacum]
contig00372	gi|224053955|ref|XP_002298056.1|	303	1214	15	320	3e-74	286	>gi|224053955|ref|XP_002298056.1| predicted protein [Populus trichocarpa] >gi|222845314|gb|EEE82861.1| predicted protein [Populus trichocarpa]
contig00373	gi|302799178|ref|XP_002981348.1|	1872	1072	145	410	7e-127	461	>gi|302799178|ref|XP_002981348.1| hypothetical protein SELMODRAFT_268459 [Selaginella moellendorffii] >gi|300150888|gb|EFJ17536.1| hypothetical protein SELMODRAFT_268459 [Selaginella moellendorffii]
contig00374	gi|302803327|ref|XP_002983417.1|	336	1328	73	404	1e-134	486	>gi|302803327|ref|XP_002983417.1| hypothetical protein SELMODRAFT_180174 [Selaginella moellendorffii] >gi|300149102|gb|EFJ15759.1| hypothetical protein SELMODRAFT_180174 [Selaginella moellendorffii]
contig00375	gi|168034811|ref|XP_001769905.1|	1865	615	158	574	0	662	>gi|168034811|ref|XP_001769905.1| predicted protein [Physcomitrella patens subsp. patens] >gi|168034871|ref|XP_001769935.1| predicted protein [Physcomitrella patens subsp. patens] >gi|162678811|gb|EDQ65265.1| predicted protein [Physcomitrella patens subsp. patens] >gi|162678841|gb|EDQ65295.1| predicted protein [Physcomitrella patens subsp. patens]
contig00378	gi|168010911|ref|XP_001758147.1|	1234	479	1	252	6e-98	364	>gi|168010911|ref|XP_001758147.1| predicted protein [Physcomitrella patens subsp. patens] >gi|162690603|gb|EDQ76969.1| predicted protein [Physcomitrella patens subsp. patens]
contig00380	gi|168018597|ref|XP_001761832.1|	1231	461	1	254	2e-111	409	>gi|168018597|ref|XP_001761832.1| predicted protein [Physcomitrella patens subsp. patens] >gi|162686887|gb|EDQ73273.1| predicted protein [Physcomitrella patens subsp. patens]
contig00381	gi|75319884|sp|Q50EK1.1|C16B1_PICSI	315	1595	75	491	4e-71	275	>gi|75319884|sp|Q50EK1.1|C16B1_PICSI RecName: Full=Cytochrome P450 716B1; AltName: Full=Cytochrome P450 CYPA1 >gi|59800274|gb|AAX07436.1| cytochrome P450 CYPA1 [Picea sitchensis]
contig00382	gi|168067347|ref|XP_001785581.1|	608	1342	1	242	7e-73	281	>gi|168067347|ref|XP_001785581.1| predicted protein [Physcomitrella patens subsp. patens] >gi|162662802|gb|EDQ49612.1| predicted protein [Physcomitrella patens subsp. patens]
contig00385	gi|118489981|gb|ABK96787.1|	449	901	7	142	9e-17	95.1	>gi|118489981|gb|ABK96787.1| unknown [Populus trichocarpa x Populus deltoides]
contig00386	gi|168022304|ref|XP_001763680.1|	3	1514	34	519	3e-154	551	>gi|168022304|ref|XP_001763680.1| predicted protein [Physcomitrella patens subsp. patens] >gi|162685173|gb|EDQ71570.1| predicted protein [Physcomitrella patens subsp. patens]
contig00387	gi|295809740|emb|CBL43003.1|	5	1852	269	884	0	1076	>gi|295809740|emb|CBL43003.1| Na+/K+ P-type ATPase [Riccia fluitans]
contig00388	gi|11466726|ref|NP_039322.1|	204	43	1	54	2e-20	107	>gi|11466726|ref|NP_039322.1| ribosomal protein L20 [Marchantia polymorpha] >gi|132766|sp|P06385.3|RK20_MARPO RecName: Full=50S ribosomal protein L20, chloroplastic >gi|11696|emb|CAA28108.1| rpl20 [Marchantia polymorpha]"
contig00389	gi|225433858|ref|XP_002264387.1|	1369	698	11	234	5e-77	295	>gi|225433858|ref|XP_002264387.1| PREDICTED: protein farnesyltransferase/geranylgeranyltransferase type-1 subunit alpha [Vitis vinifera] >gi|297743768|emb|CBI36651.3| unnamed protein product [Vitis vinifera]
contig00390	gi|168019678|ref|XP_001762371.1|	51	1370	325	754	1e-103	384	>gi|168019678|ref|XP_001762371.1| predicted protein [Physcomitrella patens subsp. patens] >gi|162686449|gb|EDQ72838.1| predicted protein [Physcomitrella patens subsp. patens]
contig00391	gi|168017901|ref|XP_001761485.1|	1384	389	830	1142	4e-56	226	>gi|168017901|ref|XP_001761485.1| predicted protein [Physcomitrella patens subsp. patens] >gi|162687169|gb|EDQ73553.1| predicted protein [Physcomitrella patens subsp. patens]
contig00392	gi|168048000|ref|XP_001776456.1|	1846	872	30	361	3e-100	372	>gi|168048000|ref|XP_001776456.1| predicted protein [Physcomitrella patens subsp. patens] >gi|162672182|gb|EDQ58723.1| predicted protein [Physcomitrella patens subsp. patens]
contig00393	gi|255549934|ref|XP_002516018.1|	1841	363	22	520	2e-90	340	>gi|255549934|ref|XP_002516018.1| flavonoid 3-hydroxylase, putative [Ricinus communis] >gi|223544923|gb|EEF46438.1| flavonoid 3-hydroxylase, putative [Ricinus communis]"
contig00394	gi|168026495|ref|XP_001765767.1|	1774	350	1	456	0	705	>gi|168026495|ref|XP_001765767.1| predicted protein [Physcomitrella patens subsp. patens] >gi|162682944|gb|EDQ69358.1| predicted protein [Physcomitrella patens subsp. patens]
contig00395	gi|168044102|ref|XP_001774521.1|	220	642	4	142	3e-36	159	>gi|168044102|ref|XP_001774521.1| predicted protein [Physcomitrella patens subsp. patens] >gi|162674076|gb|EDQ60589.1| predicted protein [Physcomitrella patens subsp. patens]
contig00396	gi|296088348|emb|CBI36793.3|	1842	319	407	943	1e-147	529	>gi|296088348|emb|CBI36793.3| unnamed protein product [Vitis vinifera]
contig00397	gi|255537890|ref|XP_002510010.1|	1779	487	1	431	0	835	>gi|255537890|ref|XP_002510010.1| tubulin alpha chain, putative [Ricinus communis] >gi|223550711|gb|EEF52197.1| tubulin alpha chain, putative [Ricinus communis]"
contig00398	gi|302762631|ref|XP_002964737.1|	171	1538	1	456	0	882	>gi|302762631|ref|XP_002964737.1| hypothetical protein SELMODRAFT_270468 [Selaginella moellendorffii] >gi|300166970|gb|EFJ33575.1| hypothetical protein SELMODRAFT_270468 [Selaginella moellendorffii]
contig00400	gi|168017112|ref|XP_001761092.1|	1834	62	391	944	2e-124	452	>gi|168017112|ref|XP_001761092.1| predicted protein [Physcomitrella patens subsp. patens] >gi|162687778|gb|EDQ74159.1| predicted protein [Physcomitrella patens subsp. patens]
contig00401	gi|224115694|ref|XP_002332119.1|	273	1211	131	429	1e-45	191	>gi|224115694|ref|XP_002332119.1| predicted protein [Populus trichocarpa] >gi|118488228|gb|ABK95933.1| unknown [Populus trichocarpa] >gi|222874939|gb|EEF12070.1| predicted protein [Populus trichocarpa]
contig00402	gi|168035593|ref|XP_001770294.1|	290	1483	28	425	0	776	>gi|168035593|ref|XP_001770294.1| predicted protein [Physcomitrella patens subsp. patens] >gi|162678511|gb|EDQ64969.1| predicted protein [Physcomitrella patens subsp. patens]
contig00403	gi|168040695|ref|XP_001772829.1|	1797	469	146	594	4e-146	525	>gi|168040695|ref|XP_001772829.1| predicted protein [Physcomitrella patens subsp. patens] >gi|162675906|gb|EDQ62396.1| predicted protein [Physcomitrella patens subsp. patens]
contig00404	gi|168010873|ref|XP_001758128.1|	74	1486	4395	4856	4e-161	574	>gi|168010873|ref|XP_001758128.1| predicted protein [Physcomitrella patens subsp. patens] >gi|162690584|gb|EDQ76950.1| predicted protein [Physcomitrella patens subsp. patens]
contig00405	gi|168020057|ref|XP_001762560.1|	397	1302	35	336	7e-115	421	>gi|168020057|ref|XP_001762560.1| predicted protein [Physcomitrella patens subsp. patens] >gi|162686293|gb|EDQ72683.1| predicted protein [Physcomitrella patens subsp. patens]
contig00406	gi|168048195|ref|XP_001776553.1|	1699	866	1	278	2e-148	532	>gi|168048195|ref|XP_001776553.1| predicted protein [Physcomitrella patens subsp. patens] >gi|162672144|gb|EDQ58686.1| predicted protein [Physcomitrella patens subsp. patens]
contig00407	gi|168003471|ref|XP_001754436.1|	5	547	38	216	7e-44	185	>gi|168003471|ref|XP_001754436.1| predicted protein [Physcomitrella patens subsp. patens] >gi|162694538|gb|EDQ80886.1| predicted protein [Physcomitrella patens subsp. patens]
contig00408	gi|116786536|gb|ABK24148.1|	788	1390	100	320	2e-26	127	>gi|116786536|gb|ABK24148.1| unknown [Picea sitchensis]
contig00409	gi|168042794|ref|XP_001773872.1|	1212	706	9	177	4e-81	308	>gi|168042794|ref|XP_001773872.1| predicted protein [Physcomitrella patens subsp. patens] >gi|162674859|gb|EDQ61362.1| predicted protein [Physcomitrella patens subsp. patens]
contig00410	gi|44662983|gb|AAS47582.1|	1723	1040	1	228	1e-87	330	>gi|44662983|gb|AAS47582.1| chloroplast Toc34-3 [Physcomitrella patens]
contig00411	gi|168024115|ref|XP_001764582.1|	1481	783	751	981	2e-102	379	>gi|168024115|ref|XP_001764582.1| predicted protein [Physcomitrella patens subsp. patens] >gi|162684160|gb|EDQ70564.1| predicted protein [Physcomitrella patens subsp. patens]
contig00412	gi|11467143|ref|NP_054443.1|	1242	1784	1	183	1e-94	353	>gi|11467143|ref|NP_054443.1| apocytochrome b [Marchantia polymorpha] >gi|461886|sp|P26852.2|CYB_MARPO RecName: Full=Cytochrome b; AltName: Full=Complex III subunit 3; AltName: Full=Complex III subunit III; AltName: Full=Cytochrome b-c1 complex subunit 3; AltName: Full=Ubiquinol-cytochrome-c reductase complex cytochrome b subunit >gi|786227|gb|AAC09441.1| cob [Marchantia polymorpha]
contig00414	gi|168048111|ref|XP_001776511.1|	1678	578	1	368	9e-145	520	>gi|168048111|ref|XP_001776511.1| predicted protein [Physcomitrella patens subsp. patens] >gi|162672102|gb|EDQ58644.1| predicted protein [Physcomitrella patens subsp. patens]
contig00415	gi|168052703|ref|XP_001778779.1|	251	1225	2	321	2e-110	405	>gi|168052703|ref|XP_001778779.1| predicted protein [Physcomitrella patens subsp. patens] >gi|162669785|gb|EDQ56365.1| predicted protein [Physcomitrella patens subsp. patens]
contig00416	gi|168023378|ref|XP_001764215.1|	688	1404	249	487	1e-114	420	>gi|168023378|ref|XP_001764215.1| predicted protein [Physcomitrella patens subsp. patens] >gi|162684655|gb|EDQ71056.1| predicted protein [Physcomitrella patens subsp. patens]
contig00418	gi|116786536|gb|ABK24148.1|	878	1384	136	320	1e-27	131	>gi|116786536|gb|ABK24148.1| unknown [Picea sitchensis]
contig00419	gi|168021097|ref|XP_001763078.1|	358	1308	1	323	1e-84	320	>gi|168021097|ref|XP_001763078.1| predicted protein [Physcomitrella patens subsp. patens] >gi|162685561|gb|EDQ71955.1| predicted protein [Physcomitrella patens subsp. patens]
contig00420	gi|302800371|ref|XP_002981943.1|	1822	443	440	899	0	694	>gi|302800371|ref|XP_002981943.1| starch synthase [Selaginella moellendorffii] >gi|300150385|gb|EFJ17036.1| starch synthase [Selaginella moellendorffii]
contig00421	gi|302804158|ref|XP_002983831.1|	192	1337	9	390	3e-163	581	>gi|302804158|ref|XP_002983831.1| hypothetical protein SELMODRAFT_156149 [Selaginella moellendorffii] >gi|300148183|gb|EFJ14843.1| hypothetical protein SELMODRAFT_156149 [Selaginella moellendorffii]
contig00422	gi|168058848|ref|XP_001781418.1|	78	710	13	222	7e-30	138	>gi|168058848|ref|XP_001781418.1| predicted protein [Physcomitrella patens subsp. patens] >gi|162667155|gb|EDQ53792.1| predicted protein [Physcomitrella patens subsp. patens]
contig00423	gi|302818059|ref|XP_002990704.1|	1759	629	10	388	9e-139	500	>gi|302818059|ref|XP_002990704.1| hypothetical protein SELMODRAFT_132165 [Selaginella moellendorffii] >gi|300141626|gb|EFJ08336.1| hypothetical protein SELMODRAFT_132165 [Selaginella moellendorffii]
contig00424	gi|302804833|ref|XP_002984168.1|	1595	402	5	406	3e-178	631	>gi|302804833|ref|XP_002984168.1| hypothetical protein SELMODRAFT_119619 [Selaginella moellendorffii] >gi|300148017|gb|EFJ14678.1| hypothetical protein SELMODRAFT_119619 [Selaginella moellendorffii]
contig00425	gi|291085887|ref|ZP_06571240.1|	1303	1620	1	109	2e-33	150	>gi|291085887|ref|ZP_06571240.1| hypothetical protein CIT292_08808 [Citrobacter youngae ATCC 29220] >gi|291069666|gb|EFE07775.1| hypothetical protein CIT292_08808 [Citrobacter youngae ATCC 29220]
contig00426	gi|116788374|gb|ABK24857.1|	1809	682	131	506	4e-114	418	>gi|116788374|gb|ABK24857.1| unknown [Picea sitchensis]
contig00427	gi|168042877|ref|XP_001773913.1|	2	631	536	745	2e-97	362	>gi|168042877|ref|XP_001773913.1| predicted protein [Physcomitrella patens subsp. patens] >gi|162674757|gb|EDQ61261.1| predicted protein [Physcomitrella patens subsp. patens]
contig00428	gi|168003207|ref|XP_001754304.1|	1418	543	77	370	8e-81	307	>gi|168003207|ref|XP_001754304.1| predicted protein [Physcomitrella patens subsp. patens] >gi|162694406|gb|EDQ80754.1| predicted protein [Physcomitrella patens subsp. patens]
contig00429	gi|168026920|ref|XP_001765979.1|	239	1777	3	487	3e-87	329	>gi|168026920|ref|XP_001765979.1| predicted protein [Physcomitrella patens subsp. patens] >gi|162682885|gb|EDQ69300.1| predicted protein [Physcomitrella patens subsp. patens]
contig00430	gi|148909434|gb|ABR17815.1|	1520	465	53	398	1e-150	540	>gi|148909434|gb|ABR17815.1| unknown [Picea sitchensis]
contig00431	gi|168019788|ref|XP_001762426.1|	33	1121	110	460	2e-37	164	>gi|168019788|ref|XP_001762426.1| predicted protein [Physcomitrella patens subsp. patens] >gi|162686504|gb|EDQ72893.1| predicted protein [Physcomitrella patens subsp. patens]
contig00432	gi|168021343|ref|XP_001763201.1|	1811	648	47	434	0	766	>gi|168021343|ref|XP_001763201.1| predicted protein [Physcomitrella patens subsp. patens] >gi|162685684|gb|EDQ72078.1| predicted protein [Physcomitrella patens subsp. patens]
contig00433	gi|168054571|ref|XP_001779704.1|	1341	712	713	922	2e-95	356	>gi|168054571|ref|XP_001779704.1| predicted protein [Physcomitrella patens subsp. patens] >gi|162668902|gb|EDQ55500.1| predicted protein [Physcomitrella patens subsp. patens]
contig00434	gi|302800596|ref|XP_002982055.1|	421	1227	18	290	1e-71	277	>gi|302800596|ref|XP_002982055.1| hypothetical protein SELMODRAFT_115921 [Selaginella moellendorffii] >gi|300150071|gb|EFJ16723.1| hypothetical protein SELMODRAFT_115921 [Selaginella moellendorffii]
contig00435	gi|255540017|ref|XP_002511073.1|	1158	418	158	411	2e-68	266	>gi|255540017|ref|XP_002511073.1| conserved hypothetical protein [Ricinus communis] >gi|223550188|gb|EEF51675.1| conserved hypothetical protein [Ricinus communis]
contig00436	gi|168010129|ref|XP_001757757.1|	1482	307	1	389	4e-169	601	>gi|168010129|ref|XP_001757757.1| predicted protein [Physcomitrella patens subsp. patens] >gi|162691033|gb|EDQ77397.1| predicted protein [Physcomitrella patens subsp. patens]
contig00437	gi|168021329|ref|XP_001763194.1|	1808	645	47	434	0	766	>gi|168021329|ref|XP_001763194.1| predicted protein [Physcomitrella patens subsp. patens] >gi|168021331|ref|XP_001763195.1| predicted protein [Physcomitrella patens subsp. patens] >gi|168021333|ref|XP_001763196.1| predicted protein [Physcomitrella patens subsp. patens] >gi|162685677|gb|EDQ72071.1| predicted protein [Physcomitrella patens subsp. patens] >gi|162685678|gb|EDQ72072.1| predicted prote…
contig00438	gi|302755826|ref|XP_002961337.1|	1803	712	746	1109	3e-142	511	>gi|302755826|ref|XP_002961337.1| hypothetical protein SELMODRAFT_140234 [Selaginella moellendorffii] >gi|300172276|gb|EFJ38876.1| hypothetical protein SELMODRAFT_140234 [Selaginella moellendorffii]
contig00439	gi|224106846|ref|XP_002314304.1|	611	1279	58	280	5e-100	371	>gi|224106846|ref|XP_002314304.1| predicted protein [Populus trichocarpa] >gi|222850712|gb|EEE88259.1| predicted protein [Populus trichocarpa]
contig00440	gi|34501429|ref|NP_904216.1|	206	1726	1	507	0	909	>gi|34501429|ref|NP_904216.1| ATP synthase CF1 alpha subunit [Physcomitrella patens subsp. patens] >gi|75294050|sp|Q6YXK3.1|ATPA_PHYPA RecName: Full=ATP synthase subunit alpha, chloroplastic; AltName: Full=ATP synthase F1 sector subunit alpha; AltName: Full=F-ATPase subunit alpha >gi|34494799|dbj|BAC85066.1| ATP synthase alpha subunit [Physcomitrella patens subsp. patens]"
contig00441	gi|302769982|ref|XP_002968410.1|	371	721	4	120	5e-49	202	>gi|302769982|ref|XP_002968410.1| hypothetical protein SELMODRAFT_231107 [Selaginella moellendorffii] >gi|302774308|ref|XP_002970571.1| hypothetical protein SELMODRAFT_231614 [Selaginella moellendorffii] >gi|300162087|gb|EFJ28701.1| hypothetical protein SELMODRAFT_231614 [Selaginella moellendorffii] >gi|300164054|gb|EFJ30664.1| hypothetical protein SELMODRAFT_231107 [Selaginella moellendorffii]
contig00442	gi|302790788|ref|XP_002977161.1|	2	1354	452	901	0	806	>gi|302790788|ref|XP_002977161.1| hypothetical protein SELMODRAFT_176012 [Selaginella moellendorffii] >gi|300155137|gb|EFJ21770.1| hypothetical protein SELMODRAFT_176012 [Selaginella moellendorffii]
contig00443	gi|242087645|ref|XP_002439655.1|	1800	1114	61	289	7e-81	308	>gi|242087645|ref|XP_002439655.1| hypothetical protein SORBIDRAFT_09g018060 [Sorghum bicolor] >gi|241944940|gb|EES18085.1| hypothetical protein SORBIDRAFT_09g018060 [Sorghum bicolor]
contig00444	gi|168058666|ref|XP_001781328.1|	178	1482	7	446	2e-150	538	>gi|168058666|ref|XP_001781328.1| predicted protein [Physcomitrella patens subsp. patens] >gi|162667221|gb|EDQ53856.1| predicted protein [Physcomitrella patens subsp. patens]
contig00445	gi|168040572|ref|XP_001772768.1|	1751	222	33	551	9e-150	536	>gi|168040572|ref|XP_001772768.1| predicted protein [Physcomitrella patens subsp. patens] >gi|162675993|gb|EDQ62482.1| predicted protein [Physcomitrella patens subsp. patens]
contig00446	gi|356576939|ref|XP_003556587.1|	446	1168	66	319	9e-30	138	>gi|356576939|ref|XP_003556587.1| PREDICTED: uncharacterized protein LOC100779050 [Glycine max]
contig00447	gi|4557093|gb|AAD22518.1|AF001136_1	176	514	328	438	2e-29	137	>gi|4557093|gb|AAD22518.1|AF001136_1 zinc finger protein [Pinus radiata]
contig00448	gi|168065287|ref|XP_001784585.1|	1669	860	352	626	4e-75	288	>gi|168065287|ref|XP_001784585.1| predicted protein [Physcomitrella patens subsp. patens] >gi|162663862|gb|EDQ50604.1| predicted protein [Physcomitrella patens subsp. patens]
contig00449	gi|168016472|ref|XP_001760773.1|	1790	879	675	977	3e-96	359	>gi|168016472|ref|XP_001760773.1| predicted protein [Physcomitrella patens subsp. patens] >gi|162688133|gb|EDQ74512.1| predicted protein [Physcomitrella patens subsp. patens]
contig00450	gi|218441295|ref|YP_002379624.1|	142	1290	313	736	1e-22	114	>gi|218441295|ref|YP_002379624.1| hypothetical protein PCC7424_4392 [Cyanothece sp. PCC 7424] >gi|218174023|gb|ACK72756.1| BRCT domain protein [Cyanothece sp. PCC 7424]
contig00451	gi|168003088|ref|XP_001754245.1|	298	1137	9	250	9e-65	254	>gi|168003088|ref|XP_001754245.1| predicted protein [Physcomitrella patens subsp. patens] >gi|162694799|gb|EDQ81146.1| predicted protein [Physcomitrella patens subsp. patens]
contig00452	gi|302758574|ref|XP_002962710.1|	1786	1022	655	908	1e-129	469	>gi|302758574|ref|XP_002962710.1| hypothetical protein SELMODRAFT_79275 [Selaginella moellendorffii] >gi|300169571|gb|EFJ36173.1| hypothetical protein SELMODRAFT_79275 [Selaginella moellendorffii]
contig00453	gi|168038286|ref|XP_001771632.1|	86	997	1	305	1e-145	523	>gi|168038286|ref|XP_001771632.1| predicted protein [Physcomitrella patens subsp. patens] >gi|162677071|gb|EDQ63546.1| predicted protein [Physcomitrella patens subsp. patens]
contig00454	gi|168001323|ref|XP_001753364.1|	267	1085	30	310	2e-47	196	>gi|168001323|ref|XP_001753364.1| predicted protein [Physcomitrella patens subsp. patens] >gi|162695243|gb|EDQ81587.1| predicted protein [Physcomitrella patens subsp. patens]
contig00455	gi|168042363|ref|XP_001773658.1|	1039	632	109	244	1e-54	220	>gi|168042363|ref|XP_001773658.1| predicted protein [Physcomitrella patens subsp. patens] >gi|162675046|gb|EDQ61546.1| predicted protein [Physcomitrella patens subsp. patens]
contig00456	gi|168042256|ref|XP_001773605.1|	1480	968	1	165	1e-10	75.1	>gi|168042256|ref|XP_001773605.1| predicted protein [Physcomitrella patens subsp. patens] >gi|162675144|gb|EDQ61643.1| predicted protein [Physcomitrella patens subsp. patens]
contig00457	gi|302815241|ref|XP_002989302.1|	166	1281	1	375	1e-134	486	>gi|302815241|ref|XP_002989302.1| hypothetical protein SELMODRAFT_447638 [Selaginella moellendorffii] >gi|300142880|gb|EFJ09576.1| hypothetical protein SELMODRAFT_447638 [Selaginella moellendorffii]
contig00458	gi|168046344|ref|XP_001775634.1|	1517	1110	1	117	4e-12	79.7	>gi|168046344|ref|XP_001775634.1| predicted protein [Physcomitrella patens subsp. patens] >gi|162673052|gb|EDQ59581.1| predicted protein [Physcomitrella patens subsp. patens]
contig00459	gi|168029322|ref|XP_001767175.1|	1465	425	22	354	1e-108	400	>gi|168029322|ref|XP_001767175.1| predicted protein [Physcomitrella patens subsp. patens] >gi|162681671|gb|EDQ68096.1| predicted protein [Physcomitrella patens subsp. patens]
contig00460	gi|302826169|ref|XP_002994611.1|	1237	785	363	528	6e-23	115	>gi|302826169|ref|XP_002994611.1| hypothetical protein SELMODRAFT_449390 [Selaginella moellendorffii] >gi|300137316|gb|EFJ04322.1| hypothetical protein SELMODRAFT_449390 [Selaginella moellendorffii]
contig00461	gi|148906130|gb|ABR16223.1|	278	1396	291	654	4e-116	425	>gi|148906130|gb|ABR16223.1| unknown [Picea sitchensis]
contig00462	gi|356509245|ref|XP_003523361.1|	1772	858	63	362	6e-64	251	>gi|356509245|ref|XP_003523361.1| PREDICTED: PP2A regulatory subunit TAP46-like [Glycine max]
contig00463	gi|168034797|ref|XP_001769898.1|	3	1520	1161	1676	0	738	>gi|168034797|ref|XP_001769898.1| predicted protein [Physcomitrella patens subsp. patens] >gi|162678804|gb|EDQ65258.1| predicted protein [Physcomitrella patens subsp. patens]
contig00464	gi|51849603|dbj|BAD42328.1|	166	1344	1	393	0	687	>gi|51849603|dbj|BAD42328.1| chalcone synthase-like [Marchantia paleacea subsp. diptera]
contig00465	gi|255075845|ref|XP_002501597.1|	389	1594	107	514	7e-123	447	>gi|255075845|ref|XP_002501597.1| NADP dependent malic enzyme, cytosolic [Micromonas sp. RCC299] >gi|226516861|gb|ACO62855.1| NADP dependent malic enzyme, cytosolic [Micromonas sp. RCC299]"
contig00466	gi|302809174|ref|XP_002986280.1|	1599	661	12	322	9e-97	360	>gi|302809174|ref|XP_002986280.1| hypothetical protein SELMODRAFT_182303 [Selaginella moellendorffii] >gi|300145816|gb|EFJ12489.1| hypothetical protein SELMODRAFT_182303 [Selaginella moellendorffii]
contig00467	gi|168039610|ref|XP_001772290.1|	1775	729	404	754	9e-168	596	>gi|168039610|ref|XP_001772290.1| predicted protein [Physcomitrella patens subsp. patens] >gi|162676460|gb|EDQ62943.1| predicted protein [Physcomitrella patens subsp. patens]
contig00468	gi|302766027|ref|XP_002966434.1|	216	1583	9	430	2e-123	449	>gi|302766027|ref|XP_002966434.1| hypothetical protein SELMODRAFT_85726 [Selaginella moellendorffii] >gi|300165854|gb|EFJ32461.1| hypothetical protein SELMODRAFT_85726 [Selaginella moellendorffii]
contig00469	gi|168049981|ref|XP_001777439.1|	1765	1262	252	419	2e-28	133	>gi|168049981|ref|XP_001777439.1| predicted protein [Physcomitrella patens subsp. patens] >gi|162671170|gb|EDQ57726.1| predicted protein [Physcomitrella patens subsp. patens]
contig00470	gi|302821893|ref|XP_002992607.1|	13	1554	1205	1688	7e-115	421	>gi|302821893|ref|XP_002992607.1| hypothetical protein SELMODRAFT_236562 [Selaginella moellendorffii] >gi|300139571|gb|EFJ06309.1| hypothetical protein SELMODRAFT_236562 [Selaginella moellendorffii]
contig00471	gi|168001423|ref|XP_001753414.1|	1771	608	167	554	0	680	>gi|168001423|ref|XP_001753414.1| predicted protein [Physcomitrella patens subsp. patens] >gi|162695293|gb|EDQ81637.1| predicted protein [Physcomitrella patens subsp. patens]
contig00472	gi|357134175|ref|XP_003568693.1|	42	1007	94	395	1e-118	433	>gi|357134175|ref|XP_003568693.1| PREDICTED: inner membrane protein ALBINO3, chloroplastic-like [Brachypodium distachyon]"
contig00473	gi|224285149|gb|ACN40302.1|	5	826	146	421	4e-93	348	>gi|224285149|gb|ACN40302.1| unknown [Picea sitchensis]
contig00474	gi|11466686|ref|NP_039282.1|	1503	1	1	501	0	902	>gi|11466686|ref|NP_039282.1| ATP synthase CF1 alpha subunit [Marchantia polymorpha] >gi|114519|sp|P06283.1|ATPA_MARPO RecName: Full=ATP synthase subunit alpha, chloroplastic; AltName: Full=ATP synthase F1 sector subunit alpha; AltName: Full=F-ATPase subunit alpha >gi|11655|emb|CAA28068.1| atpA [Marchantia polymorpha]"
contig00475	gi|168008872|ref|XP_001757130.1|	1742	399	1	438	4e-106	392	>gi|168008872|ref|XP_001757130.1| predicted protein [Physcomitrella patens subsp. patens] >gi|162691628|gb|EDQ77989.1| predicted protein [Physcomitrella patens subsp. patens]
contig00476	gi|168033357|ref|XP_001769182.1|	1169	411	2	254	9e-70	271	>gi|168033357|ref|XP_001769182.1| predicted protein [Physcomitrella patens subsp. patens] >gi|162679608|gb|EDQ66054.1| predicted protein [Physcomitrella patens subsp. patens]
contig00477	gi|168035507|ref|XP_001770251.1|	1371	247	60	443	8e-24	118	>gi|168035507|ref|XP_001770251.1| predicted protein [Physcomitrella patens subsp. patens] >gi|162678468|gb|EDQ64926.1| predicted protein [Physcomitrella patens subsp. patens]
contig00478	gi|114326044|gb|ABI64131.1|	244	747	11	166	3e-45	189	>gi|114326044|gb|ABI64131.1| WRKY transcription factor 4 [Physcomitrella patens]
contig00479	gi|116787294|gb|ABK24451.1|	389	1375	83	408	4e-132	478	>gi|116787294|gb|ABK24451.1| unknown [Picea sitchensis]
contig00480	gi|168009221|ref|XP_001757304.1|	1765	2	312	895	0	834	>gi|168009221|ref|XP_001757304.1| predicted protein [Physcomitrella patens subsp. patens] >gi|162691427|gb|EDQ77789.1| predicted protein [Physcomitrella patens subsp. patens]
contig00481	gi|148907323|gb|ABR16798.1|	417	1034	104	307	7e-51	208	>gi|148907323|gb|ABR16798.1| unknown [Picea sitchensis]
contig00482	gi|148906761|gb|ABR16527.1|	3	443	223	367	1e-38	167	>gi|148906761|gb|ABR16527.1| unknown [Picea sitchensis]
contig00483	gi|356560023|ref|XP_003548295.1|	162	1073	21	324	3e-137	495	>gi|356560023|ref|XP_003548295.1| PREDICTED: succinyl-CoA ligase [ADP-forming] subunit alpha-1, mitochondrial-like [Glycine max]"
contig00484	gi|220900811|gb|ACL82594.1|	49	447	17	150	7e-33	148	>gi|220900811|gb|ACL82594.1| streptavidin [Streptomyces lavendulae]
contig00485	gi|168047679|ref|XP_001776297.1|	1184	3	228	622	4e-162	577	>gi|168047679|ref|XP_001776297.1| predicted protein [Physcomitrella patens subsp. patens] >gi|162672392|gb|EDQ58930.1| predicted protein [Physcomitrella patens subsp. patens]
contig00486	gi|116787292|gb|ABK24450.1|	451	1254	88	351	2e-83	316	>gi|116787292|gb|ABK24450.1| unknown [Picea sitchensis]
contig00487	gi|255538840|ref|XP_002510485.1|	965	1648	182	410	1e-83	317	>gi|255538840|ref|XP_002510485.1| abhydrolase domain containing, putative [Ricinus communis] >gi|223551186|gb|EEF52672.1| abhydrolase domain containing, putative [Ricinus communis]"
contig00488	gi|356516015|ref|XP_003526692.1|	1150	1434	121	214	4e-14	86.3	>gi|356516015|ref|XP_003526692.1| PREDICTED: probable WRKY transcription factor 53-like [Glycine max]
contig00489	gi|168050438|ref|XP_001777666.1|	120	1091	1	324	3e-124	452	>gi|168050438|ref|XP_001777666.1| predicted protein [Physcomitrella patens subsp. patens] >gi|162671009|gb|EDQ57568.1| predicted protein [Physcomitrella patens subsp. patens]
contig00490	gi|294461333|gb|ADE76228.1|	1566	457	42	417	5e-83	315	>gi|294461333|gb|ADE76228.1| unknown [Picea sitchensis]
contig00491	gi|168009836|ref|XP_001757611.1|	1746	352	656	1120	0	800	>gi|168009836|ref|XP_001757611.1| argonaute family member [Physcomitrella patens subsp. patens] >gi|162691305|gb|EDQ77668.1| argonaute family member [Physcomitrella patens subsp. patens]
contig00492	gi|168029459|ref|XP_001767243.1|	1753	791	51	371	3e-165	588	>gi|168029459|ref|XP_001767243.1| predicted protein [Physcomitrella patens subsp. patens] >gi|162681498|gb|EDQ67924.1| predicted protein [Physcomitrella patens subsp. patens]
contig00493	gi|302798645|ref|XP_002981082.1|	1750	1085	326	547	4e-87	328	>gi|302798645|ref|XP_002981082.1| hypothetical protein SELMODRAFT_420727 [Selaginella moellendorffii] >gi|300151136|gb|EFJ17783.1| hypothetical protein SELMODRAFT_420727 [Selaginella moellendorffii]
contig00494	gi|21309|emb|CAA41023.1|	1333	671	20	219	4e-24	119	>gi|21309|emb|CAA41023.1| 28kD RNA binding protein [Spinacia oleracea]
contig00495	gi|168025292|ref|XP_001765168.1|	1460	132	7	440	9e-136	490	>gi|168025292|ref|XP_001765168.1| predicted protein [Physcomitrella patens subsp. patens] >gi|162683487|gb|EDQ69896.1| predicted protein [Physcomitrella patens subsp. patens]
contig00496	gi|168061050|ref|XP_001782504.1|	1749	361	97	555	0	747	>gi|168061050|ref|XP_001782504.1| predicted protein [Physcomitrella patens subsp. patens] >gi|162665989|gb|EDQ52656.1| predicted protein [Physcomitrella patens subsp. patens]
contig00497	gi|148906391|gb|ABR16350.1|	1740	598	54	431	2e-140	505	>gi|148906391|gb|ABR16350.1| unknown [Picea sitchensis]
contig00498	gi|168040343|ref|XP_001772654.1|	487	1104	54	258	2e-71	276	>gi|168040343|ref|XP_001772654.1| predicted protein [Physcomitrella patens subsp. patens] >gi|162676030|gb|EDQ62518.1| predicted protein [Physcomitrella patens subsp. patens]
contig00499	gi|238054071|gb|ACR38891.1|	1746	322	174	651	0	758	>gi|238054071|gb|ACR38891.1| heat shock protein 70 [Pellia endiviifolia (species B)] >gi|238054089|gb|ACR38900.1| heat shock protein 70 [Pellia endiviifolia (species B)]
contig00501	gi|375962740|gb|AFB17948.1|	2	772	137	386	3e-69	269	>gi|375962740|gb|AFB17948.1| RBR-like protein, partial [Pinus sylvestris]"
contig00502	gi|168048133|ref|XP_001776522.1|	1529	888	660	873	8e-103	380	>gi|168048133|ref|XP_001776522.1| predicted protein [Physcomitrella patens subsp. patens] >gi|162672113|gb|EDQ58655.1| predicted protein [Physcomitrella patens subsp. patens]
contig00503	gi|168051078|ref|XP_001777983.1|	1475	267	8	394	2e-166	592	>gi|168051078|ref|XP_001777983.1| predicted protein [Physcomitrella patens subsp. patens] >gi|162670631|gb|EDQ57196.1| predicted protein [Physcomitrella patens subsp. patens]
contig00504	gi|353526618|ref|YP_004927686.1|	1663	1451	1	71	2e-21	110	>gi|353526618|ref|YP_004927686.1| hypothetical protein TrlaMp38 (mitochondrion) [Treubia lacunosa] >gi|336089544|gb|AEH99733.1| hypothetical protein TrlaMp38 [Treubia lacunosa]
contig00505	gi|168037710|ref|XP_001771346.1|	1145	489	138	351	5e-81	308	>gi|168037710|ref|XP_001771346.1| predicted protein [Physcomitrella patens subsp. patens] >gi|162677435|gb|EDQ63906.1| predicted protein [Physcomitrella patens subsp. patens]
contig00506	gi|363545245|gb|AEW26788.1|	1	1089	135	495	5e-144	517	>gi|363545245|gb|AEW26788.1| putative ribosomal S6 kinase [Physcomitrella patens]
contig00507	gi|168053025|ref|XP_001778939.1|	1739	549	200	591	0	652	>gi|168053025|ref|XP_001778939.1| predicted protein [Physcomitrella patens subsp. patens] >gi|162669693|gb|EDQ56275.1| predicted protein [Physcomitrella patens subsp. patens]
contig00508	gi|168051863|ref|XP_001778372.1|	1132	359	15	271	4e-54	219	>gi|168051863|ref|XP_001778372.1| Qb+Qc-SNARE, SNAP33-family [Physcomitrella patens subsp. patens] >gi|162670251|gb|EDQ56823.1| Qb+Qc-SNARE, SNAP33-family [Physcomitrella patens subsp. patens]"
contig00509	gi|168017487|ref|XP_001761279.1|	1634	12	1	539	0	700	>gi|168017487|ref|XP_001761279.1| predicted protein [Physcomitrella patens subsp. patens] >gi|162687619|gb|EDQ74001.1| predicted protein [Physcomitrella patens subsp. patens]
contig00510	gi|302768048|ref|XP_002967444.1|	332	1342	1	290	6e-66	258	>gi|302768048|ref|XP_002967444.1| hypothetical protein SELMODRAFT_439932 [Selaginella moellendorffii] >gi|300165435|gb|EFJ32043.1| hypothetical protein SELMODRAFT_439932 [Selaginella moellendorffii]
contig00511	gi|168042258|ref|XP_001773606.1|	455	1006	35	218	2e-85	323	>gi|168042258|ref|XP_001773606.1| predicted protein [Physcomitrella patens subsp. patens] >gi|162675145|gb|EDQ61644.1| predicted protein [Physcomitrella patens subsp. patens]
contig00512	gi|168067165|ref|XP_001785495.1|	1737	241	201	696	0	711	>gi|168067165|ref|XP_001785495.1| predicted protein [Physcomitrella patens subsp. patens] >gi|162662902|gb|EDQ49702.1| predicted protein [Physcomitrella patens subsp. patens]
contig00513	gi|168005983|ref|XP_001755689.1|	1732	776	134	452	4e-159	568	>gi|168005983|ref|XP_001755689.1| predicted protein [Physcomitrella patens subsp. patens] >gi|162693008|gb|EDQ79362.1| predicted protein [Physcomitrella patens subsp. patens]
contig00514	gi|168003543|ref|XP_001754472.1|	83	1231	10	392	0	709	>gi|168003543|ref|XP_001754472.1| 26S proteasome regulatory complex, ATPase RPT4 [Physcomitrella patens subsp. patens] >gi|162694574|gb|EDQ80922.1| 26S proteasome regulatory complex, ATPase RPT4 [Physcomitrella patens subsp. patens]"
contig00515	gi|227300966|emb|CAX27440.1|	3	1364	501	960	0	810	>gi|227300966|emb|CAX27440.1| Na P-type ATPase [Marchantia polymorpha]
contig00516	gi|168016254|ref|XP_001760664.1|	1349	300	284	634	5e-163	580	>gi|168016254|ref|XP_001760664.1| predicted protein [Physcomitrella patens subsp. patens] >gi|162688024|gb|EDQ74403.1| predicted protein [Physcomitrella patens subsp. patens]
contig00517	gi|33591214|gb|AAQ23111.1|	1699	968	167	410	3e-141	508	>gi|33591214|gb|AAQ23111.1| shaggy-related protein kinase 1 [Physcomitrella patens]
contig00518	gi|168041433|ref|XP_001773196.1|	1477	428	5	353	1e-81	310	>gi|168041433|ref|XP_001773196.1| predicted protein [Physcomitrella patens subsp. patens] >gi|162675555|gb|EDQ62049.1| predicted protein [Physcomitrella patens subsp. patens]
contig00519	gi|168027141|ref|XP_001766089.1|	954	418	177	351	1e-61	244	>gi|168027141|ref|XP_001766089.1| predicted protein [Physcomitrella patens subsp. patens] >gi|162682732|gb|EDQ69148.1| predicted protein [Physcomitrella patens subsp. patens]
contig00521	gi|11467153|ref|NP_054454.1|	519	1610	9	375	0	659	>gi|11467153|ref|NP_054454.1| cytochrome c oxidase subunit 1 [Marchantia polymorpha] >gi|461785|sp|P26856.2|COX1_MARPO RecName: Full=Cytochrome c oxidase subunit 1; AltName: Full=Cytochrome c oxidase polypeptide I >gi|786237|gb|AAC09451.1| coxI [Marchantia polymorpha]
contig00522	gi|168012308|ref|XP_001758844.1|	1724	351	122	585	5e-142	511	>gi|168012308|ref|XP_001758844.1| predicted protein [Physcomitrella patens subsp. patens] >gi|162689981|gb|EDQ76350.1| predicted protein [Physcomitrella patens subsp. patens]
contig00523	gi|242087645|ref|XP_002439655.1|	1725	1039	61	289	7e-83	314	>gi|242087645|ref|XP_002439655.1| hypothetical protein SORBIDRAFT_09g018060 [Sorghum bicolor] >gi|241944940|gb|EES18085.1| hypothetical protein SORBIDRAFT_09g018060 [Sorghum bicolor]
contig00524	gi|294653300|gb|ADF28535.1|	1722	1168	328	514	2e-76	293	>gi|294653300|gb|ADF28535.1| cinnamate 4-hydroxylase [Physcomitrella patens]
contig00525	gi|51849605|dbj|BAD42329.1|	2	907	90	391	9e-123	447	>gi|51849605|dbj|BAD42329.1| chalcone synthase-like [Marchantia paleacea subsp. diptera]
contig00526	gi|332146744|dbj|BAK19917.1|	1549	185	83	546	1e-142	513	>gi|332146744|dbj|BAK19917.1| ent-kaurene oxidase [Physcomitrella patens]
contig00527	gi|168039912|ref|XP_001772440.1|	1726	869	103	389	5e-102	378	>gi|168039912|ref|XP_001772440.1| predicted protein [Physcomitrella patens subsp. patens] >gi|162676237|gb|EDQ62722.1| predicted protein [Physcomitrella patens subsp. patens]
contig00528	gi|302762631|ref|XP_002964737.1|	182	1519	1	446	0	852	>gi|302762631|ref|XP_002964737.1| hypothetical protein SELMODRAFT_270468 [Selaginella moellendorffii] >gi|300166970|gb|EFJ33575.1| hypothetical protein SELMODRAFT_270468 [Selaginella moellendorffii]
contig00529	gi|168060150|ref|XP_001782061.1|	1192	5	23	414	1e-104	387	>gi|168060150|ref|XP_001782061.1| predicted protein [Physcomitrella patens subsp. patens] >gi|162666472|gb|EDQ53125.1| predicted protein [Physcomitrella patens subsp. patens]
contig00530	gi|168026165|ref|XP_001765603.1|	1632	283	6	451	1e-140	506	>gi|168026165|ref|XP_001765603.1| predicted protein [Physcomitrella patens subsp. patens] >gi|162683241|gb|EDQ69653.1| predicted protein [Physcomitrella patens subsp. patens]
contig00532	gi|357146834|ref|XP_003574128.1|	1410	847	18	207	8e-52	211	>gi|357146834|ref|XP_003574128.1| PREDICTED: prolyl 4-hydroxylase subunit alpha-2-like [Brachypodium distachyon]
contig00533	gi|307110085|gb|EFN58322.1|	939	508	518	653	2e-17	97.1	>gi|307110085|gb|EFN58322.1| hypothetical protein CHLNCDRAFT_142350 [Chlorella variabilis]
contig00534	gi|168031441|ref|XP_001768229.1|	1143	406	1	246	4e-117	428	>gi|168031441|ref|XP_001768229.1| predicted protein [Physcomitrella patens subsp. patens] >gi|162680407|gb|EDQ66843.1| predicted protein [Physcomitrella patens subsp. patens]
contig00535	gi|168049650|ref|XP_001777275.1|	261	1160	210	510	3e-125	455	>gi|168049650|ref|XP_001777275.1| predicted protein [Physcomitrella patens subsp. patens] >gi|162671377|gb|EDQ57930.1| predicted protein [Physcomitrella patens subsp. patens]
contig00536	gi|186701244|gb|ACC91270.1|	1612	722	15	313	1e-81	310	>gi|186701244|gb|ACC91270.1| short-chain dehydrogenase/reductase family protein [Capsella rubella]
contig00538	gi|168040480|ref|XP_001772722.1|	179	1018	35	314	3e-107	395	>gi|168040480|ref|XP_001772722.1| predicted protein [Physcomitrella patens subsp. patens] >gi|162675947|gb|EDQ62436.1| predicted protein [Physcomitrella patens subsp. patens]
contig00539	gi|57900566|dbj|BAD87018.1|	950	573	328	457	5e-41	175	>gi|57900566|dbj|BAD87018.1| putative phosphoesterase [Oryza sativa Japonica Group]
contig00540	gi|302790744|ref|XP_002977139.1|	196	1347	1	384	1e-172	612	>gi|302790744|ref|XP_002977139.1| hypothetical protein SELMODRAFT_271242 [Selaginella moellendorffii] >gi|302820940|ref|XP_002992135.1| hypothetical protein SELMODRAFT_162191 [Selaginella moellendorffii] >gi|300140061|gb|EFJ06790.1| hypothetical protein SELMODRAFT_162191 [Selaginella moellendorffii] >gi|300155115|gb|EFJ21748.1| hypothetical protein SELMODRAFT_271242 [Selaginella moellendorffii]
contig00541	gi|168046795|ref|XP_001775858.1|	1481	585	1	299	9e-144	516	>gi|168046795|ref|XP_001775858.1| predicted protein [Physcomitrella patens subsp. patens] >gi|162672865|gb|EDQ59397.1| predicted protein [Physcomitrella patens subsp. patens]
contig00542	gi|168068067|ref|XP_001785917.1|	1492	260	1	411	0	721	>gi|168068067|ref|XP_001785917.1| predicted protein [Physcomitrella patens subsp. patens] >gi|162662416|gb|EDQ49275.1| predicted protein [Physcomitrella patens subsp. patens]
contig00543	gi|297794163|ref|XP_002864966.1|	2	1492	293	789	0	762	>gi|297794163|ref|XP_002864966.1| peptidase M3 family protein [Arabidopsis lyrata subsp. lyrata] >gi|297310801|gb|EFH41225.1| peptidase M3 family protein [Arabidopsis lyrata subsp. lyrata]
contig00545	gi|168059441|ref|XP_001781711.1|	1710	796	34	339	7e-91	341	>gi|168059441|ref|XP_001781711.1| predicted protein [Physcomitrella patens subsp. patens] >gi|162666880|gb|EDQ53524.1| predicted protein [Physcomitrella patens subsp. patens]
contig00546	gi|168039034|ref|XP_001772004.1|	1424	561	1	289	4e-75	288	>gi|168039034|ref|XP_001772004.1| predicted protein [Physcomitrella patens subsp. patens] >gi|162676786|gb|EDQ63265.1| predicted protein [Physcomitrella patens subsp. patens]
contig00547	gi|238054073|gb|ACR38892.1|	3	956	190	507	1e-174	619	>gi|238054073|gb|ACR38892.1| ubiquitin ligase type E3 [Pellia endiviifolia (species B)] >gi|238054091|gb|ACR38901.1| ubiquitin ligase type E3 [Pellia endiviifolia (species B)]
contig00549	gi|50084603|ref|YP_046113.1|	1266	517	2	239	4e-28	132	>gi|50084603|ref|YP_046113.1| salicylate esterase [Acinetobacter sp. ADP1] >gi|6127216|gb|AAF04310.1| SalE [Acinetobacter sp. ADP1] >gi|49530579|emb|CAG68291.1| salicylate esterase [Acinetobacter sp. ADP1]
contig00550	gi|168001621|ref|XP_001753513.1|	1708	347	464	917	0	706	>gi|168001621|ref|XP_001753513.1| predicted protein [Physcomitrella patens subsp. patens] >gi|162695392|gb|EDQ81736.1| predicted protein [Physcomitrella patens subsp. patens]
contig00551	gi|223997642|ref|XP_002288494.1|	823	1215	248	396	2e-13	84	>gi|223997642|ref|XP_002288494.1| predicted protein [Thalassiosira pseudonana CCMP1335] >gi|220975602|gb|EED93930.1| predicted protein [Thalassiosira pseudonana CCMP1335]
contig00552	gi|168049241|ref|XP_001777072.1|	1456	818	1	213	2e-101	376	>gi|168049241|ref|XP_001777072.1| Rab2/RabB-family small GTPase [Physcomitrella patens subsp. patens] >gi|162671515|gb|EDQ58065.1| Rab2/RabB-family small GTPase [Physcomitrella patens subsp. patens]
contig00553	gi|224138464|ref|XP_002326609.1|	1700	1515	252	313	2e-26	127	>gi|224138464|ref|XP_002326609.1| predicted protein [Populus trichocarpa] >gi|222833931|gb|EEE72408.1| predicted protein [Populus trichocarpa]
contig00554	gi|168007987|ref|XP_001756689.1|	1281	1075	2	70	3e-18	99.8	>gi|168007987|ref|XP_001756689.1| predicted protein [Physcomitrella patens subsp. patens] >gi|162692285|gb|EDQ78643.1| predicted protein [Physcomitrella patens subsp. patens]
contig00555	gi|302803733|ref|XP_002983619.1|	1623	418	26	426	9e-107	394	>gi|302803733|ref|XP_002983619.1| hypothetical protein SELMODRAFT_155951 [Selaginella moellendorffii] >gi|300148456|gb|EFJ15115.1| hypothetical protein SELMODRAFT_155951 [Selaginella moellendorffii]
contig00556	gi|116174510|dbj|BAF34918.1|	5	1639	127	671	0	651	>gi|116174510|dbj|BAF34918.1| putative two-pore calcium channel [Physcomitrella patens subsp. patens]
contig00557	gi|302808742|ref|XP_002986065.1|	1645	467	270	636	1e-68	267	>gi|302808742|ref|XP_002986065.1| hypothetical protein SELMODRAFT_123514 [Selaginella moellendorffii] >gi|300146213|gb|EFJ12884.1| hypothetical protein SELMODRAFT_123514 [Selaginella moellendorffii]
contig00559	gi|348674121|gb|EGZ13940.1|	361	879	1	173	6e-90	338	>gi|348674121|gb|EGZ13940.1| hypothetical protein PHYSODRAFT_512812 [Phytophthora sojae]
contig00560	gi|301793233|emb|CBA12007.1|	2	958	192	528	1e-33	151	>gi|301793233|emb|CBA12007.1| putative auxin response factor 10/16/17 [Cycas rumphii]
contig00561	gi|168005517|ref|XP_001755457.1|	3	968	181	474	3e-89	335	>gi|168005517|ref|XP_001755457.1| predicted protein [Physcomitrella patens subsp. patens] >gi|162693585|gb|EDQ79937.1| predicted protein [Physcomitrella patens subsp. patens]
contig00562	gi|168015716|ref|XP_001760396.1|	7	909	283	583	1e-84	320	>gi|168015716|ref|XP_001760396.1| predicted protein [Physcomitrella patens subsp. patens] >gi|162688410|gb|EDQ74787.1| predicted protein [Physcomitrella patens subsp. patens]
contig00563	gi|302800832|ref|XP_002982173.1|	3	650	465	681	9e-54	218	>gi|302800832|ref|XP_002982173.1| hypothetical protein SELMODRAFT_154964 [Selaginella moellendorffii] >gi|300150189|gb|EFJ16841.1| hypothetical protein SELMODRAFT_154964 [Selaginella moellendorffii]
contig00564	gi|224286925|gb|ACN41165.1|	345	860	44	207	2e-33	150	>gi|224286925|gb|ACN41165.1| unknown [Picea sitchensis]
contig00565	gi|168008525|ref|XP_001756957.1|	1700	603	250	614	1e-165	589	>gi|168008525|ref|XP_001756957.1| predicted protein [Physcomitrella patens subsp. patens] >gi|162691828|gb|EDQ78188.1| predicted protein [Physcomitrella patens subsp. patens]
contig00567	gi|168063406|ref|XP_001783663.1|	1107	712	349	480	2e-49	203	>gi|168063406|ref|XP_001783663.1| predicted protein [Physcomitrella patens subsp. patens] >gi|162664853|gb|EDQ51558.1| predicted protein [Physcomitrella patens subsp. patens]
contig00568	gi|225461774|ref|XP_002285602.1|	3	812	130	376	3e-63	249	>gi|225461774|ref|XP_002285602.1| PREDICTED: TOM1-like protein 2 [Vitis vinifera]
contig00569	gi|168043672|ref|XP_001774308.1|	1486	791	36	267	2e-99	369	>gi|168043672|ref|XP_001774308.1| predicted protein [Physcomitrella patens subsp. patens] >gi|162674435|gb|EDQ60944.1| predicted protein [Physcomitrella patens subsp. patens]
contig00570	gi|116787948|gb|ABK24699.1|	266	835	2	193	2e-36	160	>gi|116787948|gb|ABK24699.1| unknown [Picea sitchensis]
contig00571	gi|168056013|ref|XP_001780017.1|	1456	560	179	459	2e-87	329	>gi|168056013|ref|XP_001780017.1| predicted protein [Physcomitrella patens subsp. patens] >gi|162668622|gb|EDQ55226.1| predicted protein [Physcomitrella patens subsp. patens]
contig00572	gi|147809825|emb|CAN64883.1|	1240	806	1	145	6e-68	265	>gi|147809825|emb|CAN64883.1| hypothetical protein VITISV_030619 [Vitis vinifera]
contig00573	gi|168019030|ref|XP_001762048.1|	1695	607	67	429	0	644	>gi|168019030|ref|XP_001762048.1| predicted protein [Physcomitrella patens subsp. patens] >gi|162686765|gb|EDQ73152.1| predicted protein [Physcomitrella patens subsp. patens]
contig00574	gi|168025095|ref|XP_001765070.1|	244	954	4	240	3e-120	438	>gi|168025095|ref|XP_001765070.1| predicted protein [Physcomitrella patens subsp. patens] >gi|162683657|gb|EDQ70065.1| predicted protein [Physcomitrella patens subsp. patens]
contig00575	gi|302765795|ref|XP_002966318.1|	1691	513	78	470	1e-136	493	>gi|302765795|ref|XP_002966318.1| hypothetical protein SELMODRAFT_85759 [Selaginella moellendorffii] >gi|300165738|gb|EFJ32345.1| hypothetical protein SELMODRAFT_85759 [Selaginella moellendorffii]
contig00576	gi|302804532|ref|XP_002984018.1|	108	521	1	138	6e-55	221	>gi|302804532|ref|XP_002984018.1| ubiquitin-protein ligase, PUB61 [Selaginella moellendorffii] >gi|300148370|gb|EFJ15030.1| ubiquitin-protein ligase, PUB61 [Selaginella moellendorffii]"
contig00577	gi|238054071|gb|ACR38891.1|	3	1430	174	651	0	740	>gi|238054071|gb|ACR38891.1| heat shock protein 70 [Pellia endiviifolia (species B)] >gi|238054089|gb|ACR38900.1| heat shock protein 70 [Pellia endiviifolia (species B)]
contig00578	gi|294464010|gb|ADE77525.1|	1167	721	13	161	8e-31	141	>gi|294464010|gb|ADE77525.1| unknown [Picea sitchensis]
contig00579	gi|168021405|ref|XP_001763232.1|	1340	246	13	379	0	640	>gi|168021405|ref|XP_001763232.1| predicted protein [Physcomitrella patens subsp. patens] >gi|162685715|gb|EDQ72109.1| predicted protein [Physcomitrella patens subsp. patens]
contig00580	gi|302797973|ref|XP_002980747.1|	7	1362	200	654	0	689	>gi|302797973|ref|XP_002980747.1| hypothetical protein SELMODRAFT_444612 [Selaginella moellendorffii] >gi|300151753|gb|EFJ18398.1| hypothetical protein SELMODRAFT_444612 [Selaginella moellendorffii]
contig00581	gi|254033592|gb|ACT55264.1|	1686	967	945	1184	1e-97	363	>gi|254033592|gb|ACT55264.1| formin 2A [Physcomitrella patens]
contig00582	gi|168020171|ref|XP_001762617.1|	32	886	1	281	4e-115	421	>gi|168020171|ref|XP_001762617.1| predicted protein [Physcomitrella patens subsp. patens] >gi|162686350|gb|EDQ72740.1| predicted protein [Physcomitrella patens subsp. patens]
contig00583	gi|168002381|ref|XP_001753892.1|	50	1390	1	448	0	668	>gi|168002381|ref|XP_001753892.1| predicted protein [Physcomitrella patens subsp. patens] >gi|162694868|gb|EDQ81214.1| predicted protein [Physcomitrella patens subsp. patens]
contig00584	gi|58618140|gb|AAW80636.1|	3	1334	279	720	0	649	>gi|58618140|gb|AAW80636.1| phenylalanine ammonia lyase [Diphasiastrum tristachyum]
contig00585	gi|168024880|ref|XP_001764963.1|	1517	357	425	783	3e-121	442	>gi|168024880|ref|XP_001764963.1| predicted protein [Physcomitrella patens subsp. patens] >gi|162683772|gb|EDQ70179.1| predicted protein [Physcomitrella patens subsp. patens]
contig00586	gi|148909771|gb|ABR17975.1|	1685	9	201	752	0	832	>gi|148909771|gb|ABR17975.1| unknown [Picea sitchensis]
contig00587	gi|385818781|ref|YP_005855168.1|	778	1080	3	104	2e-15	90.5	>gi|385818781|ref|YP_005855168.1| unnamed protein product [Lactobacillus casei LC2W] >gi|385819441|ref|YP_005855828.1| unnamed protein product [Lactobacillus casei LC2W] >gi|385819457|ref|YP_005855844.1| unnamed protein product [Lactobacillus casei LC2W] >gi|385820535|ref|YP_005856922.1| unnamed protein product [Lactobacillus casei LC2W] >gi|385821204|ref|YP_005857591.1| unnamed protein product […
contig00588	gi|168056517|ref|XP_001780266.1|	91	1263	7	397	0	754	>gi|168056517|ref|XP_001780266.1| predicted protein [Physcomitrella patens subsp. patens] >gi|162668320|gb|EDQ54930.1| predicted protein [Physcomitrella patens subsp. patens]
contig00589	gi|168035803|ref|XP_001770398.1|	1663	1187	1	165	2e-47	196	>gi|168035803|ref|XP_001770398.1| predicted protein [Physcomitrella patens subsp. patens] >gi|162678275|gb|EDQ64735.1| predicted protein [Physcomitrella patens subsp. patens]
contig00590	gi|168052918|ref|XP_001778886.1|	1535	369	50	440	8e-169	600	>gi|168052918|ref|XP_001778886.1| predicted protein [Physcomitrella patens subsp. patens] >gi|162669755|gb|EDQ56336.1| predicted protein [Physcomitrella patens subsp. patens]
contig00591	gi|168015082|ref|XP_001760080.1|	745	1551	556	816	3e-90	338	>gi|168015082|ref|XP_001760080.1| predicted protein [Physcomitrella patens subsp. patens] >gi|162688830|gb|EDQ75205.1| predicted protein [Physcomitrella patens subsp. patens]
contig00592	gi|168042045|ref|XP_001773500.1|	108	1226	2	377	6e-146	524	>gi|168042045|ref|XP_001773500.1| predicted protein [Physcomitrella patens subsp. patens] >gi|162675202|gb|EDQ61700.1| predicted protein [Physcomitrella patens subsp. patens]
contig00593	gi|157168258|gb|ABV25603.1|	1630	482	1	384	0	672	>gi|157168258|gb|ABV25603.1| putative mitochondrial ADP/ATP translocase [Marchantia polymorpha]
contig00594	gi|168023481|ref|XP_001764266.1|	2	781	871	1138	4e-73	282	>gi|168023481|ref|XP_001764266.1| predicted protein [Physcomitrella patens subsp. patens] >gi|162684418|gb|EDQ70820.1| predicted protein [Physcomitrella patens subsp. patens]
contig00596	gi|168030217|ref|XP_001767620.1|	483	761	45	137	3e-43	182	>gi|168030217|ref|XP_001767620.1| Rab1/RabD-family small GTPase [Physcomitrella patens subsp. patens] >gi|162681149|gb|EDQ67579.1| Rab1/RabD-family small GTPase [Physcomitrella patens subsp. patens]
contig00597	gi|224284051|gb|ACN39763.1|	488	1096	11	215	1e-86	327	>gi|224284051|gb|ACN39763.1| unknown [Picea sitchensis]
contig00598	gi|302761392|ref|XP_002964118.1|	1677	988	377	605	1e-72	280	>gi|302761392|ref|XP_002964118.1| hypothetical protein SELMODRAFT_166743 [Selaginella moellendorffii] >gi|300167847|gb|EFJ34451.1| hypothetical protein SELMODRAFT_166743 [Selaginella moellendorffii]
contig00599	gi|302762631|ref|XP_002964737.1|	631	1680	27	376	0	663	>gi|302762631|ref|XP_002964737.1| hypothetical protein SELMODRAFT_270468 [Selaginella moellendorffii] >gi|300166970|gb|EFJ33575.1| hypothetical protein SELMODRAFT_270468 [Selaginella moellendorffii]
contig00600	gi|359476078|ref|XP_002281999.2|	14	808	358	615	7e-43	181	>gi|359476078|ref|XP_002281999.2| PREDICTED: uncharacterized protein LOC100245761 [Vitis vinifera] >gi|296081944|emb|CBI20949.3| unnamed protein product [Vitis vinifera]
contig00601	gi|223931101|ref|YP_002586962.1|	2	745	36	283	1e-121	443	>gi|223931101|ref|YP_002586962.1| protochlorophyllide reductase ATP-binding subunit (chloroplast) [Syntrichia ruralis] >gi|219562315|gb|ACL27646.1| protochlorophyllide reductase ATP-binding subunit (chloroplast) [Syntrichia ruralis]
contig00603	gi|225444822|ref|XP_002279012.1|	1674	709	833	1150	2e-60	239	>gi|225444822|ref|XP_002279012.1| PREDICTED: uncharacterized protein LOC100249046 [Vitis vinifera]
contig00604	gi|167997045|ref|XP_001751229.1|	1671	145	189	700	6e-171	607	>gi|167997045|ref|XP_001751229.1| predicted protein [Physcomitrella patens subsp. patens] >gi|162697210|gb|EDQ83546.1| predicted protein [Physcomitrella patens subsp. patens]
contig00605	gi|168028738|ref|XP_001766884.1|	147	1460	12	446	2e-164	585	>gi|168028738|ref|XP_001766884.1| predicted protein [Physcomitrella patens subsp. patens] >gi|162681863|gb|EDQ68286.1| predicted protein [Physcomitrella patens subsp. patens]
contig00606	gi|168010967|ref|XP_001758175.1|	2	1036	224	568	5e-131	474	>gi|168010967|ref|XP_001758175.1| predicted protein [Physcomitrella patens subsp. patens] >gi|162690631|gb|EDQ76997.1| predicted protein [Physcomitrella patens subsp. patens]
contig00607	gi|168039946|ref|XP_001772457.1|	1466	948	340	519	2e-29	136	>gi|168039946|ref|XP_001772457.1| predicted protein [Physcomitrella patens subsp. patens] >gi|162676254|gb|EDQ62739.1| predicted protein [Physcomitrella patens subsp. patens]
contig00608	gi|115447367|ref|NP_001047463.1|	639	1316	194	419	3e-103	382	>gi|115447367|ref|NP_001047463.1| Os02g0621700 [Oryza sativa Japonica Group] >gi|75261432|sp|Q6K9N6.1|SUCB_ORYSJ RecName: Full=Succinyl-CoA ligase [ADP-forming] subunit beta, mitochondrial; AltName: Full=Succinyl-CoA synthetase beta chain; Short=SCS-beta; Flags: Precursor >gi|47847769|dbj|BAD21546.1| putative succinyl-CoA ligase (GDP-forming) beta-chain, mitochondrial precursor [Oryza sativa Japo…
contig00609	gi|296089145|emb|CBI38848.3|	1661	249	199	679	3e-113	415	>gi|296089145|emb|CBI38848.3| unnamed protein product [Vitis vinifera]
contig00611	gi|168006360|ref|XP_001755877.1|	42	977	603	928	4e-54	219	>gi|168006360|ref|XP_001755877.1| predicted protein [Physcomitrella patens subsp. patens] >gi|162692807|gb|EDQ79162.1| predicted protein [Physcomitrella patens subsp. patens]
contig00612	gi|302815677|ref|XP_002989519.1|	299	1309	43	379	1e-107	396	>gi|302815677|ref|XP_002989519.1| hypothetical protein SELMODRAFT_160284 [Selaginella moellendorffii] >gi|300142697|gb|EFJ09395.1| hypothetical protein SELMODRAFT_160284 [Selaginella moellendorffii]
contig00613	gi|168014356|ref|XP_001759718.1|	13	1281	109	532	0	653	>gi|168014356|ref|XP_001759718.1| predicted protein [Physcomitrella patens subsp. patens] >gi|162689257|gb|EDQ75630.1| predicted protein [Physcomitrella patens subsp. patens]
contig00614	gi|168025759|ref|XP_001765401.1|	271	1173	2	302	2e-78	300	>gi|168025759|ref|XP_001765401.1| predicted protein [Physcomitrella patens subsp. patens] >gi|162683454|gb|EDQ69864.1| predicted protein [Physcomitrella patens subsp. patens]
contig00615	gi|168066693|ref|XP_001785268.1|	1400	765	441	652	7e-101	374	>gi|168066693|ref|XP_001785268.1| predicted protein [Physcomitrella patens subsp. patens] >gi|162663138|gb|EDQ49920.1| predicted protein [Physcomitrella patens subsp. patens]
contig00616	gi|168062881|ref|XP_001783405.1|	1663	296	63	506	3e-133	481	>gi|168062881|ref|XP_001783405.1| predicted protein [Physcomitrella patens subsp. patens] >gi|162665103|gb|EDQ51799.1| predicted protein [Physcomitrella patens subsp. patens]
contig00617	gi|168045663|ref|XP_001775296.1|	182	1441	278	721	5e-75	288	>gi|168045663|ref|XP_001775296.1| predicted protein [Physcomitrella patens subsp. patens] >gi|162673377|gb|EDQ59901.1| predicted protein [Physcomitrella patens subsp. patens]
contig00618	gi|225456715|ref|XP_002274303.1|	1671	76	424	946	0	654	>gi|225456715|ref|XP_002274303.1| PREDICTED: ABC transporter A family member 7 [Vitis vinifera]
contig00619	gi|224134280|ref|XP_002321781.1|	1332	100	1	411	0	680	>gi|224134280|ref|XP_002321781.1| predicted protein [Populus trichocarpa] >gi|222868777|gb|EEF05908.1| predicted protein [Populus trichocarpa]
contig00620	gi|225431261|ref|XP_002274933.1|	422	898	3	161	1e-69	270	>gi|225431261|ref|XP_002274933.1| PREDICTED: probable ubiquitin-conjugating enzyme E2 16 [Vitis vinifera] >gi|297735076|emb|CBI17438.3| unnamed protein product [Vitis vinifera]
contig00621	gi|302759262|ref|XP_002963054.1|	1593	658	1	310	1e-93	350	>gi|302759262|ref|XP_002963054.1| hypothetical protein SELMODRAFT_450782 [Selaginella moellendorffii] >gi|300169915|gb|EFJ36517.1| hypothetical protein SELMODRAFT_450782 [Selaginella moellendorffii]
contig00622	gi|168052124|ref|XP_001778501.1|	1	999	21	348	3e-162	578	>gi|168052124|ref|XP_001778501.1| predicted protein [Physcomitrella patens subsp. patens] >gi|162670099|gb|EDQ56674.1| predicted protein [Physcomitrella patens subsp. patens]
contig00623	gi|302817344|ref|XP_002990348.1|	1300	737	347	531	7e-53	214	>gi|302817344|ref|XP_002990348.1| hypothetical protein SELMODRAFT_269650 [Selaginella moellendorffii] >gi|300141910|gb|EFJ08617.1| hypothetical protein SELMODRAFT_269650 [Selaginella moellendorffii]
contig00624	gi|359491772|ref|XP_002267281.2|	255	1334	68	417	2e-87	330	>gi|359491772|ref|XP_002267281.2| PREDICTED: uncharacterized protein LOC100262899 [Vitis vinifera]
contig00625	gi|168044023|ref|XP_001774482.1|	1670	681	406	734	1e-138	499	>gi|168044023|ref|XP_001774482.1| predicted protein [Physcomitrella patens subsp. patens] >gi|162674194|gb|EDQ60706.1| predicted protein [Physcomitrella patens subsp. patens]
contig00626	gi|168001834|ref|XP_001753619.1|	493	1179	195	411	7e-26	125	>gi|168001834|ref|XP_001753619.1| predicted protein [Physcomitrella patens subsp. patens] >gi|162695026|gb|EDQ81371.1| predicted protein [Physcomitrella patens subsp. patens]
contig00627	gi|168063242|ref|XP_001783582.1|	1498	389	300	669	2e-156	559	>gi|168063242|ref|XP_001783582.1| predicted protein [Physcomitrella patens subsp. patens] >gi|162664911|gb|EDQ51614.1| predicted protein [Physcomitrella patens subsp. patens]
contig00628	gi|302812767|ref|XP_002988070.1|	1452	283	253	642	1e-128	466	>gi|302812767|ref|XP_002988070.1| hypothetical protein SELMODRAFT_447169 [Selaginella moellendorffii] >gi|300144176|gb|EFJ10862.1| hypothetical protein SELMODRAFT_447169 [Selaginella moellendorffii]
contig00629	gi|168001200|ref|XP_001753303.1|	1487	9	1	498	0	654	>gi|168001200|ref|XP_001753303.1| predicted protein [Physcomitrella patens subsp. patens] >gi|162695589|gb|EDQ81932.1| predicted protein [Physcomitrella patens subsp. patens]
contig00630	gi|168035964|ref|XP_001770478.1|	1662	184	211	676	8e-161	573	>gi|168035964|ref|XP_001770478.1| predicted protein [Physcomitrella patens subsp. patens] >gi|162678186|gb|EDQ64647.1| predicted protein [Physcomitrella patens subsp. patens]
contig00631	gi|168011242|ref|XP_001758312.1|	1	972	435	728	1e-118	433	>gi|168011242|ref|XP_001758312.1| predicted protein [Physcomitrella patens subsp. patens] >gi|162690347|gb|EDQ76714.1| predicted protein [Physcomitrella patens subsp. patens]
contig00632	gi|168060607|ref|XP_001782286.1|	515	1297	91	346	4e-74	285	>gi|168060607|ref|XP_001782286.1| predicted protein [Physcomitrella patens subsp. patens] >gi|162666216|gb|EDQ52876.1| predicted protein [Physcomitrella patens subsp. patens]
contig00633	gi|238054077|gb|ACR38894.1|	172	918	6	254	8e-97	360	>gi|238054077|gb|ACR38894.1| aquaporin-like protein [Pellia endiviifolia (species B)] >gi|238054095|gb|ACR38903.1| aquaporin-like protein [Pellia endiviifolia (species B)]
contig00634	gi|168016344|ref|XP_001760709.1|	1662	676	249	577	3e-151	541	>gi|168016344|ref|XP_001760709.1| predicted protein [Physcomitrella patens subsp. patens] >gi|162688069|gb|EDQ74448.1| predicted protein [Physcomitrella patens subsp. patens]
contig00635	gi|255546139|ref|XP_002514129.1|	240	1247	126	473	1e-77	296	>gi|255546139|ref|XP_002514129.1| calmodulin binding protein, putative [Ricinus communis] >gi|223546585|gb|EEF48083.1| calmodulin binding protein, putative [Ricinus communis]"
contig00636	gi|384246489|gb|EIE19979.1|	1537	341	98	499	3e-155	555	>gi|384246489|gb|EIE19979.1| aldehyde dehydrogenase family protein [Coccomyxa subellipsoidea C-169]
contig00637	gi|302804534|ref|XP_002984019.1|	84	1103	169	508	3e-145	521	>gi|302804534|ref|XP_002984019.1| serine carboxypeptidase-like enzyme [Selaginella moellendorffii] >gi|300148371|gb|EFJ15031.1| serine carboxypeptidase-like enzyme [Selaginella moellendorffii]
contig00638	gi|224133676|ref|XP_002327653.1|	706	197	1080	1256	4e-52	212	>gi|224133676|ref|XP_002327653.1| histidine kinase osmosensor protein [Populus trichocarpa] >gi|222836738|gb|EEE75131.1| histidine kinase osmosensor protein [Populus trichocarpa]
contig00639	gi|357490389|ref|XP_003615482.1|	1077	1364	57	152	2e-14	87.4	>gi|357490389|ref|XP_003615482.1| hypothetical protein MTR_5g068650 [Medicago truncatula] >gi|355516817|gb|AES98440.1| hypothetical protein MTR_5g068650 [Medicago truncatula]
contig00640	gi|255551849|ref|XP_002516970.1|	647	1327	273	508	3e-36	159	>gi|255551849|ref|XP_002516970.1| chaperone binding protein, putative [Ricinus communis] >gi|223544058|gb|EEF45584.1| chaperone binding protein, putative [Ricinus communis]"
contig00641	gi|302753328|ref|XP_002960088.1|	1657	320	169	646	3e-93	348	>gi|302753328|ref|XP_002960088.1| hypothetical protein SELMODRAFT_437235 [Selaginella moellendorffii] >gi|300171027|gb|EFJ37627.1| hypothetical protein SELMODRAFT_437235 [Selaginella moellendorffii]
contig00642	gi|157101234|dbj|BAF79948.1|	500	1657	560	945	3e-147	528	>gi|157101234|dbj|BAF79948.1| receptor-like kinase [Marchantia polymorpha]
contig00643	gi|168034457|ref|XP_001769729.1|	458	1156	1	232	3e-79	302	>gi|168034457|ref|XP_001769729.1| predicted protein [Physcomitrella patens subsp. patens] >gi|162679078|gb|EDQ65530.1| predicted protein [Physcomitrella patens subsp. patens]
contig00644	gi|294461587|gb|ADE76354.1|	1405	656	24	273	5e-76	291	>gi|294461587|gb|ADE76354.1| unknown [Picea sitchensis]
contig00645	gi|224093419|ref|XP_002309917.1|	316	1134	11	295	2e-12	80.9	>gi|224093419|ref|XP_002309917.1| predicted protein [Populus trichocarpa] >gi|222852820|gb|EEE90367.1| predicted protein [Populus trichocarpa]
contig00646	gi|55956972|emb|CAI11450.1|	3	740	183	427	4e-81	308	>gi|55956972|emb|CAI11450.1| alpha-1,6-xylosyltransferase [Pinus taeda]"
contig00647	gi|302822145|ref|XP_002992732.1|	1652	1416	199	277	3e-25	123	>gi|302822145|ref|XP_002992732.1| hypothetical protein SELMODRAFT_24191 [Selaginella moellendorffii] >gi|300139473|gb|EFJ06213.1| hypothetical protein SELMODRAFT_24191 [Selaginella moellendorffii]
contig00648	gi|168057380|ref|XP_001780693.1|	6	407	286	419	1e-50	207	>gi|168057380|ref|XP_001780693.1| predicted protein [Physcomitrella patens subsp. patens] >gi|162667858|gb|EDQ54477.1| predicted protein [Physcomitrella patens subsp. patens]
contig00649	gi|294462731|gb|ADE76910.1|	471	923	1	151	6e-65	254	>gi|294462731|gb|ADE76910.1| unknown [Picea sitchensis]
contig00651	gi|168024119|ref|XP_001764584.1|	979	1644	1	223	9e-80	304	>gi|168024119|ref|XP_001764584.1| predicted protein [Physcomitrella patens subsp. patens] >gi|162684162|gb|EDQ70566.1| predicted protein [Physcomitrella patens subsp. patens]
contig00652	gi|302816699|ref|XP_002990028.1|	1523	567	10	317	3e-58	233	>gi|302816699|ref|XP_002990028.1| hypothetical protein SELMODRAFT_428527 [Selaginella moellendorffii] >gi|300142339|gb|EFJ09041.1| hypothetical protein SELMODRAFT_428527 [Selaginella moellendorffii]
contig00653	gi|168010193|ref|XP_001757789.1|	1551	598	1	319	2e-96	359	>gi|168010193|ref|XP_001757789.1| Qa-SNARE, SYP4/Tlg2p/Syntaxin 16-type [Physcomitrella patens subsp. patens] >gi|162691065|gb|EDQ77429.1| Qa-SNARE, SYP4/Tlg2p/Syntaxin 16-type [Physcomitrella patens subsp. patens]"
contig00654	gi|116789419|gb|ABK25240.1|	1652	675	245	593	3e-24	119	>gi|116789419|gb|ABK25240.1| unknown [Picea sitchensis]
contig00655	gi|168042740|ref|XP_001773845.1|	1312	518	54	315	7e-75	288	>gi|168042740|ref|XP_001773845.1| predicted protein [Physcomitrella patens subsp. patens] >gi|162674832|gb|EDQ61335.1| predicted protein [Physcomitrella patens subsp. patens]
contig00656	gi|294460109|gb|ADE75637.1|	213	965	1	256	2e-57	229	>gi|294460109|gb|ADE75637.1| unknown [Picea sitchensis]
contig00657	gi|168010560|ref|XP_001757972.1|	191	1381	95	492	5e-88	331	>gi|168010560|ref|XP_001757972.1| predicted protein [Physcomitrella patens subsp. patens] >gi|162690849|gb|EDQ77214.1| predicted protein [Physcomitrella patens subsp. patens]
contig00658	gi|302759491|ref|XP_002963168.1|	1446	427	14	354	5e-153	547	>gi|302759491|ref|XP_002963168.1| hypothetical protein SELMODRAFT_438368 [Selaginella moellendorffii] >gi|300168436|gb|EFJ35039.1| hypothetical protein SELMODRAFT_438368 [Selaginella moellendorffii]
contig00659	gi|255558288|ref|XP_002520171.1|	1651	590	150	504	4e-126	458	>gi|255558288|ref|XP_002520171.1| ER glycerol-phosphate acyltransferase [Ricinus communis] >gi|223540663|gb|EEF42226.1| ER glycerol-phosphate acyltransferase [Ricinus communis]
contig00660	gi|168019830|ref|XP_001762447.1|	124	1104	14	341	1e-119	436	>gi|168019830|ref|XP_001762447.1| predicted protein [Physcomitrella patens subsp. patens] >gi|162686525|gb|EDQ72914.1| predicted protein [Physcomitrella patens subsp. patens]
contig00661	gi|296423437|ref|XP_002841260.1|	1643	480	10	392	1e-121	443	>gi|296423437|ref|XP_002841260.1| hypothetical protein [Tuber melanosporum Mel28] >gi|295637497|emb|CAZ85451.1| unnamed protein product [Tuber melanosporum]
contig00663	gi|302756841|ref|XP_002961844.1|	1646	414	327	723	0	642	>gi|302756841|ref|XP_002961844.1| hypothetical protein SELMODRAFT_164611 [Selaginella moellendorffii] >gi|300170503|gb|EFJ37104.1| hypothetical protein SELMODRAFT_164611 [Selaginella moellendorffii]
contig00664	gi|224286903|gb|ACN41154.1|	1458	574	1	282	2e-98	365	>gi|224286903|gb|ACN41154.1| unknown [Picea sitchensis]
contig00665	gi|302818837|ref|XP_002991091.1|	1559	417	229	608	1e-154	553	>gi|302818837|ref|XP_002991091.1| hypothetical protein SELMODRAFT_132807 [Selaginella moellendorffii] >gi|300141185|gb|EFJ07899.1| hypothetical protein SELMODRAFT_132807 [Selaginella moellendorffii]
contig00666	gi|168041311|ref|XP_001773135.1|	1139	3	203	582	7e-133	480	>gi|168041311|ref|XP_001773135.1| predicted protein [Physcomitrella patens subsp. patens] >gi|162675494|gb|EDQ61988.1| predicted protein [Physcomitrella patens subsp. patens]
contig00667	gi|168067684|ref|XP_001785739.1|	1462	818	131	348	6e-55	221	>gi|168067684|ref|XP_001785739.1| predicted protein [Physcomitrella patens subsp. patens] >gi|162662614|gb|EDQ49445.1| predicted protein [Physcomitrella patens subsp. patens]
contig00668	gi|168015570|ref|XP_001760323.1|	999	757	5	85	1e-17	97.8	>gi|168015570|ref|XP_001760323.1| predicted protein [Physcomitrella patens subsp. patens] >gi|162688337|gb|EDQ74714.1| predicted protein [Physcomitrella patens subsp. patens]
contig00669	gi|302817495|ref|XP_002990423.1|	1642	182	142	629	0	746	>gi|302817495|ref|XP_002990423.1| hypothetical protein SELMODRAFT_185263 [Selaginella moellendorffii] >gi|300141808|gb|EFJ08516.1| hypothetical protein SELMODRAFT_185263 [Selaginella moellendorffii]
contig00670	gi|168037487|ref|XP_001771235.1|	1644	409	282	672	7e-119	434	>gi|168037487|ref|XP_001771235.1| predicted protein [Physcomitrella patens subsp. patens] >gi|162677476|gb|EDQ63946.1| predicted protein [Physcomitrella patens subsp. patens]
contig00671	gi|297815260|ref|XP_002875513.1|	207	980	692	949	4e-113	415	>gi|297815260|ref|XP_002875513.1| hypothetical protein ARALYDRAFT_323006 [Arabidopsis lyrata subsp. lyrata] >gi|297321351|gb|EFH51772.1| hypothetical protein ARALYDRAFT_323006 [Arabidopsis lyrata subsp. lyrata]
contig00673	gi|168030798|ref|XP_001767909.1|	1299	184	162	531	4e-75	288	>gi|168030798|ref|XP_001767909.1| predicted protein [Physcomitrella patens subsp. patens] >gi|162680751|gb|EDQ67184.1| predicted protein [Physcomitrella patens subsp. patens]
contig00674	gi|168019574|ref|XP_001762319.1|	129	956	26	302	1e-131	476	>gi|168019574|ref|XP_001762319.1| predicted protein [Physcomitrella patens subsp. patens] >gi|162686397|gb|EDQ72786.1| predicted protein [Physcomitrella patens subsp. patens]
contig00675	gi|157101270|dbj|BAF79966.1|	1581	724	513	790	1e-52	214	>gi|157101270|dbj|BAF79966.1| receptor-like kinase [Closterium ehrenbergii]
contig00676	gi|294462312|gb|ADE76705.1|	14	847	123	398	6e-58	231	>gi|294462312|gb|ADE76705.1| unknown [Picea sitchensis]
contig00677	gi|168030657|ref|XP_001767839.1|	1638	280	197	649	0	741	>gi|168030657|ref|XP_001767839.1| predicted protein [Physcomitrella patens subsp. patens] >gi|162680921|gb|EDQ67353.1| predicted protein [Physcomitrella patens subsp. patens]
contig00678	gi|326495730|dbj|BAJ85961.1|	1642	1307	345	456	8e-31	141	>gi|326495730|dbj|BAJ85961.1| predicted protein [Hordeum vulgare subsp. vulgare] >gi|326527839|dbj|BAK08171.1| predicted protein [Hordeum vulgare subsp. vulgare]
contig00679	gi|168047754|ref|XP_001776334.1|	3	1148	363	744	0	711	>gi|168047754|ref|XP_001776334.1| predicted protein [Physcomitrella patens subsp. patens] >gi|162672294|gb|EDQ58833.1| predicted protein [Physcomitrella patens subsp. patens]
contig00680	gi|255988227|gb|ACU51028.1|	1229	462	25	280	8e-140	503	>gi|255988227|gb|ACU51028.1| 20S proteasome beta5 subunit [Conocephalum conicum]
contig00681	gi|167997037|ref|XP_001751225.1|	1630	182	13	502	2e-92	346	>gi|167997037|ref|XP_001751225.1| predicted protein [Physcomitrella patens subsp. patens] >gi|162697206|gb|EDQ83542.1| predicted protein [Physcomitrella patens subsp. patens]
contig00682	gi|168049442|ref|XP_001777172.1|	40	1272	121	531	0	725	>gi|168049442|ref|XP_001777172.1| predicted protein [Physcomitrella patens subsp. patens] >gi|162671506|gb|EDQ58057.1| predicted protein [Physcomitrella patens subsp. patens]
contig00683	gi|168067986|ref|XP_001785879.1|	1547	546	7	337	3e-85	322	>gi|168067986|ref|XP_001785879.1| predicted protein [Physcomitrella patens subsp. patens] >gi|162662453|gb|EDQ49307.1| predicted protein [Physcomitrella patens subsp. patens]
contig00684	gi|168028406|ref|XP_001766719.1|	1623	466	102	472	6e-108	397	>gi|168028406|ref|XP_001766719.1| predicted protein [Physcomitrella patens subsp. patens] >gi|162682151|gb|EDQ68572.1| predicted protein [Physcomitrella patens subsp. patens]
contig00685	gi|255555259|ref|XP_002518666.1|	198	1427	6	415	4e-147	528	>gi|255555259|ref|XP_002518666.1| Methylthioribose kinase, putative [Ricinus communis] >gi|223542047|gb|EEF43591.1| Methylthioribose kinase, putative [Ricinus communis]"
contig00687	gi|297807637|ref|XP_002871702.1|	528	1397	52	341	5e-101	374	>gi|297807637|ref|XP_002871702.1| hydrolase, alpha/beta fold family protein [Arabidopsis lyrata subsp. lyrata] >gi|297317539|gb|EFH47961.1| hydrolase, alpha/beta fold family protein [Arabidopsis lyrata subsp. lyrata]"
contig00688	gi|116791331|gb|ABK25938.1|	950	1498	1	185	5e-54	218	>gi|116791331|gb|ABK25938.1| unknown [Picea sitchensis]
contig00689	gi|168045760|ref|XP_001775344.1|	2	1003	9	341	2e-58	233	>gi|168045760|ref|XP_001775344.1| predicted protein [Physcomitrella patens subsp. patens] >gi|162673289|gb|EDQ59814.1| predicted protein [Physcomitrella patens subsp. patens]
contig00690	gi|168006033|ref|XP_001755714.1|	61	381	1	107	5e-53	215	>gi|168006033|ref|XP_001755714.1| predicted protein [Physcomitrella patens subsp. patens] >gi|162693033|gb|EDQ79387.1| predicted protein [Physcomitrella patens subsp. patens]
contig00691	gi|302818572|ref|XP_002990959.1|	1616	606	1162	1499	2e-134	485	>gi|302818572|ref|XP_002990959.1| hypothetical protein SELMODRAFT_161275 [Selaginella moellendorffii] >gi|300141290|gb|EFJ08003.1| hypothetical protein SELMODRAFT_161275 [Selaginella moellendorffii]
contig00692	gi|255574623|ref|XP_002528222.1|	13	645	169	379	8e-92	344	>gi|255574623|ref|XP_002528222.1| UDP-glucuronate 5-epimerase, putative [Ricinus communis] >gi|223532383|gb|EEF34179.1| UDP-glucuronate 5-epimerase, putative [Ricinus communis]"
contig00693	gi|302754522|ref|XP_002960685.1|	530	1144	7	211	3e-62	246	>gi|302754522|ref|XP_002960685.1| hypothetical protein SELMODRAFT_164556 [Selaginella moellendorffii] >gi|300171624|gb|EFJ38224.1| hypothetical protein SELMODRAFT_164556 [Selaginella moellendorffii]
contig00694	gi|148907069|gb|ABR16678.1|	5	757	299	550	9e-90	337	>gi|148907069|gb|ABR16678.1| unknown [Picea sitchensis]
contig00695	gi|168013765|ref|XP_001759438.1|	364	1479	3	376	7e-164	583	>gi|168013765|ref|XP_001759438.1| predicted protein [Physcomitrella patens subsp. patens] >gi|162689368|gb|EDQ75740.1| predicted protein [Physcomitrella patens subsp. patens]
contig00696	gi|168025394|ref|XP_001765219.1|	1072	1620	19	209	1e-56	227	>gi|168025394|ref|XP_001765219.1| predicted protein [Physcomitrella patens subsp. patens] >gi|162683538|gb|EDQ69947.1| predicted protein [Physcomitrella patens subsp. patens]
contig00697	gi|302813100|ref|XP_002988236.1|	112	795	165	387	2e-22	113	>gi|302813100|ref|XP_002988236.1| hypothetical protein SELMODRAFT_44944 [Selaginella moellendorffii] >gi|300143968|gb|EFJ10655.1| hypothetical protein SELMODRAFT_44944 [Selaginella moellendorffii]
contig00698	gi|359486641|ref|XP_002279332.2|	1618	491	580	955	0	649	>gi|359486641|ref|XP_002279332.2| PREDICTED: 2-oxoglutarate dehydrogenase, mitochondrial-like [Vitis vinifera]"
contig00699	gi|302761246|ref|XP_002964045.1|	262	786	1	176	6e-71	275	>gi|302761246|ref|XP_002964045.1| ubiquitin-conjugating enzyme 5, E2 [Selaginella moellendorffii] >gi|302787402|ref|XP_002975471.1| ubiquitin-conjugating enzyme 5, E2 [Selaginella moellendorffii] >gi|300157045|gb|EFJ23672.1| ubiquitin-conjugating enzyme 5, E2 [Selaginella moellendorffii] >gi|300167774|gb|EFJ34378.1| ubiquitin-conjugating enzyme 5, E2 [Selaginella moellendorffii]"
contig00700	gi|383875190|gb|AFH56407.1|	1617	613	240	538	1e-28	134	>gi|383875190|gb|AFH56407.1| EIN3-like protein EIL1, partial [Diospyros kaki]"
contig00701	gi|294460790|gb|ADE75969.1|	166	1020	30	314	5e-121	441	>gi|294460790|gb|ADE75969.1| unknown [Picea sitchensis]
contig00702	gi|168051566|ref|XP_001778225.1|	238	915	615	840	1e-91	343	>gi|168051566|ref|XP_001778225.1| ATP-binding cassette transporter, subfamily A, member 5, group ATH protein PpABCA5 [Physcomitrella patens subsp. patens] >gi|162670438|gb|EDQ57007.1| ATP-binding cassette transporter, subfamily A, member 5, group ATH protein PpABCA5 [Physcomitrella patens subsp. patens]"
contig00703	gi|116787579|gb|ABK24563.1|	248	1303	112	463	1e-105	390	>gi|116787579|gb|ABK24563.1| unknown [Picea sitchensis]
contig00704	gi|78033430|emb|CAJ30045.1|	723	226	1	162	2e-30	140	>gi|78033430|emb|CAJ30045.1| conserved hypothetical protein [Magnetospirillum gryphiswaldense MSR-1]
contig00705	gi|116779261|gb|ABK21206.1|	1451	846	1	202	1e-101	377	>gi|116779261|gb|ABK21206.1| unknown [Picea sitchensis] >gi|224284661|gb|ACN40063.1| unknown [Picea sitchensis]
contig00706	gi|302822895|ref|XP_002993103.1|	785	1315	1	170	7e-45	188	>gi|302822895|ref|XP_002993103.1| hypothetical protein SELMODRAFT_187216 [Selaginella moellendorffii] >gi|300139103|gb|EFJ05851.1| hypothetical protein SELMODRAFT_187216 [Selaginella moellendorffii]
contig00707	gi|147769927|emb|CAN76446.1|	2	499	239	406	2e-38	166	>gi|147769927|emb|CAN76446.1| hypothetical protein VITISV_010117 [Vitis vinifera]
contig00708	gi|168051671|ref|XP_001778277.1|	923	3	41	347	4e-112	411	>gi|168051671|ref|XP_001778277.1| predicted protein [Physcomitrella patens subsp. patens] >gi|162670374|gb|EDQ56944.1| predicted protein [Physcomitrella patens subsp. patens]
contig00709	gi|297842958|ref|XP_002889360.1|	1618	803	14	286	5e-126	457	>gi|297842958|ref|XP_002889360.1| hypothetical protein ARALYDRAFT_470115 [Arabidopsis lyrata subsp. lyrata] >gi|297335202|gb|EFH65619.1| hypothetical protein ARALYDRAFT_470115 [Arabidopsis lyrata subsp. lyrata]
contig00710	gi|167997497|ref|XP_001751455.1|	1618	110	124	628	0	706	>gi|167997497|ref|XP_001751455.1| predicted protein [Physcomitrella patens subsp. patens] >gi|162697436|gb|EDQ83772.1| predicted protein [Physcomitrella patens subsp. patens]
contig00711	gi|224140653|ref|XP_002323696.1|	3	1181	171	560	7e-172	610	>gi|224140653|ref|XP_002323696.1| predicted protein [Populus trichocarpa] >gi|222868326|gb|EEF05457.1| predicted protein [Populus trichocarpa]
contig00712	gi|350538211|ref|NP_001234332.1|	4	792	180	442	2e-99	369	>gi|350538211|ref|NP_001234332.1| P58IPK [Solanum lycopersicum] >gi|32395916|gb|AAP41818.1| P58IPK [Solanum lycopersicum]
contig00713	gi|225435211|ref|XP_002284874.1|	1470	715	1	251	1e-94	353	>gi|225435211|ref|XP_002284874.1| PREDICTED: phosphatidylinositol transfer protein 1-like [Vitis vinifera]
contig00714	gi|168045867|ref|XP_001775397.1|	1609	785	69	327	2e-63	249	>gi|168045867|ref|XP_001775397.1| predicted protein [Physcomitrella patens subsp. patens] >gi|162673200|gb|EDQ59726.1| predicted protein [Physcomitrella patens subsp. patens]
contig00715	gi|167998140|ref|XP_001751776.1|	1591	701	61	359	3e-78	299	>gi|167998140|ref|XP_001751776.1| predicted protein [Physcomitrella patens subsp. patens] >gi|162696874|gb|EDQ83211.1| predicted protein [Physcomitrella patens subsp. patens]
contig00716	gi|168051530|ref|XP_001778207.1|	2	1060	85	437	2e-153	548	>gi|168051530|ref|XP_001778207.1| predicted protein [Physcomitrella patens subsp. patens] >gi|162670420|gb|EDQ56989.1| predicted protein [Physcomitrella patens subsp. patens]
contig00718	gi|168043191|ref|XP_001774069.1|	1067	318	1	250	2e-101	376	>gi|168043191|ref|XP_001774069.1| predicted protein [Physcomitrella patens subsp. patens] >gi|162674615|gb|EDQ61121.1| predicted protein [Physcomitrella patens subsp. patens]
contig00719	gi|388516041|gb|AFK46082.1|	1529	363	24	404	6e-137	494	>gi|388516041|gb|AFK46082.1| unknown [Lotus japonicus]
contig00720	gi|356555899|ref|XP_003546267.1|	1365	343	54	394	1e-168	599	>gi|356555899|ref|XP_003546267.1| PREDICTED: obg-like ATPase 1-like [Glycine max]
contig00721	gi|302761056|ref|XP_002963950.1|	1053	1565	58	226	4e-74	285	>gi|302761056|ref|XP_002963950.1| hypothetical protein SELMODRAFT_81509 [Selaginella moellendorffii] >gi|300167679|gb|EFJ34283.1| hypothetical protein SELMODRAFT_81509 [Selaginella moellendorffii]
contig00722	gi|168053969|ref|XP_001779406.1|	550	1080	32	207	1e-52	214	>gi|168053969|ref|XP_001779406.1| predicted protein [Physcomitrella patens subsp. patens] >gi|162669204|gb|EDQ55796.1| predicted protein [Physcomitrella patens subsp. patens]
contig00723	gi|302788921|ref|XP_002976229.1|	1385	888	2	166	2e-58	233	>gi|302788921|ref|XP_002976229.1| hypothetical protein SELMODRAFT_151128 [Selaginella moellendorffii] >gi|300155859|gb|EFJ22489.1| hypothetical protein SELMODRAFT_151128 [Selaginella moellendorffii]
contig00724	gi|116789419|gb|ABK25240.1|	1608	598	245	593	1e-22	114	>gi|116789419|gb|ABK25240.1| unknown [Picea sitchensis]
contig00725	gi|168015004|ref|XP_001760041.1|	1607	93	33	537	3e-134	485	>gi|168015004|ref|XP_001760041.1| predicted protein [Physcomitrella patens subsp. patens] >gi|162688791|gb|EDQ75166.1| predicted protein [Physcomitrella patens subsp. patens]
contig00726	gi|168065036|ref|XP_001784462.1|	548	1345	446	715	1e-59	237	>gi|168065036|ref|XP_001784462.1| predicted protein [Physcomitrella patens subsp. patens] >gi|162663987|gb|EDQ50724.1| predicted protein [Physcomitrella patens subsp. patens]
contig00727	gi|148906652|gb|ABR16477.1|	1291	278	1	332	3e-118	432	>gi|148906652|gb|ABR16477.1| unknown [Picea sitchensis]
contig00728	gi|115529193|dbj|BAF34329.1|	1568	468	85	449	7e-74	284	>gi|115529193|dbj|BAF34329.1| pentatricopeptide repeat protein [Physcomitrella patens] >gi|115529195|dbj|BAF34330.1| pentatricopeptide repeat protein [Physcomitrella patens]
contig00729	gi|302795185|ref|XP_002979356.1|	1	720	129	368	3e-86	325	>gi|302795185|ref|XP_002979356.1| hypothetical protein SELMODRAFT_110614 [Selaginella moellendorffii] >gi|300153124|gb|EFJ19764.1| hypothetical protein SELMODRAFT_110614 [Selaginella moellendorffii]
contig00730	gi|212721142|ref|NP_001131175.1|	1604	204	200	662	9e-162	576	>gi|212721142|ref|NP_001131175.1| uncharacterized protein LOC100192483 [Zea mays] >gi|194690784|gb|ACF79476.1| unknown [Zea mays]
contig00731	gi|302805619|ref|XP_002984560.1|	1295	660	6	219	3e-62	246	>gi|302805619|ref|XP_002984560.1| hypothetical protein SELMODRAFT_120817 [Selaginella moellendorffii] >gi|300147542|gb|EFJ14205.1| hypothetical protein SELMODRAFT_120817 [Selaginella moellendorffii]
contig00732	gi|168048183|ref|XP_001776547.1|	1148	561	173	368	7e-95	354	>gi|168048183|ref|XP_001776547.1| predicted protein [Physcomitrella patens subsp. patens] >gi|162672138|gb|EDQ58680.1| predicted protein [Physcomitrella patens subsp. patens]
contig00733	gi|116785413|gb|ABK23713.1|	105	1136	14	361	2e-97	363	>gi|116785413|gb|ABK23713.1| unknown [Picea sitchensis]
contig00734	gi|168051385|ref|XP_001778135.1|	348	932	35	218	2e-19	103	>gi|168051385|ref|XP_001778135.1| predicted protein [Physcomitrella patens subsp. patens] >gi|162670457|gb|EDQ57025.1| predicted protein [Physcomitrella patens subsp. patens]
contig00735	gi|388500700|gb|AFK38416.1|	833	477	154	272	2e-54	219	>gi|388500700|gb|AFK38416.1| unknown [Medicago truncatula]
contig00736	gi|302763247|ref|XP_002965045.1|	838	137	306	538	4e-99	368	>gi|302763247|ref|XP_002965045.1| hypothetical protein SELMODRAFT_167050 [Selaginella moellendorffii] >gi|300167278|gb|EFJ33883.1| hypothetical protein SELMODRAFT_167050 [Selaginella moellendorffii]
contig00737	gi|28804576|dbj|BAC57986.1|	198	1469	28	445	0	649	>gi|28804576|dbj|BAC57986.1| ftsZ1 [Marchantia polymorpha] >gi|28804590|dbj|BAC57993.1| ftsZ1 [Marchantia polymorpha]
contig00738	gi|353526628|ref|YP_004927696.1|	673	849	321	379	2e-24	120	>gi|353526628|ref|YP_004927696.1| cytochrome b (mitochondrion) [Treubia lacunosa] >gi|336089554|gb|AEH99743.1| cytochrome b [Treubia lacunosa]
contig00739	gi|168017211|ref|XP_001761141.1|	1379	402	7	330	3e-147	528	>gi|168017211|ref|XP_001761141.1| predicted protein [Physcomitrella patens subsp. patens] >gi|168017397|ref|XP_001761234.1| predicted protein [Physcomitrella patens subsp. patens] >gi|162687481|gb|EDQ73863.1| predicted protein [Physcomitrella patens subsp. patens] >gi|162687574|gb|EDQ73956.1| predicted protein [Physcomitrella patens subsp. patens]
contig00741	gi|302769738|ref|XP_002968288.1|	1214	582	1	209	5e-96	358	>gi|302769738|ref|XP_002968288.1| rab family GTPase [Selaginella moellendorffii] >gi|302788640|ref|XP_002976089.1| rab family GTPase [Selaginella moellendorffii] >gi|300156365|gb|EFJ22994.1| rab family GTPase [Selaginella moellendorffii] >gi|300163932|gb|EFJ30542.1| rab family GTPase [Selaginella moellendorffii]
contig00742	gi|168048461|ref|XP_001776685.1|	282	764	170	332	3e-19	103	>gi|168048461|ref|XP_001776685.1| predicted protein [Physcomitrella patens subsp. patens] >gi|162671977|gb|EDQ58521.1| predicted protein [Physcomitrella patens subsp. patens]
contig00743	gi|224071017|ref|XP_002303331.1|	1340	414	357	657	2e-113	416	>gi|224071017|ref|XP_002303331.1| predicted protein [Populus trichocarpa] >gi|222840763|gb|EEE78310.1| predicted protein [Populus trichocarpa]
contig00745	gi|168018531|ref|XP_001761799.1|	1504	767	59	304	5e-91	341	>gi|168018531|ref|XP_001761799.1| predicted protein [Physcomitrella patens subsp. patens] >gi|162686854|gb|EDQ73240.1| predicted protein [Physcomitrella patens subsp. patens]
contig00746	gi|92019691|dbj|BAE93236.1|	1596	604	519	785	1e-64	254	>gi|92019691|dbj|BAE93236.1| potassium transporter [Phragmites australis]
contig00747	gi|168004573|ref|XP_001754986.1|	1497	436	123	478	2e-128	465	>gi|168004573|ref|XP_001754986.1| predicted protein [Physcomitrella patens subsp. patens] >gi|162694090|gb|EDQ80440.1| predicted protein [Physcomitrella patens subsp. patens]
contig00748	gi|168029463|ref|XP_001767245.1|	1592	339	97	509	3e-87	328	>gi|168029463|ref|XP_001767245.1| predicted protein [Physcomitrella patens subsp. patens] >gi|162681500|gb|EDQ67926.1| predicted protein [Physcomitrella patens subsp. patens]
contig00749	gi|168011867|ref|XP_001758624.1|	1534	440	763	1131	9e-109	400	>gi|168011867|ref|XP_001758624.1| predicted protein [Physcomitrella patens subsp. patens] >gi|162690234|gb|EDQ76602.1| predicted protein [Physcomitrella patens subsp. patens]
contig00751	gi|302753260|ref|XP_002960054.1|	2	892	299	578	2e-134	485	>gi|302753260|ref|XP_002960054.1| hypothetical protein SELMODRAFT_163520 [Selaginella moellendorffii] >gi|300170993|gb|EFJ37593.1| hypothetical protein SELMODRAFT_163520 [Selaginella moellendorffii]
contig00752	gi|224285155|gb|ACN40305.1|	1589	558	708	1053	3e-111	408	>gi|224285155|gb|ACN40305.1| unknown [Picea sitchensis]
contig00753	gi|297817458|ref|XP_002876612.1|	2	817	14	286	3e-126	458	>gi|297817458|ref|XP_002876612.1| hypothetical protein ARALYDRAFT_486618 [Arabidopsis lyrata subsp. lyrata] >gi|297322450|gb|EFH52871.1| hypothetical protein ARALYDRAFT_486618 [Arabidopsis lyrata subsp. lyrata]
contig00754	gi|302773231|ref|XP_002970033.1|	349	1374	22	358	1e-58	234	>gi|302773231|ref|XP_002970033.1| hypothetical protein SELMODRAFT_171056 [Selaginella moellendorffii] >gi|300162544|gb|EFJ29157.1| hypothetical protein SELMODRAFT_171056 [Selaginella moellendorffii]
contig00755	gi|168037018|ref|XP_001771002.1|	183	1376	8	403	6e-179	633	>gi|168037018|ref|XP_001771002.1| predicted protein [Physcomitrella patens subsp. patens] >gi|162677690|gb|EDQ64157.1| predicted protein [Physcomitrella patens subsp. patens]
contig00756	gi|90424455|ref|YP_532825.1|	1549	449	90	451	5e-94	351	>gi|90424455|ref|YP_532825.1| putative potassium transport flavoprotein [Rhodopseudomonas palustris BisB18] >gi|90106469|gb|ABD88506.1| putative flavoprotein involved in K+ transport [Rhodopseudomonas palustris BisB18]
contig00757	gi|224286083|gb|ACN40752.1|	1587	127	257	691	4e-48	199	>gi|224286083|gb|ACN40752.1| unknown [Picea sitchensis]
contig00758	gi|168013377|ref|XP_001759376.1|	1323	313	344	680	3e-104	385	>gi|168013377|ref|XP_001759376.1| predicted protein [Physcomitrella patens subsp. patens] >gi|162689306|gb|EDQ75678.1| predicted protein [Physcomitrella patens subsp. patens]
contig00759	gi|224285633|gb|ACN40535.1|	1	774	265	518	3e-108	398	>gi|224285633|gb|ACN40535.1| unknown [Picea sitchensis]
contig00760	gi|116783850|gb|ABK23110.1|	1283	660	3	208	5e-50	205	>gi|116783850|gb|ABK23110.1| unknown [Picea sitchensis]
contig00762	gi|168019678|ref|XP_001762371.1|	1585	194	282	741	2e-90	339	>gi|168019678|ref|XP_001762371.1| predicted protein [Physcomitrella patens subsp. patens] >gi|162686449|gb|EDQ72838.1| predicted protein [Physcomitrella patens subsp. patens]
contig00763	gi|242044884|ref|XP_002460313.1|	1499	492	19	345	2e-37	163	>gi|242044884|ref|XP_002460313.1| hypothetical protein SORBIDRAFT_02g026330 [Sorghum bicolor] >gi|241923690|gb|EER96834.1| hypothetical protein SORBIDRAFT_02g026330 [Sorghum bicolor]
contig00765	gi|302834844|ref|XP_002948984.1|	1014	391	1	208	1e-51	210	>gi|302834844|ref|XP_002948984.1| hypothetical protein VOLCADRAFT_120703 [Volvox carteri f. nagariensis] >gi|300265729|gb|EFJ49919.1| hypothetical protein VOLCADRAFT_120703 [Volvox carteri f. nagariensis]
contig00766	gi|168026089|ref|XP_001765565.1|	1584	742	165	445	3e-60	239	>gi|168026089|ref|XP_001765565.1| predicted protein [Physcomitrella patens subsp. patens] >gi|162683203|gb|EDQ69615.1| predicted protein [Physcomitrella patens subsp. patens]
contig00767	gi|302771449|ref|XP_002969143.1|	1433	450	1	329	9e-143	513	>gi|302771449|ref|XP_002969143.1| hypothetical protein SELMODRAFT_170422 [Selaginella moellendorffii] >gi|302784294|ref|XP_002973919.1| hypothetical protein SELMODRAFT_100527 [Selaginella moellendorffii] >gi|300158251|gb|EFJ24874.1| hypothetical protein SELMODRAFT_100527 [Selaginella moellendorffii] >gi|300163648|gb|EFJ30259.1| hypothetical protein SELMODRAFT_170422 [Selaginella moellendorffii]
contig00768	gi|225451597|ref|XP_002275779.1|	1578	157	67	543	1e-159	569	>gi|225451597|ref|XP_002275779.1| PREDICTED: aspartokinase 3, chloroplastic-like [Vitis vinifera]"
contig00769	gi|378728030|gb|EHY54489.1|	1515	199	1	439	0	855	>gi|378728030|gb|EHY54489.1| elongation factor 1-alpha [Exophiala dermatitidis NIH/UT8656]
contig00770	gi|168031342|ref|XP_001768180.1|	1282	218	1	355	0	644	>gi|168031342|ref|XP_001768180.1| predicted protein [Physcomitrella patens subsp. patens] >gi|162680618|gb|EDQ67053.1| predicted protein [Physcomitrella patens subsp. patens]
contig00771	gi|168032445|ref|XP_001768729.1|	1330	821	14	186	9e-24	118	>gi|168032445|ref|XP_001768729.1| predicted protein [Physcomitrella patens subsp. patens] >gi|162680021|gb|EDQ66461.1| predicted protein [Physcomitrella patens subsp. patens]
contig00773	gi|168049259|ref|XP_001777081.1|	1364	48	1	439	0	820	>gi|168049259|ref|XP_001777081.1| predicted protein [Physcomitrella patens subsp. patens] >gi|162671524|gb|EDQ58074.1| predicted protein [Physcomitrella patens subsp. patens]
contig00774	gi|116787383|gb|ABK24488.1|	1463	639	299	562	6e-67	261	>gi|116787383|gb|ABK24488.1| unknown [Picea sitchensis]
contig00775	gi|168053538|ref|XP_001779193.1|	105	1364	1	420	0	826	>gi|168053538|ref|XP_001779193.1| predicted protein [Physcomitrella patens subsp. patens] >gi|37038217|gb|AAQ88116.1| beta-tubulin 3 [Physcomitrella patens] >gi|162669452|gb|EDQ56039.1| predicted protein [Physcomitrella patens subsp. patens]
contig00776	gi|168000955|ref|XP_001753181.1|	22	1308	1	429	0	854	>gi|168000955|ref|XP_001753181.1| predicted protein [Physcomitrella patens subsp. patens] >gi|168000969|ref|XP_001753188.1| predicted protein [Physcomitrella patens subsp. patens] >gi|162695880|gb|EDQ82222.1| predicted protein [Physcomitrella patens subsp. patens] >gi|162695887|gb|EDQ82229.1| predicted protein [Physcomitrella patens subsp. patens]
contig00777	gi|302773217|ref|XP_002970026.1|	297	1106	1	268	2e-71	276	>gi|302773217|ref|XP_002970026.1| hypothetical protein SELMODRAFT_440948 [Selaginella moellendorffii] >gi|300162537|gb|EFJ29150.1| hypothetical protein SELMODRAFT_440948 [Selaginella moellendorffii]
contig00778	gi|168022710|ref|XP_001763882.1|	409	1071	95	315	9e-106	390	>gi|168022710|ref|XP_001763882.1| predicted protein [Physcomitrella patens subsp. patens] >gi|162684887|gb|EDQ71286.1| predicted protein [Physcomitrella patens subsp. patens] >gi|380356236|dbj|BAL72656.1| CRUMPLED LEAF2 [Physcomitrella patens subsp. patens]
contig00779	gi|45331333|gb|AAS57921.1|	1152	409	221	475	2e-38	166	>gi|45331333|gb|AAS57921.1| hydroxylase-like cytochrome P450 CASS [Camptotheca acuminata]
contig00780	gi|168051918|ref|XP_001778399.1|	1359	892	1	156	1e-79	303	>gi|168051918|ref|XP_001778399.1| predicted protein [Physcomitrella patens subsp. patens] >gi|162670184|gb|EDQ56757.1| predicted protein [Physcomitrella patens subsp. patens]
contig00783	gi|302789061|ref|XP_002976299.1|	1429	422	187	485	2e-77	296	>gi|302789061|ref|XP_002976299.1| hypothetical protein SELMODRAFT_228404 [Selaginella moellendorffii] >gi|300155929|gb|EFJ22559.1| hypothetical protein SELMODRAFT_228404 [Selaginella moellendorffii]
contig00784	gi|168017848|ref|XP_001761459.1|	557	105	196	346	6e-72	278	>gi|168017848|ref|XP_001761459.1| predicted protein [Physcomitrella patens subsp. patens] >gi|162687465|gb|EDQ73848.1| predicted protein [Physcomitrella patens subsp. patens]
contig00785	gi|168049598|ref|XP_001777249.1|	3	1235	737	1180	5e-128	464	>gi|168049598|ref|XP_001777249.1| ATP-binding cassette transporter, subfamily A, group AOH, member 1 protein PpABCA1 [Physcomitrella patens subsp. patens] >gi|162671351|gb|EDQ57904.1| ATP-binding cassette transporter, subfamily A, group AOH, member 1 protein PpABCA1 [Physcomitrella patens subsp. patens]"
contig00786	gi|168028163|ref|XP_001766598.1|	1382	252	60	436	5e-143	514	>gi|168028163|ref|XP_001766598.1| class II RPD3 type histone deacetylase protein [Physcomitrella patens subsp. patens] >gi|162682243|gb|EDQ68663.1| class II RPD3 type histone deacetylase protein [Physcomitrella patens subsp. patens]
contig00787	gi|218190535|gb|EEC72962.1|	171	779	78	280	7e-71	274	>gi|218190535|gb|EEC72962.1| hypothetical protein OsI_06850 [Oryza sativa Indica Group] >gi|222622651|gb|EEE56783.1| hypothetical protein OsJ_06362 [Oryza sativa Japonica Group]
contig00788	gi|168044462|ref|XP_001774700.1|	182	1042	182	501	2e-100	372	>gi|168044462|ref|XP_001774700.1| predicted protein [Physcomitrella patens subsp. patens] >gi|162674000|gb|EDQ60515.1| predicted protein [Physcomitrella patens subsp. patens]
contig00789	gi|302823172|ref|XP_002993240.1|	209	1261	368	717	3e-118	431	>gi|302823172|ref|XP_002993240.1| hypothetical protein SELMODRAFT_136782 [Selaginella moellendorffii] >gi|300138910|gb|EFJ05661.1| hypothetical protein SELMODRAFT_136782 [Selaginella moellendorffii]
contig00790	gi|302785866|ref|XP_002974704.1|	1	912	109	412	7e-143	513	>gi|302785866|ref|XP_002974704.1| hypothetical protein SELMODRAFT_102150 [Selaginella moellendorffii] >gi|300157599|gb|EFJ24224.1| hypothetical protein SELMODRAFT_102150 [Selaginella moellendorffii]
contig00791	gi|148909935|gb|ABR18053.1|	381	1403	250	589	3e-129	468	>gi|148909935|gb|ABR18053.1| unknown [Picea sitchensis] >gi|148910183|gb|ABR18173.1| unknown [Picea sitchensis]
contig00792	gi|302823457|ref|XP_002993381.1|	720	899	181	240	2e-17	97.1	>gi|302823457|ref|XP_002993381.1| hypothetical protein SELMODRAFT_236729 [Selaginella moellendorffii] >gi|300138812|gb|EFJ05566.1| hypothetical protein SELMODRAFT_236729 [Selaginella moellendorffii]
contig00793	gi|15228734|ref|NP_188876.1|	1487	468	20	354	8e-117	427	>gi|15228734|ref|NP_188876.1| alternative oxidase 1A [Arabidopsis thaliana] >gi|3915639|sp|Q39219.2|AOX1A_ARATH RecName: Full=Alternative oxidase 1a, mitochondrial; Flags: Precursor >gi|13877807|gb|AAK43981.1|AF370166_1 putative alternative oxidase 1a precursor [Arabidopsis thaliana] >gi|2506083|dbj|BAA22625.1| alternative oxidase [Arabidopsis thaliana] >gi|9293872|dbj|BAB01775.1| alternative oxi…
contig00794	gi|168008449|ref|XP_001756919.1|	1257	190	81	437	1e-144	520	>gi|168008449|ref|XP_001756919.1| predicted protein [Physcomitrella patens subsp. patens] >gi|162691790|gb|EDQ78150.1| predicted protein [Physcomitrella patens subsp. patens]
contig00796	gi|345567343|gb|EGX50275.1|	450	779	63	172	6e-27	128	>gi|345567343|gb|EGX50275.1| hypothetical protein AOL_s00076g39 [Arthrobotrys oligospora ATCC 24927]
contig00797	gi|168061125|ref|XP_001782541.1|	499	1347	3	285	3e-66	259	>gi|168061125|ref|XP_001782541.1| predicted protein [Physcomitrella patens subsp. patens] >gi|162665948|gb|EDQ52616.1| predicted protein [Physcomitrella patens subsp. patens]
contig00798	gi|116784489|gb|ABK23361.1|	377	892	85	254	3e-53	216	>gi|116784489|gb|ABK23361.1| unknown [Picea sitchensis]
contig00799	gi|148910767|gb|ABR18450.1|	26	1102	4	362	1e-132	479	>gi|148910767|gb|ABR18450.1| unknown [Picea sitchensis]
contig00800	gi|255573702|ref|XP_002527772.1|	1566	550	107	447	2e-96	359	>gi|255573702|ref|XP_002527772.1| Glucan endo-1,3-beta-glucosidase precursor, putative [Ricinus communis] >gi|223532807|gb|EEF34582.1| Glucan endo-1,3-beta-glucosidase precursor, putative [Ricinus communis]"
contig00801	gi|302813453|ref|XP_002988412.1|	1558	575	14	341	1e-148	533	>gi|302813453|ref|XP_002988412.1| hypothetical protein SELMODRAFT_271999 [Selaginella moellendorffii] >gi|300143814|gb|EFJ10502.1| hypothetical protein SELMODRAFT_271999 [Selaginella moellendorffii]
contig00802	gi|168042915|ref|XP_001773932.1|	1562	1152	393	531	3e-26	126	>gi|168042915|ref|XP_001773932.1| predicted protein [Physcomitrella patens subsp. patens] >gi|162674776|gb|EDQ61280.1| predicted protein [Physcomitrella patens subsp. patens]
contig00803	gi|302793708|ref|XP_002978619.1|	1301	897	4	134	2e-19	103	>gi|302793708|ref|XP_002978619.1| hypothetical protein SELMODRAFT_443918 [Selaginella moellendorffii] >gi|300153968|gb|EFJ20605.1| hypothetical protein SELMODRAFT_443918 [Selaginella moellendorffii]
contig00804	gi|238054077|gb|ACR38894.1|	293	1039	6	254	1e-97	363	>gi|238054077|gb|ACR38894.1| aquaporin-like protein [Pellia endiviifolia (species B)] >gi|238054095|gb|ACR38903.1| aquaporin-like protein [Pellia endiviifolia (species B)]
contig00805	gi|225428818|ref|XP_002285245.1|	5	760	257	504	5e-78	298	>gi|225428818|ref|XP_002285245.1| PREDICTED: putative fucosyltransferase-like protein [Vitis vinifera] >gi|297741274|emb|CBI32405.3| unnamed protein product [Vitis vinifera]
contig00807	gi|168023876|ref|XP_001764463.1|	673	1227	28	209	1e-67	263	>gi|168023876|ref|XP_001764463.1| predicted protein [Physcomitrella patens subsp. patens] >gi|162684327|gb|EDQ70730.1| predicted protein [Physcomitrella patens subsp. patens]
contig00808	gi|356571929|ref|XP_003554123.1|	1263	1039	72	146	8e-16	91.7	>gi|356571929|ref|XP_003554123.1| PREDICTED: calmodulin-like protein 3-like [Glycine max]
contig00809	gi|224143955|ref|XP_002325136.1|	1297	818	1	160	8e-80	304	>gi|224143955|ref|XP_002325136.1| predicted protein [Populus trichocarpa] >gi|118488410|gb|ABK96021.1| unknown [Populus trichocarpa] >gi|222866570|gb|EEF03701.1| predicted protein [Populus trichocarpa] >gi|223047856|gb|ACM79938.1| eIF5A4 [Populus deltoides]
contig00810	gi|168016823|ref|XP_001760948.1|	1314	322	158	489	4e-144	518	>gi|168016823|ref|XP_001760948.1| hexokinase protein HXK4 [Physcomitrella patens subsp. patens] >gi|162687957|gb|EDQ74337.1| hexokinase protein HXK4 [Physcomitrella patens subsp. patens]
contig00811	gi|125603984|gb|EAZ43309.1|	992	315	112	337	3e-78	299	>gi|125603984|gb|EAZ43309.1| hypothetical protein OsJ_27905 [Oryza sativa Japonica Group]
contig00812	gi|168016234|ref|XP_001760654.1|	222	890	1	221	1e-89	337	>gi|168016234|ref|XP_001760654.1| Rab11/RabA-family small GTPase [Physcomitrella patens subsp. patens] >gi|162688014|gb|EDQ74393.1| Rab11/RabA-family small GTPase [Physcomitrella patens subsp. patens]
contig00813	gi|168041252|ref|XP_001773106.1|	1128	850	2	92	2e-25	124	>gi|168041252|ref|XP_001773106.1| predicted protein [Physcomitrella patens subsp. patens] >gi|162675653|gb|EDQ62146.1| predicted protein [Physcomitrella patens subsp. patens]
contig00814	gi|11466762|ref|NP_039358.1|	1556	1065	126	289	2e-84	319	>gi|11466762|ref|NP_039358.1| photochlorophyllide reductase subunit L [Marchantia polymorpha] >gi|120542|sp|P06267.1|CHLL_MARPO RecName: Full=Light-independent protochlorophyllide reductase iron-sulfur ATP-binding protein; Short=DPOR subunit L; Short=LI-POR subunit L >gi|11733|emb|CAA28144.1| frxC [Marchantia polymorpha]
contig00816	gi|297813813|ref|XP_002874790.1|	283	741	103	254	2e-37	163	>gi|297813813|ref|XP_002874790.1| short-chain dehydrogenase/reductase family protein [Arabidopsis lyrata subsp. lyrata] >gi|297320627|gb|EFH51049.1| short-chain dehydrogenase/reductase family protein [Arabidopsis lyrata subsp. lyrata]
contig00817	gi|168057844|ref|XP_001780922.1|	1409	3	19	485	0	687	>gi|168057844|ref|XP_001780922.1| predicted protein [Physcomitrella patens subsp. patens] >gi|162667635|gb|EDQ54260.1| predicted protein [Physcomitrella patens subsp. patens]
contig00818	gi|168040846|ref|XP_001772904.1|	1530	430	6	377	1e-166	592	>gi|168040846|ref|XP_001772904.1| predicted protein [Physcomitrella patens subsp. patens] >gi|162675815|gb|EDQ62306.1| predicted protein [Physcomitrella patens subsp. patens]
contig00820	gi|168001976|ref|XP_001753690.1|	980	60	160	467	9e-79	300	>gi|168001976|ref|XP_001753690.1| predicted protein [Physcomitrella patens subsp. patens] >gi|162695097|gb|EDQ81442.1| predicted protein [Physcomitrella patens subsp. patens]
contig00821	gi|116789233|gb|ABK25168.1|	1557	178	101	562	0	694	>gi|116789233|gb|ABK25168.1| unknown [Picea sitchensis]
contig00822	gi|357125787|ref|XP_003564571.1|	347	970	8	216	3e-74	285	>gi|357125787|ref|XP_003564571.1| PREDICTED: ras-related protein RABE1a-like [Brachypodium distachyon]
contig00823	gi|168057305|ref|XP_001780656.1|	2	736	45	291	5e-61	241	>gi|168057305|ref|XP_001780656.1| predicted protein [Physcomitrella patens subsp. patens] >gi|162667924|gb|EDQ54542.1| predicted protein [Physcomitrella patens subsp. patens]
contig00824	gi|302771610|ref|XP_002969223.1|	35	1150	6	367	2e-131	476	>gi|302771610|ref|XP_002969223.1| hypothetical protein SELMODRAFT_91274 [Selaginella moellendorffii] >gi|300162699|gb|EFJ29311.1| hypothetical protein SELMODRAFT_91274 [Selaginella moellendorffii]
contig00825	gi|168034706|ref|XP_001769853.1|	3	1160	239	624	0	674	>gi|168034706|ref|XP_001769853.1| predicted protein [Physcomitrella patens subsp. patens] >gi|162678962|gb|EDQ65415.1| predicted protein [Physcomitrella patens subsp. patens]
contig00826	gi|148907870|gb|ABR17058.1|	31	1392	2	447	7e-73	281	>gi|148907870|gb|ABR17058.1| unknown [Picea sitchensis]
contig00827	gi|302811169|ref|XP_002987274.1|	1383	652	20	263	8e-123	447	>gi|302811169|ref|XP_002987274.1| hypothetical protein SELMODRAFT_271906 [Selaginella moellendorffii] >gi|302811285|ref|XP_002987332.1| hypothetical protein SELMODRAFT_271907 [Selaginella moellendorffii] >gi|302814973|ref|XP_002989169.1| hypothetical protein SELMODRAFT_184408 [Selaginella moellendorffii] >gi|302815055|ref|XP_002989210.1| hypothetical protein SELMODRAFT_160008 [Selaginella moellen…
contig00829	gi|168011817|ref|XP_001758599.1|	6	1055	138	490	8e-136	490	>gi|168011817|ref|XP_001758599.1| predicted protein [Physcomitrella patens subsp. patens] >gi|162690209|gb|EDQ76577.1| predicted protein [Physcomitrella patens subsp. patens]
contig00830	gi|320170115|gb|EFW47014.1|	1542	253	17	428	3e-81	308	>gi|320170115|gb|EFW47014.1| conserved hypothetical protein [Capsaspora owczarzaki ATCC 30864]
contig00831	gi|294461926|gb|ADE76519.1|	560	1312	210	458	2e-77	296	>gi|294461926|gb|ADE76519.1| unknown [Picea sitchensis]
contig00832	gi|302821143|ref|XP_002992236.1|	1555	650	134	432	7e-90	337	>gi|302821143|ref|XP_002992236.1| hypothetical protein SELMODRAFT_236473 [Selaginella moellendorffii] >gi|300140003|gb|EFJ06733.1| hypothetical protein SELMODRAFT_236473 [Selaginella moellendorffii]
contig00833	gi|168017453|ref|XP_001761262.1|	329	1219	430	726	1e-157	563	>gi|168017453|ref|XP_001761262.1| ATP-binding cassette transporter, subfamily F, member 1 protein PpABCF1 [Physcomitrella patens subsp. patens] >gi|162687602|gb|EDQ73984.1| ATP-binding cassette transporter, subfamily F, member 1 protein PpABCF1 [Physcomitrella patens subsp. patens]"
contig00834	gi|168035445|ref|XP_001770220.1|	1433	750	13	241	2e-85	322	>gi|168035445|ref|XP_001770220.1| predicted protein [Physcomitrella patens subsp. patens] >gi|162678437|gb|EDQ64895.1| predicted protein [Physcomitrella patens subsp. patens]
contig00835	gi|168010560|ref|XP_001757972.1|	428	1267	238	492	1e-38	167	>gi|168010560|ref|XP_001757972.1| predicted protein [Physcomitrella patens subsp. patens] >gi|162690849|gb|EDQ77214.1| predicted protein [Physcomitrella patens subsp. patens]
contig00836	gi|147770306|emb|CAN62487.1|	1192	842	13	128	4e-34	152	>gi|147770306|emb|CAN62487.1| hypothetical protein VITISV_029390 [Vitis vinifera] >gi|229609883|gb|ACQ83557.1| calcineurin B-like protein 03 [Vitis vinifera]
contig00837	gi|302772529|ref|XP_002969682.1|	1553	1212	277	379	6e-30	138	>gi|302772529|ref|XP_002969682.1| hypothetical protein SELMODRAFT_12113 [Selaginella moellendorffii] >gi|300162193|gb|EFJ28806.1| hypothetical protein SELMODRAFT_12113 [Selaginella moellendorffii]
contig00838	gi|116784705|gb|ABK23444.1|	369	884	1	166	4e-37	162	>gi|116784705|gb|ABK23444.1| unknown [Picea sitchensis]
contig00839	gi|302768429|ref|XP_002967634.1|	409	137	381	475	1e-28	134	>gi|302768429|ref|XP_002967634.1| hypothetical protein SELMODRAFT_88643 [Selaginella moellendorffii] >gi|300164372|gb|EFJ30981.1| hypothetical protein SELMODRAFT_88643 [Selaginella moellendorffii]
contig00840	gi|157122933|ref|XP_001659963.1|	1557	439	4	376	0	755	>gi|157122933|ref|XP_001659963.1| actin [Aedes aegypti] >gi|158292553|ref|XP_313971.4| AGAP005095-PA [Anopheles gambiae str. PEST] >gi|170062886|ref|XP_001866863.1| actin 1 [Culex quinquefasciatus] >gi|1703156|sp|P49871.1|ACT_MANSE RecName: Full=Actin, muscle; Flags: Precursor >gi|293220|gb|AAA02814.1| actin [Manduca sexta] >gi|108882963|gb|EAT47188.1| actin [Aedes aegypti] >gi|117970202|dbj|BAF3…
contig00841	gi|168038795|ref|XP_001771885.1|	1301	879	1	142	6e-37	161	>gi|168038795|ref|XP_001771885.1| predicted protein [Physcomitrella patens subsp. patens] >gi|162676836|gb|EDQ63314.1| predicted protein [Physcomitrella patens subsp. patens]
contig00843	gi|168036901|ref|XP_001770944.1|	1531	260	69	496	2e-177	628	>gi|168036901|ref|XP_001770944.1| predicted protein [Physcomitrella patens subsp. patens] >gi|162677808|gb|EDQ64274.1| predicted protein [Physcomitrella patens subsp. patens]
contig00844	gi|153810907|ref|ZP_01963575.1|	729	1199	18	173	1e-19	104	>gi|153810907|ref|ZP_01963575.1| hypothetical protein RUMOBE_01293 [Ruminococcus obeum ATCC 29174] >gi|149832795|gb|EDM87878.1| hypothetical protein RUMOBE_01293 [Ruminococcus obeum ATCC 29174]
contig00845	gi|225435616|ref|XP_002285642.1|	1462	551	29	332	2e-85	322	>gi|225435616|ref|XP_002285642.1| PREDICTED: peroxidase N [Vitis vinifera]
contig00846	gi|116782595|gb|ABK22565.1|	353	1129	67	314	4e-70	271	>gi|116782595|gb|ABK22565.1| unknown [Picea sitchensis]
contig00847	gi|168031635|ref|XP_001768326.1|	1542	682	115	401	7e-148	530	>gi|168031635|ref|XP_001768326.1| predicted protein [Physcomitrella patens subsp. patens] >gi|162680504|gb|EDQ66940.1| predicted protein [Physcomitrella patens subsp. patens]
contig00849	gi|302758144|ref|XP_002962495.1|	592	1380	661	922	3e-103	382	>gi|302758144|ref|XP_002962495.1| hypothetical protein SELMODRAFT_438203 [Selaginella moellendorffii] >gi|300169356|gb|EFJ35958.1| hypothetical protein SELMODRAFT_438203 [Selaginella moellendorffii]
contig00850	gi|302791427|ref|XP_002977480.1|	1	468	371	526	1e-72	280	>gi|302791427|ref|XP_002977480.1| hypothetical protein SELMODRAFT_443489 [Selaginella moellendorffii] >gi|300154850|gb|EFJ21484.1| hypothetical protein SELMODRAFT_443489 [Selaginella moellendorffii]
contig00851	gi|294460934|gb|ADE76039.1|	93	1133	111	450	1e-129	469	>gi|294460934|gb|ADE76039.1| unknown [Picea sitchensis]
contig00852	gi|225427605|ref|XP_002271392.1|	3	665	385	605	7e-113	414	>gi|225427605|ref|XP_002271392.1| PREDICTED: ABC transporter E family member 2 [Vitis vinifera]
contig00853	gi|255547926|ref|XP_002515020.1|	698	1264	679	866	4e-36	159	>gi|255547926|ref|XP_002515020.1| protein with unknown function [Ricinus communis] >gi|223546071|gb|EEF47574.1| protein with unknown function [Ricinus communis]
contig00854	gi|302770795|ref|XP_002968816.1|	41	1144	39	406	2e-159	568	>gi|302770795|ref|XP_002968816.1| hypothetical protein SELMODRAFT_146037 [Selaginella moellendorffii] >gi|300163321|gb|EFJ29932.1| hypothetical protein SELMODRAFT_146037 [Selaginella moellendorffii]
contig00855	gi|168021899|ref|XP_001763478.1|	179	796	1	206	2e-106	392	>gi|168021899|ref|XP_001763478.1| Rab7/RabG-family small GTPase [Physcomitrella patens subsp. patens] >gi|162685271|gb|EDQ71667.1| Rab7/RabG-family small GTPase [Physcomitrella patens subsp. patens]
contig00856	gi|148906707|gb|ABR16502.1|	1	969	261	586	2e-11	77.4	>gi|148906707|gb|ABR16502.1| unknown [Picea sitchensis]
contig00857	gi|302810695|ref|XP_002987038.1|	1350	310	1	344	7e-127	460	>gi|302810695|ref|XP_002987038.1| hypothetical protein SELMODRAFT_125303 [Selaginella moellendorffii] >gi|300145203|gb|EFJ11881.1| hypothetical protein SELMODRAFT_125303 [Selaginella moellendorffii]
contig00858	gi|38638286|ref|NP_943678.1|	166	729	208	393	1e-85	323	>gi|38638286|ref|NP_943678.1| NADH dehydrogenase subunit 7 [Chara vulgaris] >gi|385153414|ref|YP_006073014.1| nad7 gene product (mitochondrion) [Nitella hyalina] >gi|32966600|gb|AAP92183.1| NADH dehydrogenase subunit 7 [Chara vulgaris] >gi|335354145|gb|AEH42832.1| NADH dehydrogenase subunit 7 (mitochondrion) [Nitella hyalina]
contig00859	gi|302819530|ref|XP_002991435.1|	1229	609	24	207	1e-26	127	>gi|302819530|ref|XP_002991435.1| hypothetical protein SELMODRAFT_448405 [Selaginella moellendorffii] >gi|300140828|gb|EFJ07547.1| hypothetical protein SELMODRAFT_448405 [Selaginella moellendorffii]
contig00860	gi|11467157|ref|NP_054458.1|	750	1	1	253	4e-134	484	>gi|11467157|ref|NP_054458.1| hypothetical protein MapooMp71 [Marchantia polymorpha] >gi|786241|gb|AAC09455.1| coxI intron1 ORF [Marchantia polymorpha]
contig00861	gi|148905780|gb|ABR16054.1|	1544	825	152	383	3e-97	362	>gi|148905780|gb|ABR16054.1| unknown [Picea sitchensis]
contig00862	gi|148910244|gb|ABR18203.1|	1289	228	85	438	2e-174	618	>gi|148910244|gb|ABR18203.1| unknown [Picea sitchensis]
contig00863	gi|148906988|gb|ABR16638.1|	3	1253	225	649	5e-87	328	>gi|148906988|gb|ABR16638.1| unknown [Picea sitchensis]
contig00864	gi|345569946|gb|EGX52771.1|	1	1149	329	714	5e-68	265	>gi|345569946|gb|EGX52771.1| hypothetical protein AOL_s00007g107 [Arthrobotrys oligospora ATCC 24927]
contig00865	gi|168038713|ref|XP_001771844.1|	32	562	520	689	8e-37	161	>gi|168038713|ref|XP_001771844.1| predicted protein [Physcomitrella patens subsp. patens] >gi|162676795|gb|EDQ63273.1| predicted protein [Physcomitrella patens subsp. patens]
contig00866	gi|388510670|gb|AFK43401.1|	288	629	6	119	9e-36	157	>gi|388510670|gb|AFK43401.1| unknown [Lotus japonicus]
contig00867	gi|388509150|gb|AFK42641.1|	1014	427	378	573	8e-69	267	>gi|388509150|gb|AFK42641.1| unknown [Medicago truncatula]
contig00868	gi|168027754|ref|XP_001766394.1|	3	986	37	365	3e-142	511	>gi|168027754|ref|XP_001766394.1| predicted protein [Physcomitrella patens subsp. patens] >gi|162682303|gb|EDQ68722.1| predicted protein [Physcomitrella patens subsp. patens]
contig00869	gi|116789224|gb|ABK25165.1|	1542	979	401	583	2e-79	303	>gi|116789224|gb|ABK25165.1| unknown [Picea sitchensis]
contig00870	gi|168021317|ref|XP_001763188.1|	1462	554	1	302	1e-106	393	>gi|168021317|ref|XP_001763188.1| predicted protein [Physcomitrella patens subsp. patens] >gi|162685671|gb|EDQ72065.1| predicted protein [Physcomitrella patens subsp. patens]
contig00871	gi|302824269|ref|XP_002993779.1|	1531	821	247	479	8e-93	347	>gi|302824269|ref|XP_002993779.1| hypothetical protein SELMODRAFT_31503 [Selaginella moellendorffii] >gi|300138375|gb|EFJ05145.1| hypothetical protein SELMODRAFT_31503 [Selaginella moellendorffii]
contig00872	gi|168016508|ref|XP_001760791.1|	1542	640	243	543	8e-131	473	>gi|168016508|ref|XP_001760791.1| predicted protein [Physcomitrella patens subsp. patens] >gi|162688151|gb|EDQ74530.1| predicted protein [Physcomitrella patens subsp. patens]
contig00873	gi|168026920|ref|XP_001765979.1|	1375	659	3	300	2e-26	127	>gi|168026920|ref|XP_001765979.1| predicted protein [Physcomitrella patens subsp. patens] >gi|162682885|gb|EDQ69300.1| predicted protein [Physcomitrella patens subsp. patens]
contig00874	gi|224125308|ref|XP_002329773.1|	1528	491	145	492	4e-105	388	>gi|224125308|ref|XP_002329773.1| glutaredoxin S17 [Populus trichocarpa] >gi|222870835|gb|EEF07966.1| glutaredoxin S17 [Populus trichocarpa]
contig00876	gi|32172502|gb|AAP74371.1|	1540	719	254	527	1e-150	539	>gi|32172502|gb|AAP74371.1| FAE1 [Marchantia polymorpha]
contig00877	gi|302754958|ref|XP_002960903.1|	38	361	366	467	4e-26	125	>gi|302754958|ref|XP_002960903.1| hypothetical protein SELMODRAFT_73985 [Selaginella moellendorffii] >gi|300171842|gb|EFJ38442.1| hypothetical protein SELMODRAFT_73985 [Selaginella moellendorffii]
contig00878	gi|168050717|ref|XP_001777804.1|	38	1048	198	534	6e-176	623	>gi|168050717|ref|XP_001777804.1| predicted protein [Physcomitrella patens subsp. patens] >gi|162670780|gb|EDQ57342.1| predicted protein [Physcomitrella patens subsp. patens]
contig00880	gi|148906531|gb|ABR16418.1|	1266	316	109	425	3e-178	631	>gi|148906531|gb|ABR16418.1| unknown [Picea sitchensis]
contig00882	gi|356496629|ref|XP_003517168.1|	1531	392	39	404	6e-91	341	>gi|356496629|ref|XP_003517168.1| PREDICTED: 26S proteasome non-ATPase regulatory subunit 4-like [Glycine max]
contig00883	gi|168026920|ref|XP_001765979.1|	162	878	3	300	7e-26	125	>gi|168026920|ref|XP_001765979.1| predicted protein [Physcomitrella patens subsp. patens] >gi|162682885|gb|EDQ69300.1| predicted protein [Physcomitrella patens subsp. patens]
contig00885	gi|168057901|ref|XP_001780950.1|	351	968	26	231	3e-73	282	>gi|168057901|ref|XP_001780950.1| predicted protein [Physcomitrella patens subsp. patens] >gi|162667584|gb|EDQ54210.1| predicted protein [Physcomitrella patens subsp. patens]
contig00886	gi|168061329|ref|XP_001782642.1|	1318	770	1	167	1e-20	107	>gi|168061329|ref|XP_001782642.1| predicted protein [Physcomitrella patens subsp. patens] >gi|162665875|gb|EDQ52545.1| predicted protein [Physcomitrella patens subsp. patens]
contig00887	gi|302774092|ref|XP_002970463.1|	1	798	292	557	3e-100	372	>gi|302774092|ref|XP_002970463.1| hypothetical protein SELMODRAFT_441099 [Selaginella moellendorffii] >gi|300161979|gb|EFJ28593.1| hypothetical protein SELMODRAFT_441099 [Selaginella moellendorffii]
contig00888	gi|302767808|ref|XP_002967324.1|	1443	784	1	220	4e-97	361	>gi|302767808|ref|XP_002967324.1| hypothetical protein SELMODRAFT_86867 [Selaginella moellendorffii] >gi|300165315|gb|EFJ31923.1| hypothetical protein SELMODRAFT_86867 [Selaginella moellendorffii]
contig00889	gi|168063638|ref|XP_001783777.1|	1523	459	45	392	4e-123	447	>gi|168063638|ref|XP_001783777.1| predicted protein [Physcomitrella patens subsp. patens] >gi|162664720|gb|EDQ51429.1| predicted protein [Physcomitrella patens subsp. patens]
contig00890	gi|15231844|ref|NP_188056.1|	578	1495	179	484	1e-128	466	>gi|15231844|ref|NP_188056.1| diaminopimelate decarboxylase 1 [Arabidopsis thaliana] >gi|75306310|sp|Q949X7.1|DCDA1_ARATH RecName: Full=Diaminopimelate decarboxylase 1, chloroplastic; Short=DAP decarboxylase 1; Short=DAPDC 1; Flags: Precursor >gi|18026845|gb|AAL55653.1|AF227913_1 diaminopimelate decarboxylase [Arabidopsis thaliana] >gi|15292779|gb|AAK92758.1| putative diaminopimelate decarboxylas…
contig00891	gi|320455018|dbj|BAJ65656.1|	122	1036	1	305	2e-162	578	>gi|320455018|dbj|BAJ65656.1| ribulose-1,5-bisphosphate carboxylase/oxygenase large subunit [Metzgeria nudifrons]"
contig00892	gi|302809629|ref|XP_002986507.1|	1530	652	390	654	4e-34	152	>gi|302809629|ref|XP_002986507.1| hypothetical protein SELMODRAFT_124282 [Selaginella moellendorffii] >gi|300145690|gb|EFJ12364.1| hypothetical protein SELMODRAFT_124282 [Selaginella moellendorffii]
contig00893	gi|168050390|ref|XP_001777642.1|	508	1167	414	633	1e-84	320	>gi|168050390|ref|XP_001777642.1| predicted protein [Physcomitrella patens subsp. patens] >gi|162670985|gb|EDQ57544.1| predicted protein [Physcomitrella patens subsp. patens]
contig00894	gi|302783172|ref|XP_002973359.1|	397	945	216	398	8e-83	314	>gi|302783172|ref|XP_002973359.1| hypothetical protein SELMODRAFT_173239 [Selaginella moellendorffii] >gi|302789544|ref|XP_002976540.1| hypothetical protein SELMODRAFT_453392 [Selaginella moellendorffii] >gi|300155578|gb|EFJ22209.1| hypothetical protein SELMODRAFT_453392 [Selaginella moellendorffii] >gi|300159112|gb|EFJ25733.1| hypothetical protein SELMODRAFT_173239 [Selaginella moellendorffii]
contig00895	gi|302796972|ref|XP_002980247.1|	3	1142	113	492	0	673	>gi|302796972|ref|XP_002980247.1| hypothetical protein SELMODRAFT_178171 [Selaginella moellendorffii] >gi|300151863|gb|EFJ18507.1| hypothetical protein SELMODRAFT_178171 [Selaginella moellendorffii]
contig00897	gi|168018555|ref|XP_001761811.1|	1118	3	58	432	1e-153	549	>gi|168018555|ref|XP_001761811.1| predicted protein [Physcomitrella patens subsp. patens] >gi|162686866|gb|EDQ73252.1| predicted protein [Physcomitrella patens subsp. patens]
contig00898	gi|168046564|ref|XP_001775743.1|	200	457	5	90	1e-28	134	>gi|168046564|ref|XP_001775743.1| predicted protein [Physcomitrella patens subsp. patens] >gi|162672895|gb|EDQ59426.1| predicted protein [Physcomitrella patens subsp. patens]
contig00899	gi|116785919|gb|ABK23907.1|	429	629	87	153	1e-13	84.7	>gi|116785919|gb|ABK23907.1| unknown [Picea sitchensis]
contig00900	gi|168057951|ref|XP_001780975.1|	1400	897	1151	1314	6e-25	122	>gi|168057951|ref|XP_001780975.1| predicted protein [Physcomitrella patens subsp. patens] >gi|162667609|gb|EDQ54235.1| predicted protein [Physcomitrella patens subsp. patens]
contig00901	gi|168014775|ref|XP_001759927.1|	1483	545	5	311	6e-107	394	>gi|168014775|ref|XP_001759927.1| predicted protein [Physcomitrella patens subsp. patens] >gi|162689057|gb|EDQ75431.1| predicted protein [Physcomitrella patens subsp. patens]
contig00902	gi|168027221|ref|XP_001766129.1|	1325	288	6	372	4e-105	388	>gi|168027221|ref|XP_001766129.1| predicted protein [Physcomitrella patens subsp. patens] >gi|162682772|gb|EDQ69188.1| predicted protein [Physcomitrella patens subsp. patens]
contig00903	gi|168023055|ref|XP_001764054.1|	1511	576	175	486	2e-137	495	>gi|168023055|ref|XP_001764054.1| predicted protein [Physcomitrella patens subsp. patens] >gi|162684793|gb|EDQ71193.1| predicted protein [Physcomitrella patens subsp. patens]
contig00904	gi|255580096|ref|XP_002530880.1|	3	1460	131	607	0	710	>gi|255580096|ref|XP_002530880.1| lysyl-tRNA synthetase, putative [Ricinus communis] >gi|223529533|gb|EEF31486.1| lysyl-tRNA synthetase, putative [Ricinus communis]"
contig00906	gi|302803656|ref|XP_002983581.1|	151	924	82	331	3e-107	395	>gi|302803656|ref|XP_002983581.1| hypothetical protein SELMODRAFT_118274 [Selaginella moellendorffii] >gi|300148824|gb|EFJ15482.1| hypothetical protein SELMODRAFT_118274 [Selaginella moellendorffii]
contig00907	gi|302824412|ref|XP_002993849.1|	1517	765	1184	1434	5e-84	318	>gi|302824412|ref|XP_002993849.1| hypothetical protein SELMODRAFT_137645 [Selaginella moellendorffii] >gi|300138313|gb|EFJ05086.1| hypothetical protein SELMODRAFT_137645 [Selaginella moellendorffii]
contig00908	gi|168047778|ref|XP_001776346.1|	1276	572	254	498	1e-47	197	>gi|168047778|ref|XP_001776346.1| predicted protein [Physcomitrella patens subsp. patens] >gi|162672306|gb|EDQ58845.1| predicted protein [Physcomitrella patens subsp. patens]
contig00909	gi|168003728|ref|XP_001754564.1|	2	613	158	361	5e-88	331	>gi|168003728|ref|XP_001754564.1| predicted protein [Physcomitrella patens subsp. patens] >gi|162694185|gb|EDQ80534.1| predicted protein [Physcomitrella patens subsp. patens]
contig00910	gi|225447496|ref|XP_002265233.1|	1065	445	88	295	7e-57	228	>gi|225447496|ref|XP_002265233.1| PREDICTED: uncharacterized protein LOC100256200 [Vitis vinifera] >gi|296085052|emb|CBI28467.3| unnamed protein product [Vitis vinifera]
contig00911	gi|168050975|ref|XP_001777932.1|	4	435	80	223	9e-44	184	>gi|168050975|ref|XP_001777932.1| predicted protein [Physcomitrella patens subsp. patens] >gi|162670692|gb|EDQ57256.1| predicted protein [Physcomitrella patens subsp. patens]
contig00912	gi|302764944|ref|XP_002965893.1|	2	595	428	625	3e-74	285	>gi|302764944|ref|XP_002965893.1| hypothetical protein SELMODRAFT_439335 [Selaginella moellendorffii] >gi|300166707|gb|EFJ33313.1| hypothetical protein SELMODRAFT_439335 [Selaginella moellendorffii]
contig00913	gi|168011699|ref|XP_001758540.1|	1515	496	557	881	4e-82	311	>gi|168011699|ref|XP_001758540.1| predicted protein [Physcomitrella patens subsp. patens] >gi|162690150|gb|EDQ76518.1| predicted protein [Physcomitrella patens subsp. patens]
contig00914	gi|168023711|ref|XP_001764381.1|	1020	373	2	215	7e-63	248	>gi|168023711|ref|XP_001764381.1| predicted protein [Physcomitrella patens subsp. patens] >gi|162684533|gb|EDQ70935.1| predicted protein [Physcomitrella patens subsp. patens]
contig00915	gi|168065862|ref|XP_001784865.1|	903	484	122	262	4e-54	218	>gi|168065862|ref|XP_001784865.1| predicted protein [Physcomitrella patens subsp. patens] >gi|162663571|gb|EDQ50328.1| predicted protein [Physcomitrella patens subsp. patens]
contig00916	gi|168023818|ref|XP_001764434.1|	932	264	1	225	1e-65	257	>gi|168023818|ref|XP_001764434.1| predicted protein [Physcomitrella patens subsp. patens] >gi|162684298|gb|EDQ70701.1| predicted protein [Physcomitrella patens subsp. patens]
contig00918	gi|115470583|ref|NP_001058890.1|	2	541	128	307	1e-85	323	>gi|115470583|ref|NP_001058890.1| Os07g0147900 [Oryza sativa Japonica Group] >gi|3913653|sp|O23877.1|FENR3_ORYSJ RecName: Full=Ferredoxin--NADP reductase, embryo isozyme, chloroplastic; Short=FNR; Flags: Precursor >gi|1778686|dbj|BAA13417.1| precursor ferredoxin-NADP+ oxidoreductase [Oryza sativa (japonica cultivar-group)] >gi|34393644|dbj|BAC83340.1| Ferredoxin--NADP reductase, embryo isozyme, c…
contig00919	gi|302789389|ref|XP_002976463.1|	1517	1161	179	297	4e-39	169	>gi|302789389|ref|XP_002976463.1| hypothetical protein SELMODRAFT_416466 [Selaginella moellendorffii] >gi|300156093|gb|EFJ22723.1| hypothetical protein SELMODRAFT_416466 [Selaginella moellendorffii]
contig00920	gi|168010909|ref|XP_001758146.1|	1515	595	6	321	5e-106	391	>gi|168010909|ref|XP_001758146.1| predicted protein [Physcomitrella patens subsp. patens] >gi|162690602|gb|EDQ76968.1| predicted protein [Physcomitrella patens subsp. patens]
contig00921	gi|168056749|ref|XP_001780381.1|	381	1001	41	247	2e-81	309	>gi|168056749|ref|XP_001780381.1| predicted protein [Physcomitrella patens subsp. patens] >gi|162668223|gb|EDQ54835.1| predicted protein [Physcomitrella patens subsp. patens]
contig00922	gi|168026308|ref|XP_001765674.1|	399	1127	37	284	2e-97	362	>gi|168026308|ref|XP_001765674.1| predicted protein [Physcomitrella patens subsp. patens] >gi|162683100|gb|EDQ69513.1| predicted protein [Physcomitrella patens subsp. patens]
contig00923	gi|168001934|ref|XP_001753669.1|	1270	908	30	151	5e-28	132	>gi|168001934|ref|XP_001753669.1| predicted protein [Physcomitrella patens subsp. patens] >gi|162695076|gb|EDQ81421.1| predicted protein [Physcomitrella patens subsp. patens]
contig00924	gi|218198766|gb|EEC81193.1|	2	661	54	280	4e-61	242	>gi|218198766|gb|EEC81193.1| hypothetical protein OsI_24207 [Oryza sativa Indica Group]
contig00926	gi|168046995|ref|XP_001775957.1|	1518	454	119	473	1e-140	506	>gi|168046995|ref|XP_001775957.1| predicted protein [Physcomitrella patens subsp. patens] >gi|162672615|gb|EDQ59149.1| predicted protein [Physcomitrella patens subsp. patens]
contig00927	gi|30694740|ref|NP_851136.1|	37	1308	48	462	2e-89	336	>gi|30694740|ref|NP_851136.1| abscisic acid 8'-hydroxylase 3 [Arabidopsis thaliana] >gi|75309080|sp|Q9FH76.1|ABAH3_ARATH RecName: Full=Abscisic acid 8'-hydroxylase 3; Short=ABA 8'-hydroxylase 3; AltName: Full=Cytochrome P450 707A3 >gi|10177005|dbj|BAB10255.1| cytochrome P450 [Arabidopsis thaliana] >gi|18086490|gb|AAL57698.1| AT5g45340/K9E15_12 [Arabidopsis thaliana] >gi|20857158|gb|AAM26703.1| AT…
contig00929	gi|168003287|ref|XP_001754344.1|	1206	607	1	200	5e-104	384	>gi|168003287|ref|XP_001754344.1| TATA-box binding protein, component of TFIID and TFIIIB [Physcomitrella patens subsp. patens] >gi|162694446|gb|EDQ80794.1| TATA-box binding protein, component of TFIID and TFIIIB [Physcomitrella patens subsp. patens]"
contig00930	gi|168059749|ref|XP_001781863.1|	1511	873	584	796	2e-98	366	>gi|168059749|ref|XP_001781863.1| predicted protein [Physcomitrella patens subsp. patens] >gi|162666670|gb|EDQ53318.1| predicted protein [Physcomitrella patens subsp. patens]
contig00931	gi|168043576|ref|XP_001774260.1|	10	885	1	286	2e-79	302	>gi|168043576|ref|XP_001774260.1| predicted protein [Physcomitrella patens subsp. patens] >gi|162674387|gb|EDQ60896.1| predicted protein [Physcomitrella patens subsp. patens]
contig00932	gi|168067194|ref|XP_001785509.1|	3	971	79	401	3e-158	564	>gi|168067194|ref|XP_001785509.1| predicted protein [Physcomitrella patens subsp. patens] >gi|162662883|gb|EDQ49684.1| predicted protein [Physcomitrella patens subsp. patens]
contig00933	gi|148908309|gb|ABR17268.1|	313	735	329	468	7e-46	191	>gi|148908309|gb|ABR17268.1| unknown [Picea sitchensis]
contig00934	gi|169659105|dbj|BAG12743.1|	1446	877	249	434	2e-35	157	>gi|169659105|dbj|BAG12743.1| ABA 8-oxidase [Lactuca sativa]
contig00935	gi|168057301|ref|XP_001780654.1|	12	1268	95	514	0	695	>gi|168057301|ref|XP_001780654.1| predicted protein [Physcomitrella patens subsp. patens] >gi|162667922|gb|EDQ54540.1| predicted protein [Physcomitrella patens subsp. patens]
contig00936	gi|168022569|ref|XP_001763812.1|	1	720	75	311	4e-44	185	>gi|168022569|ref|XP_001763812.1| predicted protein [Physcomitrella patens subsp. patens] >gi|162685056|gb|EDQ71454.1| predicted protein [Physcomitrella patens subsp. patens]
contig00937	gi|302769516|ref|XP_002968177.1|	982	206	9	267	3e-115	422	>gi|302769516|ref|XP_002968177.1| ATP-binding cassette transporter, subfamily I, member 7, SmABCI7 [Selaginella moellendorffii] >gi|302788468|ref|XP_002976003.1| hypothetical protein SELMODRAFT_104119 [Selaginella moellendorffii] >gi|300156279|gb|EFJ22908.1| hypothetical protein SELMODRAFT_104119 [Selaginella moellendorffii] >gi|300163821|gb|EFJ30431.1| ATP-binding cassette transporter, subfamily…
contig00938	gi|225439685|ref|XP_002271473.1|	1424	1050	64	182	8e-21	108	>gi|225439685|ref|XP_002271473.1| PREDICTED: RING-H2 finger protein ATL72-like [Vitis vinifera]
contig00939	gi|148910550|gb|ABR18349.1|	298	861	230	407	4e-52	212	>gi|148910550|gb|ABR18349.1| unknown [Picea sitchensis]
contig00940	gi|168000859|ref|XP_001753133.1|	1514	633	184	474	4e-115	421	>gi|168000859|ref|XP_001753133.1| predicted protein [Physcomitrella patens subsp. patens] >gi|162695832|gb|EDQ82174.1| predicted protein [Physcomitrella patens subsp. patens]
contig00941	gi|168031194|ref|XP_001768106.1|	286	1260	398	740	1e-43	184	>gi|168031194|ref|XP_001768106.1| predicted protein [Physcomitrella patens subsp. patens] >gi|162680544|gb|EDQ66979.1| predicted protein [Physcomitrella patens subsp. patens]
contig00942	gi|294464752|gb|ADE77882.1|	1383	262	6	377	4e-140	504	>gi|294464752|gb|ADE77882.1| unknown [Picea sitchensis]
contig00943	gi|294463114|gb|ADE77094.1|	1	885	76	370	1e-140	506	>gi|294463114|gb|ADE77094.1| unknown [Picea sitchensis]
contig00944	gi|302754744|ref|XP_002960796.1|	1331	3	19	461	0	706	>gi|302754744|ref|XP_002960796.1| hypothetical protein SELMODRAFT_139314 [Selaginella moellendorffii] >gi|300171735|gb|EFJ38335.1| hypothetical protein SELMODRAFT_139314 [Selaginella moellendorffii]
contig00945	gi|356557150|ref|XP_003546881.1|	410	856	91	238	1e-51	210	>gi|356557150|ref|XP_003546881.1| PREDICTED: thylakoid lumenal 19 kDa protein, chloroplastic-like [Glycine max]"
contig00946	gi|302807588|ref|XP_002985488.1|	1103	510	2	201	1e-82	313	>gi|302807588|ref|XP_002985488.1| hypothetical protein SELMODRAFT_122474 [Selaginella moellendorffii] >gi|302810785|ref|XP_002987083.1| hypothetical protein SELMODRAFT_125247 [Selaginella moellendorffii] >gi|300145248|gb|EFJ11926.1| hypothetical protein SELMODRAFT_125247 [Selaginella moellendorffii] >gi|300146694|gb|EFJ13362.1| hypothetical protein SELMODRAFT_122474 [Selaginella moellendorffii]
contig00947	gi|116788582|gb|ABK24929.1|	1029	247	2	261	1e-54	220	>gi|116788582|gb|ABK24929.1| unknown [Picea sitchensis]
contig00948	gi|168022569|ref|XP_001763812.1|	1	720	75	311	6e-43	181	>gi|168022569|ref|XP_001763812.1| predicted protein [Physcomitrella patens subsp. patens] >gi|162685056|gb|EDQ71454.1| predicted protein [Physcomitrella patens subsp. patens]
contig00949	gi|168014114|ref|XP_001759600.1|	114	1121	1	340	4e-86	325	>gi|168014114|ref|XP_001759600.1| predicted protein [Physcomitrella patens subsp. patens] >gi|162689139|gb|EDQ75512.1| predicted protein [Physcomitrella patens subsp. patens]
contig00950	gi|168047065|ref|XP_001775992.1|	1261	263	1	332	2e-112	412	>gi|168047065|ref|XP_001775992.1| predicted protein [Physcomitrella patens subsp. patens] >gi|162672650|gb|EDQ59184.1| predicted protein [Physcomitrella patens subsp. patens]
contig00951	gi|357504155|ref|XP_003622366.1|	1216	413	1	265	7e-78	297	>gi|357504155|ref|XP_003622366.1| 4,5-DOPA dioxygenase extradiol-like protein [Medicago truncatula] >gi|355497381|gb|AES78584.1| 4,5-DOPA dioxygenase extradiol-like protein [Medicago truncatula]"
contig00952	gi|296088648|emb|CBI37639.3|	97	1317	809	1207	8e-64	251	>gi|296088648|emb|CBI37639.3| unnamed protein product [Vitis vinifera]
contig00953	gi|225427136|ref|XP_002278543.1|	442	1305	24	282	1e-55	224	>gi|225427136|ref|XP_002278543.1| PREDICTED: protein vip1 [Vitis vinifera] >gi|297742057|emb|CBI33844.3| unnamed protein product [Vitis vinifera]
contig00954	gi|302794851|ref|XP_002979189.1|	335	838	1	168	3e-56	226	>gi|302794851|ref|XP_002979189.1| hypothetical protein SELMODRAFT_418983 [Selaginella moellendorffii] >gi|302813742|ref|XP_002988556.1| hypothetical protein SELMODRAFT_128331 [Selaginella moellendorffii] >gi|300143663|gb|EFJ10352.1| hypothetical protein SELMODRAFT_128331 [Selaginella moellendorffii] >gi|300152957|gb|EFJ19597.1| hypothetical protein SELMODRAFT_418983 [Selaginella moellendorffii]
contig00955	gi|168000905|ref|XP_001753156.1|	1272	223	454	818	2e-66	259	>gi|168000905|ref|XP_001753156.1| predicted protein [Physcomitrella patens subsp. patens] >gi|162695855|gb|EDQ82197.1| predicted protein [Physcomitrella patens subsp. patens]
contig00956	gi|302786458|ref|XP_002975000.1|	970	752	193	266	6e-21	108	>gi|302786458|ref|XP_002975000.1| hypothetical protein SELMODRAFT_102749 [Selaginella moellendorffii] >gi|300157159|gb|EFJ23785.1| hypothetical protein SELMODRAFT_102749 [Selaginella moellendorffii]
contig00957	gi|302796193|ref|XP_002979859.1|	1503	718	119	380	1e-121	443	>gi|302796193|ref|XP_002979859.1| hypothetical protein SELMODRAFT_111388 [Selaginella moellendorffii] >gi|300152619|gb|EFJ19261.1| hypothetical protein SELMODRAFT_111388 [Selaginella moellendorffii]
contig00959	gi|168009800|ref|XP_001757593.1|	1444	881	1	178	7e-41	174	>gi|168009800|ref|XP_001757593.1| Arf6/ArfB-family small GTPase [Physcomitrella patens subsp. patens] >gi|162691287|gb|EDQ77650.1| Arf6/ArfB-family small GTPase [Physcomitrella patens subsp. patens]
contig00960	gi|224131368|ref|XP_002321067.1|	282	1502	1	407	0	772	>gi|224131368|ref|XP_002321067.1| predicted protein [Populus trichocarpa] >gi|222861840|gb|EEE99382.1| predicted protein [Populus trichocarpa]
contig00961	gi|168005469|ref|XP_001755433.1|	259	1350	118	481	0	672	>gi|168005469|ref|XP_001755433.1| predicted protein [Physcomitrella patens subsp. patens] >gi|162693561|gb|EDQ79913.1| predicted protein [Physcomitrella patens subsp. patens]
contig00962	gi|302761388|ref|XP_002964116.1|	2	1084	654	1014	1e-148	533	>gi|302761388|ref|XP_002964116.1| ubiquitin-protein ligase, UFD2 [Selaginella moellendorffii] >gi|300167845|gb|EFJ34449.1| ubiquitin-protein ligase, UFD2 [Selaginella moellendorffii]"
contig00963	gi|168041950|ref|XP_001773453.1|	1188	499	75	300	9e-44	184	>gi|168041950|ref|XP_001773453.1| predicted protein [Physcomitrella patens subsp. patens] >gi|162675329|gb|EDQ61826.1| predicted protein [Physcomitrella patens subsp. patens]
contig00964	gi|168026001|ref|XP_001765521.1|	1330	863	5	158	8e-61	241	>gi|168026001|ref|XP_001765521.1| predicted protein [Physcomitrella patens subsp. patens] >gi|162683159|gb|EDQ69571.1| predicted protein [Physcomitrella patens subsp. patens]
contig00965	gi|302796404|ref|XP_002979964.1|	1369	785	97	290	3e-51	209	>gi|302796404|ref|XP_002979964.1| hypothetical protein SELMODRAFT_153690 [Selaginella moellendorffii] >gi|300152191|gb|EFJ18834.1| hypothetical protein SELMODRAFT_153690 [Selaginella moellendorffii]
contig00966	gi|356543716|ref|XP_003540306.1|	1114	521	213	411	1e-55	224	>gi|356543716|ref|XP_003540306.1| PREDICTED: uncharacterized protein LOC100796918 [Glycine max]
contig00967	gi|168061571|ref|XP_001782761.1|	1491	592	20	316	7e-107	394	>gi|168061571|ref|XP_001782761.1| predicted protein [Physcomitrella patens subsp. patens] >gi|162665734|gb|EDQ52408.1| predicted protein [Physcomitrella patens subsp. patens]
contig00968	gi|168003173|ref|XP_001754287.1|	1211	423	3	268	1e-78	300	>gi|168003173|ref|XP_001754287.1| predicted protein [Physcomitrella patens subsp. patens] >gi|162694389|gb|EDQ80737.1| predicted protein [Physcomitrella patens subsp. patens]
contig00969	gi|168004433|ref|XP_001754916.1|	1319	558	54	308	1e-130	473	>gi|168004433|ref|XP_001754916.1| predicted protein [Physcomitrella patens subsp. patens] >gi|162694020|gb|EDQ80370.1| predicted protein [Physcomitrella patens subsp. patens]
contig00970	gi|168023174|ref|XP_001764113.1|	234	1397	10	402	9e-68	264	>gi|168023174|ref|XP_001764113.1| predicted protein [Physcomitrella patens subsp. patens] >gi|162684553|gb|EDQ70954.1| predicted protein [Physcomitrella patens subsp. patens]
contig00971	gi|115461879|ref|NP_001054539.1|	1366	929	273	418	1e-45	190	>gi|115461879|ref|NP_001054539.1| Os05g0128400 [Oryza sativa Japonica Group] >gi|75254079|sp|Q688R1.1|MTP1_ORYSJ RecName: Full=Metal tolerance protein 1; Short=OsMTP1 >gi|51854365|gb|AAU10745.1| putative zinc transporter [Oryza sativa Japonica Group] >gi|113578090|dbj|BAF16453.1| Os05g0128400 [Oryza sativa Japonica Group] >gi|125550697|gb|EAY96406.1| hypothetical protein OsI_18302 [Oryza sativa I…
contig00972	gi|212537199|ref|XP_002148755.1|	321	1055	16	239	2e-49	203	>gi|212537199|ref|XP_002148755.1| hypothetical protein PMAA_092130 [Penicillium marneffei ATCC 18224] >gi|210068497|gb|EEA22588.1| hypothetical protein PMAA_092130 [Penicillium marneffei ATCC 18224]
contig00973	gi|168036002|ref|XP_001770497.1|	440	1237	96	376	6e-27	128	>gi|168036002|ref|XP_001770497.1| predicted protein [Physcomitrella patens subsp. patens] >gi|162678205|gb|EDQ64666.1| predicted protein [Physcomitrella patens subsp. patens]
contig00974	gi|168058022|ref|XP_001781010.1|	1219	68	77	457	1e-138	499	>gi|168058022|ref|XP_001781010.1| predicted protein [Physcomitrella patens subsp. patens] >gi|162667567|gb|EDQ54194.1| predicted protein [Physcomitrella patens subsp. patens]
contig00975	gi|168018894|ref|XP_001761980.1|	21	1025	27	356	2e-127	462	>gi|168018894|ref|XP_001761980.1| predicted protein [Physcomitrella patens subsp. patens] >gi|162686697|gb|EDQ73084.1| predicted protein [Physcomitrella patens subsp. patens]
contig00976	gi|168049025|ref|XP_001776965.1|	947	21	224	530	3e-156	558	>gi|168049025|ref|XP_001776965.1| predicted protein [Physcomitrella patens subsp. patens] >gi|162671666|gb|EDQ58214.1| predicted protein [Physcomitrella patens subsp. patens]
contig00977	gi|168017642|ref|XP_001761356.1|	586	1182	243	441	3e-94	352	>gi|168017642|ref|XP_001761356.1| predicted protein [Physcomitrella patens subsp. patens] >gi|162687362|gb|EDQ73745.1| predicted protein [Physcomitrella patens subsp. patens]
contig00978	gi|168033898|ref|XP_001769451.1|	1325	384	11	331	2e-120	439	>gi|168033898|ref|XP_001769451.1| predicted protein [Physcomitrella patens subsp. patens] >gi|162679371|gb|EDQ65820.1| predicted protein [Physcomitrella patens subsp. patens]
contig00979	gi|148910370|gb|ABR18263.1|	1133	840	92	188	6e-14	85.5	>gi|148910370|gb|ABR18263.1| unknown [Picea sitchensis]
contig00980	gi|168004285|ref|XP_001754842.1|	148	897	878	1147	5e-61	241	>gi|168004285|ref|XP_001754842.1| predicted protein [Physcomitrella patens subsp. patens] >gi|162693946|gb|EDQ80296.1| predicted protein [Physcomitrella patens subsp. patens]
contig00981	gi|168020792|ref|XP_001762926.1|	229	969	758	1006	5e-71	275	>gi|168020792|ref|XP_001762926.1| predicted protein [Physcomitrella patens subsp. patens] >gi|162685738|gb|EDQ72131.1| predicted protein [Physcomitrella patens subsp. patens]
contig00982	gi|302783927|ref|XP_002973736.1|	1	1038	116	458	5e-132	477	>gi|302783927|ref|XP_002973736.1| hypothetical protein SELMODRAFT_99725 [Selaginella moellendorffii] >gi|300158774|gb|EFJ25396.1| hypothetical protein SELMODRAFT_99725 [Selaginella moellendorffii]
contig00983	gi|168012619|ref|XP_001758999.1|	3	686	605	836	4e-77	295	>gi|168012619|ref|XP_001758999.1| predicted protein [Physcomitrella patens subsp. patens] >gi|162689698|gb|EDQ76068.1| predicted protein [Physcomitrella patens subsp. patens]
contig00984	gi|168042780|ref|XP_001773865.1|	110	793	7	234	4e-68	265	>gi|168042780|ref|XP_001773865.1| predicted protein [Physcomitrella patens subsp. patens] >gi|162674852|gb|EDQ61355.1| predicted protein [Physcomitrella patens subsp. patens]
contig00985	gi|363806808|ref|NP_001242541.1|	1301	432	44	344	5e-53	215	>gi|363806808|ref|NP_001242541.1| uncharacterized protein LOC100800932 precursor [Glycine max] >gi|255640223|gb|ACU20402.1| unknown [Glycine max]
contig00986	gi|168019788|ref|XP_001762426.1|	1313	48	30	427	1e-51	210	>gi|168019788|ref|XP_001762426.1| predicted protein [Physcomitrella patens subsp. patens] >gi|162686504|gb|EDQ72893.1| predicted protein [Physcomitrella patens subsp. patens]
contig00987	gi|168049900|ref|XP_001777399.1|	1294	713	1	193	2e-43	183	>gi|168049900|ref|XP_001777399.1| predicted protein [Physcomitrella patens subsp. patens] >gi|162671248|gb|EDQ57803.1| predicted protein [Physcomitrella patens subsp. patens]
contig00988	gi|255547796|ref|XP_002514955.1|	2	1075	116	473	0	708	>gi|255547796|ref|XP_002514955.1| NADH-ubiquinone oxidoreductase flavoprotein, putative [Ricinus communis] >gi|223546006|gb|EEF47509.1| NADH-ubiquinone oxidoreductase flavoprotein, putative [Ricinus communis]"
contig00989	gi|168063350|ref|XP_001783635.1|	470	1099	25	234	1e-67	263	>gi|168063350|ref|XP_001783635.1| predicted protein [Physcomitrella patens subsp. patens] >gi|162664825|gb|EDQ51530.1| predicted protein [Physcomitrella patens subsp. patens]
contig00990	gi|168029712|ref|XP_001767369.1|	1477	671	273	537	7e-57	228	>gi|168029712|ref|XP_001767369.1| predicted protein [Physcomitrella patens subsp. patens] >gi|162681433|gb|EDQ67860.1| predicted protein [Physcomitrella patens subsp. patens]
contig00992	gi|148910167|gb|ABR18165.1|	1478	840	567	764	2e-55	223	>gi|148910167|gb|ABR18165.1| unknown [Picea sitchensis]
contig00993	gi|302776642|ref|XP_002971474.1|	1	981	68	394	2e-130	472	>gi|302776642|ref|XP_002971474.1| hypothetical protein SELMODRAFT_96060 [Selaginella moellendorffii] >gi|300160606|gb|EFJ27223.1| hypothetical protein SELMODRAFT_96060 [Selaginella moellendorffii]
contig00994	gi|326523915|dbj|BAJ96968.1|	1482	394	148	492	5e-122	444	>gi|326523915|dbj|BAJ96968.1| predicted protein [Hordeum vulgare subsp. vulgare] >gi|326534086|dbj|BAJ89393.1| predicted protein [Hordeum vulgare subsp. vulgare]
contig00995	gi|168061341|ref|XP_001782648.1|	133	351	53	125	5e-24	119	>gi|168061341|ref|XP_001782648.1| predicted protein [Physcomitrella patens subsp. patens] >gi|162665881|gb|EDQ52551.1| predicted protein [Physcomitrella patens subsp. patens]
contig00996	gi|168066476|ref|XP_001785163.1|	890	501	86	214	1e-18	100	>gi|168066476|ref|XP_001785163.1| predicted protein [Physcomitrella patens subsp. patens] >gi|162663257|gb|EDQ50032.1| predicted protein [Physcomitrella patens subsp. patens]
contig00997	gi|168012064|ref|XP_001758722.1|	38	1243	1	404	8e-165	586	>gi|168012064|ref|XP_001758722.1| predicted protein [Physcomitrella patens subsp. patens] >gi|162689859|gb|EDQ76228.1| predicted protein [Physcomitrella patens subsp. patens]
contig00998	gi|168035976|ref|XP_001770484.1|	1179	457	13	250	6e-106	390	>gi|168035976|ref|XP_001770484.1| predicted protein [Physcomitrella patens subsp. patens] >gi|162678192|gb|EDQ64653.1| predicted protein [Physcomitrella patens subsp. patens]
contig00999	gi|168007558|ref|XP_001756475.1|	352	984	89	296	8e-85	320	>gi|168007558|ref|XP_001756475.1| predicted protein [Physcomitrella patens subsp. patens] >gi|162692514|gb|EDQ78871.1| predicted protein [Physcomitrella patens subsp. patens]
contig01000	gi|327342206|gb|AEA50890.1|	1	1188	136	530	6e-173	613	>gi|327342206|gb|AEA50890.1| ztla [Populus tremula]
contig01001	gi|168002968|ref|XP_001754185.1|	446	1198	37	287	4e-100	371	>gi|168002968|ref|XP_001754185.1| predicted protein [Physcomitrella patens subsp. patens] >gi|162694739|gb|EDQ81086.1| predicted protein [Physcomitrella patens subsp. patens]
contig01002	gi|116785592|gb|ABK23784.1|	2	481	54	213	4e-51	208	>gi|116785592|gb|ABK23784.1| unknown [Picea sitchensis]
contig01003	gi|168003181|ref|XP_001754291.1|	1488	625	123	410	2e-137	495	>gi|168003181|ref|XP_001754291.1| predicted protein [Physcomitrella patens subsp. patens] >gi|162694393|gb|EDQ80741.1| predicted protein [Physcomitrella patens subsp. patens]
contig01004	gi|168003181|ref|XP_001754291.1|	1488	625	123	410	3e-137	494	>gi|168003181|ref|XP_001754291.1| predicted protein [Physcomitrella patens subsp. patens] >gi|162694393|gb|EDQ80741.1| predicted protein [Physcomitrella patens subsp. patens]
contig01005	gi|168042786|ref|XP_001773868.1|	1488	934	313	499	9e-79	300	>gi|168042786|ref|XP_001773868.1| predicted protein [Physcomitrella patens subsp. patens] >gi|162674855|gb|EDQ61358.1| predicted protein [Physcomitrella patens subsp. patens]
contig01006	gi|116787038|gb|ABK24350.1|	556	1116	119	305	3e-59	235	>gi|116787038|gb|ABK24350.1| unknown [Picea sitchensis]
contig01007	gi|167999847|ref|XP_001752628.1|	1483	1010	269	426	1e-44	187	>gi|167999847|ref|XP_001752628.1| predicted protein [Physcomitrella patens subsp. patens] >gi|162696159|gb|EDQ82499.1| predicted protein [Physcomitrella patens subsp. patens]
contig01008	gi|302801339|ref|XP_002982426.1|	58	699	366	553	4e-15	89.4	>gi|302801339|ref|XP_002982426.1| hypothetical protein SELMODRAFT_268581 [Selaginella moellendorffii] >gi|300150018|gb|EFJ16671.1| hypothetical protein SELMODRAFT_268581 [Selaginella moellendorffii]
contig01009	gi|82547874|gb|ABB82551.1|	1	891	508	808	3e-111	408	>gi|82547874|gb|ABB82551.1| phospholipase D-alpha [Cucumis melo var. inodorus]
contig01010	gi|116786589|gb|ABK24165.1|	1242	802	1	151	7e-14	85.1	>gi|116786589|gb|ABK24165.1| unknown [Picea sitchensis]
contig01011	gi|302792995|ref|XP_002978263.1|	3	548	168	335	8e-53	214	>gi|302792995|ref|XP_002978263.1| hypothetical protein SELMODRAFT_108379 [Selaginella moellendorffii] >gi|300154284|gb|EFJ20920.1| hypothetical protein SELMODRAFT_108379 [Selaginella moellendorffii]
contig01012	gi|168010787|ref|XP_001758085.1|	7	525	229	401	8e-42	177	>gi|168010787|ref|XP_001758085.1| predicted protein [Physcomitrella patens subsp. patens] >gi|162690541|gb|EDQ76907.1| predicted protein [Physcomitrella patens subsp. patens]
contig01013	gi|168059537|ref|XP_001781758.1|	1483	836	803	1019	2e-97	362	>gi|168059537|ref|XP_001781758.1| predicted protein [Physcomitrella patens subsp. patens] >gi|162666760|gb|EDQ53406.1| predicted protein [Physcomitrella patens subsp. patens]
contig01014	gi|302761328|ref|XP_002964086.1|	1473	325	376	765	3e-104	385	>gi|302761328|ref|XP_002964086.1| hypothetical protein SELMODRAFT_81021 [Selaginella moellendorffii] >gi|300167815|gb|EFJ34419.1| hypothetical protein SELMODRAFT_81021 [Selaginella moellendorffii]
contig01015	gi|168025671|ref|XP_001765357.1|	1229	735	1	165	9e-73	280	>gi|168025671|ref|XP_001765357.1| predicted protein [Physcomitrella patens subsp. patens] >gi|162683410|gb|EDQ69820.1| predicted protein [Physcomitrella patens subsp. patens]
contig01016	gi|148910765|gb|ABR18449.1|	382	215	300	355	6e-13	82	>gi|148910765|gb|ABR18449.1| unknown [Picea sitchensis]
contig01017	gi|168033016|ref|XP_001769013.1|	1214	915	1	101	5e-29	135	>gi|168033016|ref|XP_001769013.1| predicted protein [Physcomitrella patens subsp. patens] >gi|162679768|gb|EDQ66211.1| predicted protein [Physcomitrella patens subsp. patens]
contig01018	gi|224110788|ref|XP_002315636.1|	603	1346	208	449	3e-51	209	>gi|224110788|ref|XP_002315636.1| predicted protein [Populus trichocarpa] >gi|222864676|gb|EEF01807.1| predicted protein [Populus trichocarpa]
contig01019	gi|302764360|ref|XP_002965601.1|	1480	971	572	741	5e-61	241	>gi|302764360|ref|XP_002965601.1| hypothetical protein SELMODRAFT_167789 [Selaginella moellendorffii] >gi|300166415|gb|EFJ33021.1| hypothetical protein SELMODRAFT_167789 [Selaginella moellendorffii]
contig01020	gi|168066875|ref|XP_001785356.1|	28	888	383	670	2e-129	469	>gi|168066875|ref|XP_001785356.1| predicted protein [Physcomitrella patens subsp. patens] >gi|162663053|gb|EDQ49841.1| predicted protein [Physcomitrella patens subsp. patens]
contig01022	gi|294464132|gb|ADE77584.1|	1458	1174	269	363	7e-39	168	>gi|294464132|gb|ADE77584.1| unknown [Picea sitchensis]
contig01023	gi|157101240|dbj|BAF79951.1|	1471	245	425	852	2e-125	456	>gi|157101240|dbj|BAF79951.1| receptor-like kinase [Marchantia polymorpha]
contig01024	gi|168047174|ref|XP_001776046.1|	308	1099	37	299	5e-92	344	>gi|168047174|ref|XP_001776046.1| predicted protein [Physcomitrella patens subsp. patens] >gi|162672556|gb|EDQ59091.1| predicted protein [Physcomitrella patens subsp. patens]
contig01025	gi|168062113|ref|XP_001783027.1|	1482	463	246	587	3e-151	541	>gi|168062113|ref|XP_001783027.1| predicted protein [Physcomitrella patens subsp. patens] >gi|162665467|gb|EDQ52151.1| predicted protein [Physcomitrella patens subsp. patens]
contig01026	gi|302811307|ref|XP_002987343.1|	2	1387	5	400	1e-114	420	>gi|302811307|ref|XP_002987343.1| hypothetical protein SELMODRAFT_235251 [Selaginella moellendorffii] >gi|300144978|gb|EFJ11658.1| hypothetical protein SELMODRAFT_235251 [Selaginella moellendorffii]
contig01027	gi|302765178|ref|XP_002966010.1|	1482	235	45	460	0	701	>gi|302765178|ref|XP_002966010.1| hypothetical protein SELMODRAFT_84776 [Selaginella moellendorffii] >gi|300166824|gb|EFJ33430.1| hypothetical protein SELMODRAFT_84776 [Selaginella moellendorffii]
contig01028	gi|168050783|ref|XP_001777837.1|	440	1156	140	378	5e-103	381	>gi|168050783|ref|XP_001777837.1| predicted protein [Physcomitrella patens subsp. patens] >gi|162670813|gb|EDQ57375.1| predicted protein [Physcomitrella patens subsp. patens]
contig01029	gi|168005125|ref|XP_001755261.1|	536	1351	1	272	3e-137	494	>gi|168005125|ref|XP_001755261.1| predicted protein [Physcomitrella patens subsp. patens] >gi|162693389|gb|EDQ79741.1| predicted protein [Physcomitrella patens subsp. patens]
contig01030	gi|168034899|ref|XP_001769949.1|	1477	317	331	717	4e-167	594	>gi|168034899|ref|XP_001769949.1| ATP-binding cassette transporter, subfamily F, member 6 protein PpABCF6 [Physcomitrella patens subsp. patens] >gi|162678855|gb|EDQ65309.1| ATP-binding cassette transporter, subfamily F, member 6 protein PpABCF6 [Physcomitrella patens subsp. patens]"
contig01032	gi|168012272|ref|XP_001758826.1|	1475	1056	435	572	3e-52	212	>gi|168012272|ref|XP_001758826.1| predicted protein [Physcomitrella patens subsp. patens] >gi|162689963|gb|EDQ76332.1| predicted protein [Physcomitrella patens subsp. patens]
contig01033	gi|225905687|gb|ACO35756.1|	1468	650	116	378	2e-39	170	>gi|225905687|gb|ACO35756.1| flavonoid 3'-hydroxylase [Tagetes erecta]
contig01034	gi|168050576|ref|XP_001777734.1|	1413	415	6	339	5e-111	407	>gi|168050576|ref|XP_001777734.1| predicted protein [Physcomitrella patens subsp. patens] >gi|162670835|gb|EDQ57396.1| predicted protein [Physcomitrella patens subsp. patens]
contig01035	gi|168019730|ref|XP_001762397.1|	85	1401	1	439	0	846	>gi|168019730|ref|XP_001762397.1| predicted protein [Physcomitrella patens subsp. patens] >gi|162686475|gb|EDQ72864.1| predicted protein [Physcomitrella patens subsp. patens]
contig01036	gi|168040080|ref|XP_001772523.1|	1108	776	28	138	9e-38	164	>gi|168040080|ref|XP_001772523.1| predicted protein [Physcomitrella patens subsp. patens] >gi|162676078|gb|EDQ62565.1| predicted protein [Physcomitrella patens subsp. patens]
contig01037	gi|116791518|gb|ABK26011.1|	98	1081	1	328	1e-49	204	>gi|116791518|gb|ABK26011.1| unknown [Picea sitchensis]
contig01038	gi|255074337|ref|XP_002500843.1|	4	468	615	779	1e-38	167	>gi|255074337|ref|XP_002500843.1| predicted protein [Micromonas sp. RCC299] >gi|226516106|gb|ACO62101.1| predicted protein [Micromonas sp. RCC299]
contig01039	gi|116792658|gb|ABK26448.1|	1315	665	17	231	6e-93	347	>gi|116792658|gb|ABK26448.1| unknown [Picea sitchensis]
contig01040	gi|167999309|ref|XP_001752360.1|	1470	472	85	417	2e-129	469	>gi|167999309|ref|XP_001752360.1| predicted protein [Physcomitrella patens subsp. patens] >gi|162696755|gb|EDQ83093.1| predicted protein [Physcomitrella patens subsp. patens]
contig01041	gi|297841881|ref|XP_002888822.1|	381	1394	19	350	3e-56	225	>gi|297841881|ref|XP_002888822.1| GDSL-motif lipase/hydrolase 6 [Arabidopsis lyrata subsp. lyrata] >gi|297334663|gb|EFH65081.1| GDSL-motif lipase/hydrolase 6 [Arabidopsis lyrata subsp. lyrata]
contig01043	gi|302797370|ref|XP_002980446.1|	3	863	96	380	7e-49	201	>gi|302797370|ref|XP_002980446.1| hypothetical protein SELMODRAFT_444505 [Selaginella moellendorffii] >gi|300152062|gb|EFJ18706.1| hypothetical protein SELMODRAFT_444505 [Selaginella moellendorffii]
contig01044	gi|18076096|emb|CAC80386.1|	2	997	101	432	7e-164	583	>gi|18076096|emb|CAC80386.1| glyceraldehyde-3-phosphate dehydrogenase [Marchantia polymorpha]
contig01045	gi|224078177|ref|XP_002305499.1|	158	1096	2	313	2e-106	392	>gi|224078177|ref|XP_002305499.1| predicted protein [Populus trichocarpa] >gi|222848463|gb|EEE86010.1| predicted protein [Populus trichocarpa]
contig01046	gi|168022122|ref|XP_001763589.1|	264	947	4	226	4e-53	215	>gi|168022122|ref|XP_001763589.1| predicted protein [Physcomitrella patens subsp. patens] >gi|162685082|gb|EDQ71479.1| predicted protein [Physcomitrella patens subsp. patens]
contig01047	gi|302800195|ref|XP_002981855.1|	1070	375	5	236	9e-57	227	>gi|302800195|ref|XP_002981855.1| hypothetical protein SELMODRAFT_115406 [Selaginella moellendorffii] >gi|300150297|gb|EFJ16948.1| hypothetical protein SELMODRAFT_115406 [Selaginella moellendorffii]
contig01048	gi|168053676|ref|XP_001779261.1|	1235	681	9	200	8e-37	161	>gi|168053676|ref|XP_001779261.1| predicted protein [Physcomitrella patens subsp. patens] >gi|162669360|gb|EDQ55949.1| predicted protein [Physcomitrella patens subsp. patens]
contig01049	gi|302783332|ref|XP_002973439.1|	3	965	333	665	8e-66	257	>gi|302783332|ref|XP_002973439.1| hypothetical protein SELMODRAFT_413798 [Selaginella moellendorffii] >gi|300159192|gb|EFJ25813.1| hypothetical protein SELMODRAFT_413798 [Selaginella moellendorffii]
contig01050	gi|116793918|gb|ABK26930.1|	1007	570	23	168	1e-46	193	>gi|116793918|gb|ABK26930.1| unknown [Picea sitchensis]
contig01051	gi|302816455|ref|XP_002989906.1|	22	915	57	352	8e-71	274	>gi|302816455|ref|XP_002989906.1| hypothetical protein SELMODRAFT_428454 [Selaginella moellendorffii] >gi|300142217|gb|EFJ08919.1| hypothetical protein SELMODRAFT_428454 [Selaginella moellendorffii]
contig01052	gi|302770559|ref|XP_002968698.1|	252	953	1	234	2e-100	372	>gi|302770559|ref|XP_002968698.1| hypothetical protein SELMODRAFT_90273 [Selaginella moellendorffii] >gi|300163203|gb|EFJ29814.1| hypothetical protein SELMODRAFT_90273 [Selaginella moellendorffii]
contig01053	gi|157101240|dbj|BAF79951.1|	1458	232	425	852	3e-125	454	>gi|157101240|dbj|BAF79951.1| receptor-like kinase [Marchantia polymorpha]
contig01054	gi|168054038|ref|XP_001779440.1|	1	810	176	426	1e-44	187	>gi|168054038|ref|XP_001779440.1| predicted protein [Physcomitrella patens subsp. patens] >gi|162669125|gb|EDQ55718.1| predicted protein [Physcomitrella patens subsp. patens]
contig01055	gi|302802700|ref|XP_002983104.1|	1350	493	1	287	6e-104	384	>gi|302802700|ref|XP_002983104.1| hypothetical protein SELMODRAFT_234144 [Selaginella moellendorffii] >gi|300149257|gb|EFJ15913.1| hypothetical protein SELMODRAFT_234144 [Selaginella moellendorffii]
contig01056	gi|168039655|ref|XP_001772312.1|	1463	522	132	397	4e-59	235	>gi|168039655|ref|XP_001772312.1| predicted protein [Physcomitrella patens subsp. patens] >gi|162676299|gb|EDQ62783.1| predicted protein [Physcomitrella patens subsp. patens]
contig01057	gi|168041995|ref|XP_001773475.1|	3	1058	1	353	7e-153	546	>gi|168041995|ref|XP_001773475.1| predicted protein [Physcomitrella patens subsp. patens] >gi|162675177|gb|EDQ61675.1| predicted protein [Physcomitrella patens subsp. patens]
contig01058	gi|125550903|gb|EAY96612.1|	1170	574	42	250	4e-84	318	>gi|125550903|gb|EAY96612.1| hypothetical protein OsI_18522 [Oryza sativa Indica Group]
contig01059	gi|70561314|emb|CAJ14972.1|	9	1313	168	606	3e-106	392	>gi|70561314|emb|CAJ14972.1| auxin-induced GH3 protein [Pinus pinaster]
contig01060	gi|312281727|dbj|BAJ33729.1|	9	842	214	487	8e-77	294	>gi|312281727|dbj|BAJ33729.1| unnamed protein product [Thellungiella halophila]
contig01061	gi|294461506|gb|ADE76314.1|	842	42	128	394	3e-71	275	>gi|294461506|gb|ADE76314.1| unknown [Picea sitchensis]
contig01062	gi|168026201|ref|XP_001765621.1|	1163	345	2	266	4e-84	318	>gi|168026201|ref|XP_001765621.1| predicted protein [Physcomitrella patens subsp. patens] >gi|162683259|gb|EDQ69671.1| predicted protein [Physcomitrella patens subsp. patens]
contig01063	gi|168033321|ref|XP_001769164.1|	1462	194	66	484	1e-176	625	>gi|168033321|ref|XP_001769164.1| predicted protein [Physcomitrella patens subsp. patens] >gi|162679590|gb|EDQ66036.1| predicted protein [Physcomitrella patens subsp. patens]
contig01064	gi|295691925|ref|YP_003600535.1|	596	859	38	125	3e-15	89.7	>gi|295691925|ref|YP_003600535.1| hypothetical protein LCRIS_00063 [Lactobacillus crispatus ST1] >gi|295692304|ref|YP_003600914.1| hypothetical protein LCRIS_00442 [Lactobacillus crispatus ST1] >gi|295692317|ref|YP_003600927.1| hypothetical protein LCRIS_00455 [Lactobacillus crispatus ST1] >gi|295693512|ref|YP_003602122.1| hypothetical protein LCRIS_01650 [Lactobacillus crispatus ST1] >gi|2950300…
contig01065	gi|168024432|ref|XP_001764740.1|	346	882	370	549	3e-43	182	>gi|168024432|ref|XP_001764740.1| predicted protein [Physcomitrella patens subsp. patens] >gi|162684034|gb|EDQ70439.1| predicted protein [Physcomitrella patens subsp. patens]
contig01066	gi|302812552|ref|XP_002987963.1|	566	1315	11	260	3e-89	335	>gi|302812552|ref|XP_002987963.1| hypothetical protein SELMODRAFT_126967 [Selaginella moellendorffii] >gi|300144352|gb|EFJ11037.1| hypothetical protein SELMODRAFT_126967 [Selaginella moellendorffii]
contig01067	gi|147827159|emb|CAN66469.1|	4	897	237	534	3e-104	385	>gi|147827159|emb|CAN66469.1| hypothetical protein VITISV_016566 [Vitis vinifera]
contig01068	gi|168046423|ref|XP_001775673.1|	731	255	146	322	8e-23	114	>gi|168046423|ref|XP_001775673.1| predicted protein [Physcomitrella patens subsp. patens] >gi|162672946|gb|EDQ59476.1| predicted protein [Physcomitrella patens subsp. patens]
contig01070	gi|302763459|ref|XP_002965151.1|	1100	438	32	252	9e-91	340	>gi|302763459|ref|XP_002965151.1| hypothetical protein SELMODRAFT_82594 [Selaginella moellendorffii] >gi|300167384|gb|EFJ33989.1| hypothetical protein SELMODRAFT_82594 [Selaginella moellendorffii]
contig01071	gi|255538784|ref|XP_002510457.1|	867	1451	90	282	2e-86	325	>gi|255538784|ref|XP_002510457.1| ATP-dependent peptidase, putative [Ricinus communis] >gi|223551158|gb|EEF52644.1| ATP-dependent peptidase, putative [Ricinus communis]"
contig01072	gi|168020230|ref|XP_001762646.1|	203	550	413	529	2e-39	170	>gi|168020230|ref|XP_001762646.1| predicted protein [Physcomitrella patens subsp. patens] >gi|162686054|gb|EDQ72445.1| predicted protein [Physcomitrella patens subsp. patens]
contig01073	gi|302792336|ref|XP_002977934.1|	1464	475	672	995	6e-98	364	>gi|302792336|ref|XP_002977934.1| hypothetical protein SELMODRAFT_443685 [Selaginella moellendorffii] >gi|300154637|gb|EFJ21272.1| hypothetical protein SELMODRAFT_443685 [Selaginella moellendorffii]
contig01074	gi|168019098|ref|XP_001762082.1|	1109	438	1	229	2e-88	332	>gi|168019098|ref|XP_001762082.1| predicted protein [Physcomitrella patens subsp. patens] >gi|162686799|gb|EDQ73186.1| predicted protein [Physcomitrella patens subsp. patens]
contig01075	gi|302774997|ref|XP_002970915.1|	1290	238	66	413	4e-98	365	>gi|302774997|ref|XP_002970915.1| hypothetical protein SELMODRAFT_441307 [Selaginella moellendorffii] >gi|300161626|gb|EFJ28241.1| hypothetical protein SELMODRAFT_441307 [Selaginella moellendorffii]
contig01077	gi|168033828|ref|XP_001769416.1|	1303	950	542	659	3e-24	119	>gi|168033828|ref|XP_001769416.1| predicted protein [Physcomitrella patens subsp. patens] >gi|162679336|gb|EDQ65785.1| predicted protein [Physcomitrella patens subsp. patens]
contig01080	gi|302819488|ref|XP_002991414.1|	1460	3	917	1402	0	776	>gi|302819488|ref|XP_002991414.1| ATP-binding cassette transporter [Selaginella moellendorffii] >gi|300140807|gb|EFJ07526.1| ATP-binding cassette transporter [Selaginella moellendorffii]
contig01081	gi|168059933|ref|XP_001781954.1|	50	1093	18	369	3e-173	614	>gi|168059933|ref|XP_001781954.1| predicted protein [Physcomitrella patens subsp. patens] >gi|162666600|gb|EDQ53250.1| predicted protein [Physcomitrella patens subsp. patens]
contig01082	gi|302796665|ref|XP_002980094.1|	1458	604	294	578	4e-84	318	>gi|302796665|ref|XP_002980094.1| hypothetical protein SELMODRAFT_419616 [Selaginella moellendorffii] >gi|302822036|ref|XP_002992678.1| hypothetical protein SELMODRAFT_162512 [Selaginella moellendorffii] >gi|300139524|gb|EFJ06263.1| hypothetical protein SELMODRAFT_162512 [Selaginella moellendorffii] >gi|300152321|gb|EFJ18964.1| hypothetical protein SELMODRAFT_419616 [Selaginella moellendorffii]
contig01083	gi|50400859|sp|Q42711.1|MDARS_CUCSA	46	1302	1	419	1e-176	625	>gi|50400859|sp|Q42711.1|MDARS_CUCSA RecName: Full=Monodehydroascorbate reductase, seedling isozyme; Short=MDAR seedling; AltName: Full=Ascorbate free radical reductase seedling; Short=AFR reductase seedling >gi|452165|dbj|BAA05408.1| monodehydroascorbate reductase [Cucumis sativus]"
contig01085	gi|297744714|emb|CBI37976.3|	41	892	38	324	2e-55	223	>gi|297744714|emb|CBI37976.3| unnamed protein product [Vitis vinifera]
contig01086	gi|58618140|gb|AAW80636.1|	2	1159	337	720	5e-161	573	>gi|58618140|gb|AAW80636.1| phenylalanine ammonia lyase [Diphasiastrum tristachyum]
contig01087	gi|13429830|dbj|BAB39687.1|	1457	861	928	1126	2e-103	382	>gi|13429830|dbj|BAB39687.1| phytochrome [Marchantia paleacea subsp. diptera]
contig01088	gi|302772705|ref|XP_002969770.1|	1453	818	145	357	1e-77	296	>gi|302772705|ref|XP_002969770.1| hypothetical protein SELMODRAFT_171031 [Selaginella moellendorffii] >gi|300162281|gb|EFJ28894.1| hypothetical protein SELMODRAFT_171031 [Selaginella moellendorffii]
contig01089	gi|255538116|ref|XP_002510123.1|	132	1232	27	390	9e-105	387	>gi|255538116|ref|XP_002510123.1| conserved hypothetical protein [Ricinus communis] >gi|223550824|gb|EEF52310.1| conserved hypothetical protein [Ricinus communis]
contig01090	gi|168019596|ref|XP_001762330.1|	704	1390	772	998	1e-51	210	>gi|168019596|ref|XP_001762330.1| predicted protein [Physcomitrella patens subsp. patens] >gi|162686408|gb|EDQ72797.1| predicted protein [Physcomitrella patens subsp. patens]
contig01092	gi|225464221|ref|XP_002265647.1|	1380	295	11	376	9e-49	201	>gi|225464221|ref|XP_002265647.1| PREDICTED: F-box/kelch-repeat protein At3g24760-like [Vitis vinifera]
contig01094	gi|302818275|ref|XP_002990811.1|	1204	743	18	171	1e-47	197	>gi|302818275|ref|XP_002990811.1| hypothetical protein SELMODRAFT_132514 [Selaginella moellendorffii] >gi|300141372|gb|EFJ08084.1| hypothetical protein SELMODRAFT_132514 [Selaginella moellendorffii]
contig01095	gi|168065398|ref|XP_001784639.1|	166	915	34	283	3e-96	358	>gi|168065398|ref|XP_001784639.1| predicted protein [Physcomitrella patens subsp. patens] >gi|162663785|gb|EDQ50530.1| predicted protein [Physcomitrella patens subsp. patens]
contig01096	gi|224098270|ref|XP_002311144.1|	1447	413	1056	1396	4e-129	468	>gi|224098270|ref|XP_002311144.1| multidrug/pheromone exporter, MDR family, ABC transporter family [Populus trichocarpa] >gi|222850964|gb|EEE88511.1| multidrug/pheromone exporter, MDR family, ABC transporter family [Populus trichocarpa]"
contig01097	gi|116786888|gb|ABK24283.1|	347	1441	124	477	8e-140	503	>gi|116786888|gb|ABK24283.1| unknown [Picea sitchensis]
contig01099	gi|255578049|ref|XP_002529895.1|	485	1009	298	469	1e-36	160	>gi|255578049|ref|XP_002529895.1| cytochrome P450, putative [Ricinus communis] >gi|223530622|gb|EEF32498.1| cytochrome P450, putative [Ricinus communis]"
contig01100	gi|168052711|ref|XP_001778783.1|	3	1004	118	461	2e-143	515	>gi|168052711|ref|XP_001778783.1| predicted protein [Physcomitrella patens subsp. patens] >gi|162669789|gb|EDQ56369.1| predicted protein [Physcomitrella patens subsp. patens]
contig01101	gi|302760857|ref|XP_002963851.1|	1033	725	1	103	5e-38	165	>gi|302760857|ref|XP_002963851.1| hypothetical protein SELMODRAFT_80143 [Selaginella moellendorffii] >gi|302780052|ref|XP_002971801.1| CC type glutaredoxin [Selaginella moellendorffii] >gi|300160933|gb|EFJ27550.1| CC type glutaredoxin [Selaginella moellendorffii] >gi|300169119|gb|EFJ35722.1| hypothetical protein SELMODRAFT_80143 [Selaginella moellendorffii]
contig01102	gi|212275546|ref|NP_001130128.1|	1442	555	13	304	2e-114	419	>gi|212275546|ref|NP_001130128.1| uncharacterized protein LOC100191222 [Zea mays] >gi|194688358|gb|ACF78263.1| unknown [Zea mays]
contig01103	gi|168024006|ref|XP_001764528.1|	1454	432	13	351	6e-101	374	>gi|168024006|ref|XP_001764528.1| predicted protein [Physcomitrella patens subsp. patens] >gi|162684392|gb|EDQ70795.1| predicted protein [Physcomitrella patens subsp. patens]
contig01104	gi|302820766|ref|XP_002992049.1|	633	1400	265	524	2e-76	292	>gi|302820766|ref|XP_002992049.1| hypothetical protein SELMODRAFT_134679 [Selaginella moellendorffii] >gi|300140171|gb|EFJ06898.1| hypothetical protein SELMODRAFT_134679 [Selaginella moellendorffii]
contig01105	gi|168012500|ref|XP_001758940.1|	1160	336	259	533	3e-108	398	>gi|168012500|ref|XP_001758940.1| plastid sigma facor SIG2 [Physcomitrella patens subsp. patens] >gi|12697780|dbj|BAB21618.1| PpSIG2 [Physcomitrella patens] >gi|14669832|dbj|BAB62008.1| PpSIG2 [Physcomitrella patens] >gi|162690077|gb|EDQ76446.1| plastid sigma facor SIG2 [Physcomitrella patens subsp. patens]
contig01106	gi|206730711|gb|ACI16631.1|	1392	169	21	409	4e-29	135	>gi|206730711|gb|ACI16631.1| malate O-hydroxycinnamoyl transferase [Trifolium pratense]
contig01107	gi|168054131|ref|XP_001779486.1|	1422	226	360	766	5e-147	527	>gi|168054131|ref|XP_001779486.1| predicted protein [Physcomitrella patens subsp. patens] >gi|162669068|gb|EDQ55662.1| predicted protein [Physcomitrella patens subsp. patens]
contig01108	gi|195611478|gb|ACG27569.1|	156	1052	38	343	2e-62	246	>gi|195611478|gb|ACG27569.1| S-adenosylmethionine-dependent methyltransferase [Zea mays]
contig01110	gi|296090258|emb|CBI40077.3|	1337	594	483	714	2e-27	129	>gi|296090258|emb|CBI40077.3| unnamed protein product [Vitis vinifera]
contig01111	gi|168003325|ref|XP_001754363.1|	1160	375	21	282	3e-118	431	>gi|168003325|ref|XP_001754363.1| predicted protein [Physcomitrella patens subsp. patens] >gi|162694465|gb|EDQ80813.1| predicted protein [Physcomitrella patens subsp. patens]
contig01112	gi|168011873|ref|XP_001758627.1|	1107	175	1	312	3e-131	474	>gi|168011873|ref|XP_001758627.1| predicted protein [Physcomitrella patens subsp. patens] >gi|162690237|gb|EDQ76605.1| predicted protein [Physcomitrella patens subsp. patens]
contig01113	gi|148909887|gb|ABR18030.1|	2	688	130	357	6e-85	321	>gi|148909887|gb|ABR18030.1| unknown [Picea sitchensis]
contig01114	gi|168024777|ref|XP_001764912.1|	1017	388	258	485	2e-17	97.1	>gi|168024777|ref|XP_001764912.1| predicted protein [Physcomitrella patens subsp. patens] >gi|162683948|gb|EDQ70354.1| predicted protein [Physcomitrella patens subsp. patens]
contig01115	gi|302755758|ref|XP_002961303.1|	1038	178	263	545	3e-20	106	>gi|302755758|ref|XP_002961303.1| hypothetical protein SELMODRAFT_403080 [Selaginella moellendorffii] >gi|300172242|gb|EFJ38842.1| hypothetical protein SELMODRAFT_403080 [Selaginella moellendorffii]
contig01116	gi|157101216|dbj|BAF79939.1|	1331	276	305	656	9e-131	473	>gi|157101216|dbj|BAF79939.1| receptor-like kinase [Marchantia polymorpha]
contig01117	gi|168050229|ref|XP_001777562.1|	401	1450	27	371	8e-92	343	>gi|168050229|ref|XP_001777562.1| predicted protein [Physcomitrella patens subsp. patens] >gi|162671047|gb|EDQ57605.1| predicted protein [Physcomitrella patens subsp. patens]
contig01119	gi|168048838|ref|XP_001776872.1|	2	430	509	652	8e-58	231	>gi|168048838|ref|XP_001776872.1| predicted protein [Physcomitrella patens subsp. patens] >gi|162671728|gb|EDQ58275.1| predicted protein [Physcomitrella patens subsp. patens]
contig01120	gi|168007147|ref|XP_001756270.1|	1443	832	711	914	1e-62	247	>gi|168007147|ref|XP_001756270.1| predicted protein [Physcomitrella patens subsp. patens] >gi|162692780|gb|EDQ79136.1| predicted protein [Physcomitrella patens subsp. patens]
contig01121	gi|168063053|ref|XP_001783489.1|	73	930	20	306	6e-144	517	>gi|168063053|ref|XP_001783489.1| predicted protein [Physcomitrella patens subsp. patens] >gi|162664979|gb|EDQ51679.1| predicted protein [Physcomitrella patens subsp. patens]
contig01122	gi|302796793|ref|XP_002980158.1|	53	673	85	291	7e-80	304	>gi|302796793|ref|XP_002980158.1| hypothetical protein SELMODRAFT_111930 [Selaginella moellendorffii] >gi|302822489|ref|XP_002992902.1| hypothetical protein SELMODRAFT_136216 [Selaginella moellendorffii] >gi|300139247|gb|EFJ05991.1| hypothetical protein SELMODRAFT_136216 [Selaginella moellendorffii] >gi|300152385|gb|EFJ19028.1| hypothetical protein SELMODRAFT_111930 [Selaginella moellendorffii]
contig01123	gi|168018894|ref|XP_001761980.1|	21	1025	27	356	2e-134	485	>gi|168018894|ref|XP_001761980.1| predicted protein [Physcomitrella patens subsp. patens] >gi|162686697|gb|EDQ73084.1| predicted protein [Physcomitrella patens subsp. patens]
contig01124	gi|302794779|ref|XP_002979153.1|	1448	1164	737	831	2e-34	153	>gi|302794779|ref|XP_002979153.1| sucrose synthase [Selaginella moellendorffii] >gi|300152921|gb|EFJ19561.1| sucrose synthase [Selaginella moellendorffii]
contig01125	gi|75268060|gb|ABA18653.1|	2	1153	131	509	2e-151	542	>gi|75268060|gb|ABA18653.1| glutamate decarboxylase [Pinus pinaster]
contig01126	gi|168038401|ref|XP_001771689.1|	613	1155	73	249	9e-62	244	>gi|168038401|ref|XP_001771689.1| predicted protein [Physcomitrella patens subsp. patens] >gi|162676996|gb|EDQ63472.1| predicted protein [Physcomitrella patens subsp. patens]
contig01127	gi|168067668|ref|XP_001785732.1|	1442	528	539	844	6e-114	417	>gi|168067668|ref|XP_001785732.1| predicted protein [Physcomitrella patens subsp. patens] >gi|162662638|gb|EDQ49467.1| predicted protein [Physcomitrella patens subsp. patens]
contig01128	gi|302820712|ref|XP_002992022.1|	1035	433	30	232	7e-73	281	>gi|302820712|ref|XP_002992022.1| hypothetical protein SELMODRAFT_134629 [Selaginella moellendorffii] >gi|300140144|gb|EFJ06871.1| hypothetical protein SELMODRAFT_134629 [Selaginella moellendorffii]
contig01130	gi|168062855|ref|XP_001783392.1|	1430	765	238	459	5e-26	125	>gi|168062855|ref|XP_001783392.1| predicted protein [Physcomitrella patens subsp. patens] >gi|162665090|gb|EDQ51786.1| predicted protein [Physcomitrella patens subsp. patens]
contig01131	gi|168053628|ref|XP_001779237.1|	246	806	3	188	2e-75	289	>gi|168053628|ref|XP_001779237.1| predicted protein [Physcomitrella patens subsp. patens] >gi|162669336|gb|EDQ55925.1| predicted protein [Physcomitrella patens subsp. patens]
contig01132	gi|302759002|ref|XP_002962924.1|	126	1052	47	359	1e-63	250	>gi|302759002|ref|XP_002962924.1| hypothetical protein SELMODRAFT_404337 [Selaginella moellendorffii] >gi|300169785|gb|EFJ36387.1| hypothetical protein SELMODRAFT_404337 [Selaginella moellendorffii]
contig01134	gi|11467162|ref|NP_054463.1|	653	1447	154	404	1e-119	436	>gi|11467162|ref|NP_054463.1| hypothetical protein MapooMp72 [Marchantia polymorpha] >gi|786246|gb|AAC09460.1| atp9 intron ORF [Marchantia polymorpha]
contig01135	gi|326501028|dbj|BAJ98745.1|	648	1064	200	338	1e-39	170	>gi|326501028|dbj|BAJ98745.1| predicted protein [Hordeum vulgare subsp. vulgare] >gi|326510747|dbj|BAJ91721.1| predicted protein [Hordeum vulgare subsp. vulgare]
contig01136	gi|168026252|ref|XP_001765646.1|	3	1058	330	682	7e-88	330	>gi|168026252|ref|XP_001765646.1| predicted protein [Physcomitrella patens subsp. patens] >gi|162683072|gb|EDQ69485.1| predicted protein [Physcomitrella patens subsp. patens]
contig01137	gi|168046999|ref|XP_001775959.1|	1245	334	8	310	2e-95	356	>gi|168046999|ref|XP_001775959.1| predicted protein [Physcomitrella patens subsp. patens] >gi|162672617|gb|EDQ59151.1| predicted protein [Physcomitrella patens subsp. patens]
contig01138	gi|238054077|gb|ACR38894.1|	1411	800	53	254	8e-71	274	>gi|238054077|gb|ACR38894.1| aquaporin-like protein [Pellia endiviifolia (species B)] >gi|238054095|gb|ACR38903.1| aquaporin-like protein [Pellia endiviifolia (species B)]
contig01139	gi|11993344|gb|AAG42696.1|AF286056_1	370	1092	1	241	2e-128	465	>gi|11993344|gb|AAG42696.1|AF286056_1 Marpoflo protein [Marchantia polymorpha]
contig01140	gi|168027135|ref|XP_001766086.1|	1336	443	199	496	1e-132	479	>gi|168027135|ref|XP_001766086.1| predicted protein [Physcomitrella patens subsp. patens] >gi|162682729|gb|EDQ69145.1| predicted protein [Physcomitrella patens subsp. patens]
contig01141	gi|302791635|ref|XP_002977584.1|	313	1101	36	296	2e-119	436	>gi|302791635|ref|XP_002977584.1| hypothetical protein SELMODRAFT_106693 [Selaginella moellendorffii] >gi|300154954|gb|EFJ21588.1| hypothetical protein SELMODRAFT_106693 [Selaginella moellendorffii]
contig01142	gi|168053951|ref|XP_001779397.1|	1423	698	869	1096	1e-32	147	>gi|168053951|ref|XP_001779397.1| predicted protein [Physcomitrella patens subsp. patens] >gi|162669195|gb|EDQ55787.1| predicted protein [Physcomitrella patens subsp. patens]
contig01145	gi|168006281|ref|XP_001755838.1|	82	1152	11	388	8e-172	609	>gi|168006281|ref|XP_001755838.1| predicted protein [Physcomitrella patens subsp. patens] >gi|162693157|gb|EDQ79511.1| predicted protein [Physcomitrella patens subsp. patens]
contig01146	gi|116782927|gb|ABK22726.1|	1421	777	11	225	9e-78	297	>gi|116782927|gb|ABK22726.1| unknown [Picea sitchensis]
contig01147	gi|302808824|ref|XP_002986106.1|	1094	423	43	265	4e-66	258	>gi|302808824|ref|XP_002986106.1| hypothetical protein SELMODRAFT_46144 [Selaginella moellendorffii] >gi|300146254|gb|EFJ12925.1| hypothetical protein SELMODRAFT_46144 [Selaginella moellendorffii]
contig01148	gi|168023980|ref|XP_001764515.1|	1441	803	213	425	1e-84	320	>gi|168023980|ref|XP_001764515.1| predicted protein [Physcomitrella patens subsp. patens] >gi|162684379|gb|EDQ70782.1| predicted protein [Physcomitrella patens subsp. patens]
contig01149	gi|18379271|ref|NP_565271.1|	6	668	125	338	4e-33	149	>gi|18379271|ref|NP_565271.1| UBX domain-containing protein 2 [Arabidopsis thaliana] >gi|20197545|gb|AAD12706.2| expressed protein [Arabidopsis thaliana] >gi|26452829|dbj|BAC43494.1| unknown protein [Arabidopsis thaliana] >gi|28973007|gb|AAO63828.1| unknown protein [Arabidopsis thaliana] >gi|45862324|gb|AAS78924.1| CDC48-interacting UBX-domain protein [Arabidopsis thaliana] >gi|330250385|gb|AEC05…
contig01150	gi|168010359|ref|XP_001757872.1|	187	1020	1	278	2e-102	379	>gi|168010359|ref|XP_001757872.1| predicted protein [Physcomitrella patens subsp. patens] >gi|162691148|gb|EDQ77512.1| predicted protein [Physcomitrella patens subsp. patens]
contig01151	gi|168028820|ref|XP_001766925.1|	1	843	184	460	4e-88	331	>gi|168028820|ref|XP_001766925.1| predicted protein [Physcomitrella patens subsp. patens] >gi|162681904|gb|EDQ68327.1| predicted protein [Physcomitrella patens subsp. patens]
contig01152	gi|168010879|ref|XP_001758131.1|	1385	477	1	303	3e-175	621	>gi|168010879|ref|XP_001758131.1| predicted protein [Physcomitrella patens subsp. patens] >gi|162690587|gb|EDQ76953.1| predicted protein [Physcomitrella patens subsp. patens]
contig01153	gi|168054112|ref|XP_001779477.1|	1436	285	40	427	9e-131	473	>gi|168054112|ref|XP_001779477.1| predicted protein [Physcomitrella patens subsp. patens] >gi|162669162|gb|EDQ55755.1| predicted protein [Physcomitrella patens subsp. patens]
contig01154	gi|242058753|ref|XP_002458522.1|	1121	126	91	421	3e-133	481	>gi|242058753|ref|XP_002458522.1| hypothetical protein SORBIDRAFT_03g035100 [Sorghum bicolor] >gi|241930497|gb|EES03642.1| hypothetical protein SORBIDRAFT_03g035100 [Sorghum bicolor]
contig01155	gi|168018370|ref|XP_001761719.1|	1348	374	1	323	2e-81	309	>gi|168018370|ref|XP_001761719.1| predicted protein [Physcomitrella patens subsp. patens] >gi|162687090|gb|EDQ73475.1| predicted protein [Physcomitrella patens subsp. patens]
contig01156	gi|359487096|ref|XP_003633516.1|	3	863	48	319	3e-45	189	>gi|359487096|ref|XP_003633516.1| PREDICTED: bifunctional dihydroflavonol 4-reductase/flavanone 4-reductase-like [Vitis vinifera] >gi|296085371|emb|CBI29103.3| unnamed protein product [Vitis vinifera]
contig01157	gi|168007855|ref|XP_001756623.1|	1	1209	105	507	0	671	>gi|168007855|ref|XP_001756623.1| predicted protein [Physcomitrella patens subsp. patens] >gi|162692219|gb|EDQ78577.1| predicted protein [Physcomitrella patens subsp. patens]
contig01158	gi|224093826|ref|XP_002310008.1|	1434	205	100	481	6e-63	248	>gi|224093826|ref|XP_002310008.1| cytochrome P450 [Populus trichocarpa] >gi|222852911|gb|EEE90458.1| cytochrome P450 [Populus trichocarpa]
contig01159	gi|148905924|gb|ABR16123.1|	1304	399	99	367	2e-74	286	>gi|148905924|gb|ABR16123.1| unknown [Picea sitchensis]
contig01160	gi|168020854|ref|XP_001762957.1|	275	865	65	263	2e-29	136	>gi|168020854|ref|XP_001762957.1| predicted protein [Physcomitrella patens subsp. patens] >gi|162685769|gb|EDQ72162.1| predicted protein [Physcomitrella patens subsp. patens]
contig01161	gi|238054077|gb|ACR38894.1|	1405	794	53	254	5e-70	271	>gi|238054077|gb|ACR38894.1| aquaporin-like protein [Pellia endiviifolia (species B)] >gi|238054095|gb|ACR38903.1| aquaporin-like protein [Pellia endiviifolia (species B)]
contig01162	gi|116780872|gb|ABK21856.1|	385	762	58	184	1e-56	226	>gi|116780872|gb|ABK21856.1| unknown [Picea sitchensis]
contig01163	gi|168036173|ref|XP_001770582.1|	31	1038	7	343	3e-123	448	>gi|168036173|ref|XP_001770582.1| class III RPD3 type histone deacetylase protein [Physcomitrella patens subsp. patens] >gi|162678103|gb|EDQ64565.1| class III RPD3 type histone deacetylase protein [Physcomitrella patens subsp. patens]
contig01164	gi|261286827|gb|ACS28225.2|	1	972	397	718	3e-122	445	>gi|261286827|gb|ACS28225.2| phenylalanine ammonia-lyase [Pinus massoniana]
contig01165	gi|302760785|ref|XP_002963815.1|	393	1439	43	394	3e-64	252	>gi|302760785|ref|XP_002963815.1| hypothetical protein SELMODRAFT_405256 [Selaginella moellendorffii] >gi|300169083|gb|EFJ35686.1| hypothetical protein SELMODRAFT_405256 [Selaginella moellendorffii]
contig01166	gi|302805178|ref|XP_002984340.1|	2	823	384	656	9e-102	377	>gi|302805178|ref|XP_002984340.1| hypothetical protein SELMODRAFT_120346 [Selaginella moellendorffii] >gi|300147728|gb|EFJ14390.1| hypothetical protein SELMODRAFT_120346 [Selaginella moellendorffii]
contig01167	gi|34496259|ref|NP_900474.1|	378	1109	34	280	7e-25	121	>gi|34496259|ref|NP_900474.1| taurine dioxygenase [Chromobacterium violaceum ATCC 12472] >gi|34102113|gb|AAQ58480.1| probable taurine dioxygenase [Chromobacterium violaceum ATCC 12472]
contig01168	gi|168008050|ref|XP_001756720.1|	3	1016	248	601	3e-90	338	>gi|168008050|ref|XP_001756720.1| predicted protein [Physcomitrella patens subsp. patens] >gi|162691958|gb|EDQ78317.1| predicted protein [Physcomitrella patens subsp. patens]
contig01169	gi|157101254|dbj|BAF79958.1|	1309	350	309	629	1e-131	476	>gi|157101254|dbj|BAF79958.1| receptor-like kinase [Marchantia polymorpha]
contig01170	gi|41055774|ref|NP_956467.1|	721	1236	19	177	4e-20	105	>gi|41055774|ref|NP_956467.1| WASH complex subunit CCDC53 [Danio rerio] >gi|28374277|gb|AAH45438.1| Coiled-coil domain containing 53 [Danio rerio]
contig01171	gi|168026768|ref|XP_001765903.1|	1253	219	84	429	6e-156	556	>gi|168026768|ref|XP_001765903.1| predicted protein [Physcomitrella patens subsp. patens] >gi|162682809|gb|EDQ69224.1| predicted protein [Physcomitrella patens subsp. patens]
contig01172	gi|168028802|ref|XP_001766916.1|	1425	1000	2519	2665	1e-38	167	>gi|168028802|ref|XP_001766916.1| predicted protein [Physcomitrella patens subsp. patens] >gi|162681895|gb|EDQ68318.1| predicted protein [Physcomitrella patens subsp. patens]
contig01173	gi|302820566|ref|XP_002991950.1|	1236	271	34	355	2e-108	399	>gi|302820566|ref|XP_002991950.1| hypothetical protein SELMODRAFT_186442 [Selaginella moellendorffii] >gi|300140336|gb|EFJ07061.1| hypothetical protein SELMODRAFT_186442 [Selaginella moellendorffii]
contig01174	gi|351724481|ref|NP_001237315.1|	1189	116	1	357	4e-161	574	>gi|351724481|ref|NP_001237315.1| fructose-bisphosphate aldolase [Glycine max] >gi|40457267|gb|AAR86689.1| fructose-bisphosphate aldolase [Glycine max]
contig01175	gi|168023862|ref|XP_001764456.1|	731	1432	1	235	3e-115	421	>gi|168023862|ref|XP_001764456.1| predicted protein [Physcomitrella patens subsp. patens] >gi|162684320|gb|EDQ70723.1| predicted protein [Physcomitrella patens subsp. patens]
contig01176	gi|168014673|ref|XP_001759876.1|	26	1372	1358	1794	1e-100	373	>gi|168014673|ref|XP_001759876.1| predicted protein [Physcomitrella patens subsp. patens] >gi|162689006|gb|EDQ75380.1| predicted protein [Physcomitrella patens subsp. patens]
contig01177	gi|197312903|gb|ACH63232.1|	581	1114	18	195	1e-67	263	>gi|197312903|gb|ACH63232.1| hypothetical protein [Rheum australe]
contig01178	gi|168036058|ref|XP_001770525.1|	1425	274	65	456	8e-124	450	>gi|168036058|ref|XP_001770525.1| predicted protein [Physcomitrella patens subsp. patens] >gi|162678233|gb|EDQ64694.1| predicted protein [Physcomitrella patens subsp. patens]
contig01179	gi|168041421|ref|XP_001773190.1|	12	1160	56	438	0	711	>gi|168041421|ref|XP_001773190.1| predicted protein [Physcomitrella patens subsp. patens] >gi|162675549|gb|EDQ62043.1| predicted protein [Physcomitrella patens subsp. patens]
contig01180	gi|168015786|ref|XP_001760431.1|	1394	1143	454	537	5e-30	138	>gi|168015786|ref|XP_001760431.1| predicted protein [Physcomitrella patens subsp. patens] >gi|162688445|gb|EDQ74822.1| predicted protein [Physcomitrella patens subsp. patens]
contig01181	gi|148906168|gb|ABR16241.1|	1096	2	65	429	3e-143	514	>gi|148906168|gb|ABR16241.1| unknown [Picea sitchensis]
contig01182	gi|302762603|ref|XP_002964723.1|	148	1428	41	467	2e-150	538	>gi|302762603|ref|XP_002964723.1| hypothetical protein SELMODRAFT_82622 [Selaginella moellendorffii] >gi|300166956|gb|EFJ33561.1| hypothetical protein SELMODRAFT_82622 [Selaginella moellendorffii]
contig01183	gi|255572949|ref|XP_002527405.1|	1100	420	500	716	3e-57	229	>gi|255572949|ref|XP_002527405.1| Protein SEY1, putative [Ricinus communis] >gi|223533215|gb|EEF34971.1| Protein SEY1, putative [Ricinus communis]"
contig01184	gi|168013136|ref|XP_001759257.1|	2	1240	89	501	0	679	>gi|168013136|ref|XP_001759257.1| predicted protein [Physcomitrella patens subsp. patens] >gi|162689570|gb|EDQ75941.1| predicted protein [Physcomitrella patens subsp. patens]
contig01185	gi|168062584|ref|XP_001783259.1|	265	786	109	286	5e-28	132	>gi|168062584|ref|XP_001783259.1| predicted protein [Physcomitrella patens subsp. patens] >gi|162665263|gb|EDQ51954.1| predicted protein [Physcomitrella patens subsp. patens]
contig01186	gi|168026234|ref|XP_001765637.1|	1428	445	226	563	8e-92	343	>gi|168026234|ref|XP_001765637.1| predicted protein [Physcomitrella patens subsp. patens] >gi|162683063|gb|EDQ69476.1| predicted protein [Physcomitrella patens subsp. patens]
contig01187	gi|334261577|gb|AEG74029.1|	1392	742	1	217	9e-113	413	>gi|334261577|gb|AEG74029.1| Rab protein [Pellia endiviifolia (species B)]
contig01188	gi|168015329|ref|XP_001760203.1|	1	405	1057	1191	8e-31	141	>gi|168015329|ref|XP_001760203.1| SNLB osmosensory protein [Physcomitrella patens subsp. patens] >gi|162688583|gb|EDQ74959.1| SNLB osmosensory protein [Physcomitrella patens subsp. patens]
contig01189	gi|75319884|sp|Q50EK1.1|C16B1_PICSI	8	1015	158	489	4e-73	281	>gi|75319884|sp|Q50EK1.1|C16B1_PICSI RecName: Full=Cytochrome P450 716B1; AltName: Full=Cytochrome P450 CYPA1 >gi|59800274|gb|AAX07436.1| cytochrome P450 CYPA1 [Picea sitchensis]
contig01190	gi|168017010|ref|XP_001761041.1|	65	445	1	127	3e-54	219	>gi|168017010|ref|XP_001761041.1| predicted protein [Physcomitrella patens subsp. patens] >gi|162687727|gb|EDQ74108.1| predicted protein [Physcomitrella patens subsp. patens]
contig01191	gi|302824907|ref|XP_002994092.1|	1411	326	109	476	1e-80	306	>gi|302824907|ref|XP_002994092.1| hypothetical protein SELMODRAFT_272349 [Selaginella moellendorffii] >gi|300138057|gb|EFJ04839.1| hypothetical protein SELMODRAFT_272349 [Selaginella moellendorffii]
contig01192	gi|302797356|ref|XP_002980439.1|	1	246	138	219	3e-35	155	>gi|302797356|ref|XP_002980439.1| hypothetical protein SELMODRAFT_112221 [Selaginella moellendorffii] >gi|300152055|gb|EFJ18699.1| hypothetical protein SELMODRAFT_112221 [Selaginella moellendorffii]
contig01193	gi|294461723|gb|ADE76420.1|	1240	848	92	218	1e-25	124	>gi|294461723|gb|ADE76420.1| unknown [Picea sitchensis]
contig01194	gi|168006779|ref|XP_001756086.1|	1392	154	18	431	0	653	>gi|168006779|ref|XP_001756086.1| predicted protein [Physcomitrella patens subsp. patens] >gi|162692596|gb|EDQ78952.1| predicted protein [Physcomitrella patens subsp. patens]
contig01195	gi|168001547|ref|XP_001753476.1|	268	750	5	164	1e-40	174	>gi|168001547|ref|XP_001753476.1| predicted protein [Physcomitrella patens subsp. patens] >gi|162695355|gb|EDQ81699.1| predicted protein [Physcomitrella patens subsp. patens]
contig01196	gi|168035201|ref|XP_001770099.1|	1420	497	163	470	6e-108	397	>gi|168035201|ref|XP_001770099.1| predicted protein [Physcomitrella patens subsp. patens] >gi|162678625|gb|EDQ65081.1| predicted protein [Physcomitrella patens subsp. patens]
contig01197	gi|27923848|sp|O65059.1|RS15_PICMA	1319	867	1	151	6e-66	258	>gi|27923848|sp|O65059.1|RS15_PICMA RecName: Full=40S ribosomal protein S15 >gi|2982268|gb|AAC32121.1| probable 40S ribosomal protein S15 [Picea mariana] >gi|116778880|gb|ABK21037.1| unknown [Picea sitchensis] >gi|116790999|gb|ABK25817.1| unknown [Picea sitchensis] >gi|116793646|gb|ABK26826.1| unknown [Picea sitchensis] >gi|224284325|gb|ACN39898.1| unknown [Picea sitchensis]
contig01198	gi|116782843|gb|ABK22685.1|	117	944	1	291	7e-78	297	>gi|116782843|gb|ABK22685.1| unknown [Picea sitchensis]
contig01199	gi|168031957|ref|XP_001768486.1|	473	931	581	733	1e-71	276	>gi|168031957|ref|XP_001768486.1| predicted protein [Physcomitrella patens subsp. patens] >gi|162680199|gb|EDQ66637.1| predicted protein [Physcomitrella patens subsp. patens]
contig01200	gi|168051566|ref|XP_001778225.1|	1288	200	185	543	1e-104	386	>gi|168051566|ref|XP_001778225.1| ATP-binding cassette transporter, subfamily A, member 5, group ATH protein PpABCA5 [Physcomitrella patens subsp. patens] >gi|162670438|gb|EDQ57007.1| ATP-binding cassette transporter, subfamily A, member 5, group ATH protein PpABCA5 [Physcomitrella patens subsp. patens]"
contig01201	gi|167999997|ref|XP_001752703.1|	30	941	1033	1341	3e-40	172	>gi|167999997|ref|XP_001752703.1| predicted protein [Physcomitrella patens subsp. patens] >gi|162696234|gb|EDQ82574.1| predicted protein [Physcomitrella patens subsp. patens]
contig01202	gi|168063959|ref|XP_001783934.1|	175	1413	1	413	0	785	>gi|168063959|ref|XP_001783934.1| predicted protein [Physcomitrella patens subsp. patens] >gi|162664528|gb|EDQ51244.1| predicted protein [Physcomitrella patens subsp. patens]
contig01203	gi|148906602|gb|ABR16453.1|	1265	216	6	390	1e-131	476	>gi|148906602|gb|ABR16453.1| unknown [Picea sitchensis]
contig01204	gi|168036903|ref|XP_001770945.1|	1282	86	1	384	9e-171	606	>gi|168036903|ref|XP_001770945.1| predicted protein [Physcomitrella patens subsp. patens] >gi|162677809|gb|EDQ64275.1| predicted protein [Physcomitrella patens subsp. patens]
contig01205	gi|183983944|ref|YP_001852235.1|	1137	352	719	977	3e-53	216	>gi|183983944|ref|YP_001852235.1| non-ribosomal peptide synthetase [Mycobacterium marinum M] >gi|183177270|gb|ACC42380.1| non-ribosomal peptide synthetase [Mycobacterium marinum M]
contig01206	gi|168034421|ref|XP_001769711.1|	670	1407	81	327	3e-61	242	>gi|168034421|ref|XP_001769711.1| predicted protein [Physcomitrella patens subsp. patens] >gi|162679060|gb|EDQ65512.1| predicted protein [Physcomitrella patens subsp. patens]
contig01207	gi|168064341|ref|XP_001784121.1|	225	914	1	229	9e-110	403	>gi|168064341|ref|XP_001784121.1| predicted protein [Physcomitrella patens subsp. patens] >gi|162664321|gb|EDQ51045.1| predicted protein [Physcomitrella patens subsp. patens]
contig01208	gi|168045661|ref|XP_001775295.1|	1004	492	3	172	2e-65	256	>gi|168045661|ref|XP_001775295.1| predicted protein [Physcomitrella patens subsp. patens] >gi|162673376|gb|EDQ59900.1| predicted protein [Physcomitrella patens subsp. patens]
contig01209	gi|168000813|ref|XP_001753110.1|	86	1354	1	424	0	691	>gi|168000813|ref|XP_001753110.1| predicted protein [Physcomitrella patens subsp. patens] >gi|162695809|gb|EDQ82151.1| predicted protein [Physcomitrella patens subsp. patens]
contig01210	gi|168020143|ref|XP_001762603.1|	200	1201	53	379	2e-123	448	>gi|168020143|ref|XP_001762603.1| predicted protein [Physcomitrella patens subsp. patens] >gi|162686336|gb|EDQ72726.1| predicted protein [Physcomitrella patens subsp. patens]
contig01211	gi|168024590|ref|XP_001764819.1|	172	1176	55	391	4e-150	537	>gi|168024590|ref|XP_001764819.1| predicted protein [Physcomitrella patens subsp. patens] >gi|162684113|gb|EDQ70518.1| predicted protein [Physcomitrella patens subsp. patens]
contig01212	gi|302771025|ref|XP_002968931.1|	1411	713	36	268	3e-84	318	>gi|302771025|ref|XP_002968931.1| hypothetical protein SELMODRAFT_90693 [Selaginella moellendorffii] >gi|300163436|gb|EFJ30047.1| hypothetical protein SELMODRAFT_90693 [Selaginella moellendorffii]
contig01213	gi|356520324|ref|XP_003528813.1|	1284	205	11	379	1e-69	270	>gi|356520324|ref|XP_003528813.1| PREDICTED: F-box/LRR-repeat protein 12-like [Glycine max]
contig01214	gi|168029994|ref|XP_001767509.1|	1404	691	792	1038	3e-24	119	>gi|168029994|ref|XP_001767509.1| predicted protein [Physcomitrella patens subsp. patens] >gi|162681215|gb|EDQ67644.1| predicted protein [Physcomitrella patens subsp. patens]
contig01215	gi|302804556|ref|XP_002984030.1|	1417	5	101	576	3e-178	630	>gi|302804556|ref|XP_002984030.1| hypothetical protein SELMODRAFT_119500 [Selaginella moellendorffii] >gi|300148382|gb|EFJ15042.1| hypothetical protein SELMODRAFT_119500 [Selaginella moellendorffii]
contig01216	gi|116787373|gb|ABK24483.1|	113	1405	50	481	0	714	>gi|116787373|gb|ABK24483.1| unknown [Picea sitchensis]
contig01217	gi|168051381|ref|XP_001778133.1|	1302	388	430	722	1e-80	306	>gi|168051381|ref|XP_001778133.1| predicted protein [Physcomitrella patens subsp. patens] >gi|162670455|gb|EDQ57023.1| predicted protein [Physcomitrella patens subsp. patens]
contig01218	gi|302805526|ref|XP_002984514.1|	4	1203	37	430	4e-127	461	>gi|302805526|ref|XP_002984514.1| hypothetical protein SELMODRAFT_156635 [Selaginella moellendorffii] >gi|300147902|gb|EFJ14564.1| hypothetical protein SELMODRAFT_156635 [Selaginella moellendorffii]
contig01219	gi|16904543|emb|CAD10740.1|	1412	3	123	586	6e-125	454	>gi|16904543|emb|CAD10740.1| lipoxygenase [Corylus avellana]
contig01221	gi|356512782|ref|XP_003525095.1|	1411	143	20	441	3e-169	601	>gi|356512782|ref|XP_003525095.1| PREDICTED: 26S proteasome non-ATPase regulatory subunit 12-like [Glycine max]
contig01222	gi|357129380|ref|XP_003566340.1|	1105	680	186	321	6e-20	105	>gi|357129380|ref|XP_003566340.1| PREDICTED: CAAX prenyl protease 2-like [Brachypodium distachyon]
contig01223	gi|302761630|ref|XP_002964237.1|	951	322	3	213	6e-74	284	>gi|302761630|ref|XP_002964237.1| hypothetical protein SELMODRAFT_266789 [Selaginella moellendorffii] >gi|300167966|gb|EFJ34570.1| hypothetical protein SELMODRAFT_266789 [Selaginella moellendorffii]
contig01224	gi|168008463|ref|XP_001756926.1|	2	934	123	437	1e-96	359	>gi|168008463|ref|XP_001756926.1| predicted protein [Physcomitrella patens subsp. patens] >gi|162691797|gb|EDQ78157.1| predicted protein [Physcomitrella patens subsp. patens]
contig01225	gi|148907423|gb|ABR16845.1|	8	667	162	381	3e-36	159	>gi|148907423|gb|ABR16845.1| unknown [Picea sitchensis]
contig01226	gi|56790009|gb|AAW30009.1|	1415	516	90	389	4e-149	534	>gi|56790009|gb|AAW30009.1| stilbenecarboxylate synthase 1 [Marchantia polymorpha]
contig01227	gi|168064726|ref|XP_001784310.1|	1407	742	409	630	2e-102	379	>gi|168064726|ref|XP_001784310.1| predicted protein [Physcomitrella patens subsp. patens] >gi|162664141|gb|EDQ50872.1| predicted protein [Physcomitrella patens subsp. patens]
contig01228	gi|255567660|ref|XP_002524809.1|	3	1142	69	448	0	657	>gi|255567660|ref|XP_002524809.1| elongation factor tu, putative [Ricinus communis] >gi|223535993|gb|EEF37652.1| elongation factor tu, putative [Ricinus communis]"
contig01230	gi|168037755|ref|XP_001771368.1|	75	1208	816	1193	6e-140	503	>gi|168037755|ref|XP_001771368.1| predicted protein [Physcomitrella patens subsp. patens] >gi|162677286|gb|EDQ63758.1| predicted protein [Physcomitrella patens subsp. patens]
contig01231	gi|224285347|gb|ACN40397.1|	3	773	348	606	3e-83	315	>gi|224285347|gb|ACN40397.1| unknown [Picea sitchensis]
contig01232	gi|168000843|ref|XP_001753125.1|	2	1153	523	905	1e-116	426	>gi|168000843|ref|XP_001753125.1| predicted protein [Physcomitrella patens subsp. patens] >gi|162695824|gb|EDQ82166.1| predicted protein [Physcomitrella patens subsp. patens]
contig01233	gi|302800596|ref|XP_002982055.1|	111	914	18	289	2e-54	219	>gi|302800596|ref|XP_002982055.1| hypothetical protein SELMODRAFT_115921 [Selaginella moellendorffii] >gi|300150071|gb|EFJ16723.1| hypothetical protein SELMODRAFT_115921 [Selaginella moellendorffii]
contig01234	gi|168000410|ref|XP_001752909.1|	389	937	1	182	2e-91	342	>gi|168000410|ref|XP_001752909.1| predicted protein [Physcomitrella patens subsp. patens] >gi|162696072|gb|EDQ82413.1| predicted protein [Physcomitrella patens subsp. patens]
contig01235	gi|11466747|ref|NP_039343.1|	3	1412	113	582	0	760	>gi|11466747|ref|NP_039343.1| NADH dehydrogenase subunit 5 [Marchantia polymorpha] >gi|128768|sp|P06264.1|NU5C_MARPO RecName: Full=NAD(P)H-quinone oxidoreductase subunit 5, chloroplastic; AltName: Full=NAD(P)H dehydrogenase subunit 5; AltName: Full=NADH-plastoquinone oxidoreductase subunit 5 >gi|11718|emb|CAA28129.1| ndh5 [Marchantia polymorpha]"
contig01236	gi|116789347|gb|ABK25215.1|	1224	331	109	409	4e-98	364	>gi|116789347|gb|ABK25215.1| unknown [Picea sitchensis]
contig01237	gi|225424091|ref|XP_002282847.1|	93	851	40	291	1e-72	280	>gi|225424091|ref|XP_002282847.1| PREDICTED: putative lipid phosphate phosphatase 3, chloroplastic-like [Vitis vinifera]"
contig01238	gi|168061800|ref|XP_001782874.1|	1317	895	31	169	3e-42	179	>gi|168061800|ref|XP_001782874.1| predicted protein [Physcomitrella patens subsp. patens] >gi|162665652|gb|EDQ52329.1| predicted protein [Physcomitrella patens subsp. patens]
contig01239	gi|116786685|gb|ABK24201.1|	1198	821	8	137	3e-43	182	>gi|116786685|gb|ABK24201.1| unknown [Picea sitchensis]
contig01240	gi|168063268|ref|XP_001783595.1|	37	465	146	288	3e-55	222	>gi|168063268|ref|XP_001783595.1| predicted protein [Physcomitrella patens subsp. patens] >gi|162664924|gb|EDQ51627.1| predicted protein [Physcomitrella patens subsp. patens]
contig01242	gi|302774324|ref|XP_002970579.1|	1411	260	51	434	0	754	>gi|302774324|ref|XP_002970579.1| hypothetical protein SELMODRAFT_270852 [Selaginella moellendorffii] >gi|300162095|gb|EFJ28709.1| hypothetical protein SELMODRAFT_270852 [Selaginella moellendorffii]
contig01243	gi|116789484|gb|ABK25263.1|	1405	542	66	353	3e-114	418	>gi|116789484|gb|ABK25263.1| unknown [Picea sitchensis]
contig01244	gi|255560072|ref|XP_002521054.1|	1	1089	135	496	7e-138	496	>gi|255560072|ref|XP_002521054.1| aminobutyrate aminotransferase, putative [Ricinus communis] >gi|223539757|gb|EEF41338.1| aminobutyrate aminotransferase, putative [Ricinus communis]"
contig01245	gi|294463317|gb|ADE77194.1|	3	548	20	201	2e-58	233	>gi|294463317|gb|ADE77194.1| unknown [Picea sitchensis]
contig01246	gi|357161759|ref|XP_003579195.1|	7	1032	863	1145	8e-50	204	>gi|357161759|ref|XP_003579195.1| PREDICTED: nuclear export mediator factor Nemf-like [Brachypodium distachyon]
contig01247	gi|168015678|ref|XP_001760377.1|	1383	829	553	737	5e-80	304	>gi|168015678|ref|XP_001760377.1| predicted protein [Physcomitrella patens subsp. patens] >gi|162688391|gb|EDQ74768.1| predicted protein [Physcomitrella patens subsp. patens]
contig01248	gi|294464694|gb|ADE77854.1|	1179	199	6	328	5e-62	244	>gi|294464694|gb|ADE77854.1| unknown [Picea sitchensis]
contig01249	gi|302774324|ref|XP_002970579.1|	1409	258	51	434	0	753	>gi|302774324|ref|XP_002970579.1| hypothetical protein SELMODRAFT_270852 [Selaginella moellendorffii] >gi|300162095|gb|EFJ28709.1| hypothetical protein SELMODRAFT_270852 [Selaginella moellendorffii]
contig01250	gi|225434179|ref|XP_002275474.1|	3	998	448	763	5e-81	308	>gi|225434179|ref|XP_002275474.1| PREDICTED: LETM1 and EF-hand domain-containing protein 1, mitochondrial [Vitis vinifera] >gi|296084337|emb|CBI24725.3| unnamed protein product [Vitis vinifera]"
contig01251	gi|116786971|gb|ABK24324.1|	173	925	67	315	2e-98	366	>gi|116786971|gb|ABK24324.1| unknown [Picea sitchensis]
contig01252	gi|168057170|ref|XP_001780589.1|	1406	480	43	353	1e-79	303	>gi|168057170|ref|XP_001780589.1| predicted protein [Physcomitrella patens subsp. patens] >gi|162667955|gb|EDQ54572.1| predicted protein [Physcomitrella patens subsp. patens]
contig01253	gi|186522887|ref|NP_001119225.1|	467	706	1	73	2e-11	77	>gi|186522887|ref|NP_001119225.1| uncharacterized protein [Arabidopsis thaliana] >gi|332004670|gb|AED92053.1| uncharacterized protein [Arabidopsis thaliana]
contig01254	gi|302791329|ref|XP_002977431.1|	1149	700	8	156	5e-27	128	>gi|302791329|ref|XP_002977431.1| hypothetical protein SELMODRAFT_443576 [Selaginella moellendorffii] >gi|300154801|gb|EFJ21435.1| hypothetical protein SELMODRAFT_443576 [Selaginella moellendorffii]
contig01255	gi|302764452|ref|XP_002965647.1|	1401	583	148	420	1e-126	459	>gi|302764452|ref|XP_002965647.1| glycosyltransferase CAZy family 14 [Selaginella moellendorffii] >gi|300166461|gb|EFJ33067.1| glycosyltransferase CAZy family 14 [Selaginella moellendorffii]
contig01256	gi|357122199|ref|XP_003562803.1|	1239	283	155	472	1e-129	469	>gi|357122199|ref|XP_003562803.1| PREDICTED: ammonium transporter 3 member 2-like [Brachypodium distachyon]
contig01257	gi|168003642|ref|XP_001754521.1|	1400	336	527	880	9e-88	330	>gi|168003642|ref|XP_001754521.1| predicted protein [Physcomitrella patens subsp. patens] >gi|162694142|gb|EDQ80491.1| predicted protein [Physcomitrella patens subsp. patens]
contig01258	gi|168029393|ref|XP_001767210.1|	975	400	1	192	1e-94	353	>gi|168029393|ref|XP_001767210.1| Arf6/ArfB-family small GTPase [Physcomitrella patens subsp. patens] >gi|162681465|gb|EDQ67891.1| Arf6/ArfB-family small GTPase [Physcomitrella patens subsp. patens]
contig01259	gi|168052150|ref|XP_001778514.1|	1274	837	1	148	2e-34	153	>gi|168052150|ref|XP_001778514.1| predicted protein [Physcomitrella patens subsp. patens] >gi|162670112|gb|EDQ56687.1| predicted protein [Physcomitrella patens subsp. patens]
contig01260	gi|10645188|gb|AAG21429.1|AF308587_1	1255	182	1	358	4e-161	574	>gi|10645188|gb|AAG21429.1|AF308587_1 cytosolic aldolase [Fragaria x ananassa]
contig01261	gi|354803502|gb|AER40616.1|	431	87	1	115	3e-18	99.4	>gi|354803502|gb|AER40616.1| hypothetical protein MADAR_309 [Blattabacterium sp. (Mastotermes darwiniensis) str. MADAR]
contig01262	gi|168041916|ref|XP_001773436.1|	979	254	8	249	9e-104	383	>gi|168041916|ref|XP_001773436.1| predicted protein [Physcomitrella patens subsp. patens] >gi|162675312|gb|EDQ61809.1| predicted protein [Physcomitrella patens subsp. patens]
contig01263	gi|168053437|ref|XP_001779143.1|	1050	130	3	294	8e-95	353	>gi|168053437|ref|XP_001779143.1| predicted protein [Physcomitrella patens subsp. patens] >gi|162669503|gb|EDQ56089.1| predicted protein [Physcomitrella patens subsp. patens]
contig01264	gi|168058866|ref|XP_001781427.1|	3	998	281	613	2e-129	469	>gi|168058866|ref|XP_001781427.1| predicted protein [Physcomitrella patens subsp. patens] >gi|162667164|gb|EDQ53801.1| predicted protein [Physcomitrella patens subsp. patens]
contig01265	gi|302823401|ref|XP_002993353.1|	959	234	35	274	9e-72	277	>gi|302823401|ref|XP_002993353.1| hypothetical protein SELMODRAFT_431454 [Selaginella moellendorffii] >gi|300138784|gb|EFJ05538.1| hypothetical protein SELMODRAFT_431454 [Selaginella moellendorffii]
contig01267	gi|168024982|ref|XP_001765014.1|	1403	1056	34	154	2e-48	199	>gi|168024982|ref|XP_001765014.1| predicted protein [Physcomitrella patens subsp. patens] >gi|162683823|gb|EDQ70230.1| predicted protein [Physcomitrella patens subsp. patens]
contig01268	gi|225447474|ref|XP_002264182.1|	1180	497	1	225	8e-58	231	>gi|225447474|ref|XP_002264182.1| PREDICTED: protein transport protein SFT2 [Vitis vinifera] >gi|296085064|emb|CBI28479.3| unnamed protein product [Vitis vinifera]
contig01270	gi|294460272|gb|ADE75718.1|	1	492	33	196	3e-75	288	>gi|294460272|gb|ADE75718.1| unknown [Picea sitchensis] >gi|294462091|gb|ADE76598.1| unknown [Picea sitchensis]
contig01271	gi|224060201|ref|XP_002300082.1|	361	1020	1	217	2e-65	256	>gi|224060201|ref|XP_002300082.1| predicted protein [Populus trichocarpa] >gi|222847340|gb|EEE84887.1| predicted protein [Populus trichocarpa]
contig01272	gi|168037608|ref|XP_001771295.1|	1331	609	103	353	1e-35	157	>gi|168037608|ref|XP_001771295.1| predicted protein [Physcomitrella patens subsp. patens] >gi|162677384|gb|EDQ63855.1| predicted protein [Physcomitrella patens subsp. patens]
contig01273	gi|168043876|ref|XP_001774409.1|	1396	752	533	747	2e-93	349	>gi|168043876|ref|XP_001774409.1| ETR7 ethylene receptor [Physcomitrella patens subsp. patens] >gi|162674261|gb|EDQ60772.1| ETR7 ethylene receptor [Physcomitrella patens subsp. patens] >gi|163644186|dbj|BAF95743.1| ethylene receptor homolog [Physcomitrella patens]
contig01274	gi|168057170|ref|XP_001780589.1|	1400	474	43	353	2e-81	309	>gi|168057170|ref|XP_001780589.1| predicted protein [Physcomitrella patens subsp. patens] >gi|162667955|gb|EDQ54572.1| predicted protein [Physcomitrella patens subsp. patens]
contig01275	gi|168014968|ref|XP_001760023.1|	1238	471	58	311	3e-112	411	>gi|168014968|ref|XP_001760023.1| predicted protein [Physcomitrella patens subsp. patens] >gi|162688773|gb|EDQ75148.1| predicted protein [Physcomitrella patens subsp. patens]
contig01276	gi|167998200|ref|XP_001751806.1|	44	805	21	249	2e-50	206	>gi|167998200|ref|XP_001751806.1| predicted protein [Physcomitrella patens subsp. patens] >gi|162696904|gb|EDQ83241.1| predicted protein [Physcomitrella patens subsp. patens]
contig01277	gi|168011266|ref|XP_001758324.1|	1399	587	258	528	1e-100	373	>gi|168011266|ref|XP_001758324.1| predicted protein [Physcomitrella patens subsp. patens] >gi|162690359|gb|EDQ76726.1| predicted protein [Physcomitrella patens subsp. patens]
contig01278	gi|294460195|gb|ADE75680.1|	1227	808	4	143	1e-31	144	>gi|294460195|gb|ADE75680.1| unknown [Picea sitchensis]
contig01280	gi|168029769|ref|XP_001767397.1|	3	530	52	226	9e-54	217	>gi|168029769|ref|XP_001767397.1| predicted protein [Physcomitrella patens subsp. patens] >gi|162681293|gb|EDQ67721.1| predicted protein [Physcomitrella patens subsp. patens]
contig01281	gi|168060016|ref|XP_001781995.1|	83	910	1	276	3e-106	392	>gi|168060016|ref|XP_001781995.1| predicted protein [Physcomitrella patens subsp. patens] >gi|162666568|gb|EDQ53219.1| predicted protein [Physcomitrella patens subsp. patens]
contig01282	gi|302787030|ref|XP_002975285.1|	1	459	322	474	2e-46	193	>gi|302787030|ref|XP_002975285.1| hypothetical protein SELMODRAFT_150447 [Selaginella moellendorffii] >gi|300156859|gb|EFJ23486.1| hypothetical protein SELMODRAFT_150447 [Selaginella moellendorffii]
contig01283	gi|168046548|ref|XP_001775735.1|	1350	598	1	256	7e-123	447	>gi|168046548|ref|XP_001775735.1| predicted protein [Physcomitrella patens subsp. patens] >gi|162672887|gb|EDQ59418.1| predicted protein [Physcomitrella patens subsp. patens]
contig01284	gi|168007147|ref|XP_001756270.1|	1393	782	711	914	7e-62	244	>gi|168007147|ref|XP_001756270.1| predicted protein [Physcomitrella patens subsp. patens] >gi|162692780|gb|EDQ79136.1| predicted protein [Physcomitrella patens subsp. patens]
contig01285	gi|212722142|ref|NP_001132889.1|	1	1134	102	479	6e-166	590	>gi|212722142|ref|NP_001132889.1| uncharacterized protein LOC100194385 precursor [Zea mays] >gi|194695676|gb|ACF81922.1| unknown [Zea mays] >gi|195643360|gb|ACG41148.1| xylose isomerase [Zea mays]
contig01286	gi|168053011|ref|XP_001778932.1|	1393	371	225	561	3e-133	481	>gi|168053011|ref|XP_001778932.1| predicted protein [Physcomitrella patens subsp. patens] >gi|162669686|gb|EDQ56268.1| predicted protein [Physcomitrella patens subsp. patens]
contig01287	gi|4103154|gb|AAD10242.1|	1385	819	221	404	1e-49	203	>gi|4103154|gb|AAD10242.1| histidyl-tRNA synthetase [Triticum aestivum]
contig01288	gi|168064577|ref|XP_001784237.1|	1	888	792	1087	4e-74	285	>gi|168064577|ref|XP_001784237.1| ATP-binding cassette transporter, subfamily B, member 11, group MDR/PGP protein PpABCB11 [Physcomitrella patens subsp. patens] >gi|162664203|gb|EDQ50931.1| ATP-binding cassette transporter, subfamily B, member 11, group MDR/PGP protein PpABCB11 [Physcomitrella patens subsp. patens]"
contig01289	gi|15230174|ref|NP_191253.1|	10	690	15	237	7e-91	340	>gi|15230174|ref|NP_191253.1| magnesium-protoporphyrin IX monomethyl ester [oxidative] cyclase [Arabidopsis thaliana] >gi|73620639|sp|Q9M591.2|CRD1_ARATH RecName: Full=Magnesium-protoporphyrin IX monomethyl ester [oxidative] cyclase, chloroplastic; Short=Mg-protoporphyrin IX monomethyl ester oxidative cyclase; AltName: Full=Copper response defect 1 protein; AltName: Full=Dicarboxylate diiron prot…
contig01290	gi|302795875|ref|XP_002979700.1|	793	152	208	420	3e-84	318	>gi|302795875|ref|XP_002979700.1| N-acetylglucosaminyltransferase [Selaginella moellendorffii] >gi|300152460|gb|EFJ19102.1| N-acetylglucosaminyltransferase [Selaginella moellendorffii]
contig01291	gi|168046270|ref|XP_001775597.1|	1246	830	6	143	8e-55	221	>gi|168046270|ref|XP_001775597.1| predicted protein [Physcomitrella patens subsp. patens] >gi|162673015|gb|EDQ59544.1| predicted protein [Physcomitrella patens subsp. patens]
contig01293	gi|168018071|ref|XP_001761570.1|	392	868	65	225	4e-43	182	>gi|168018071|ref|XP_001761570.1| predicted protein [Physcomitrella patens subsp. patens] >gi|162687254|gb|EDQ73638.1| predicted protein [Physcomitrella patens subsp. patens]
contig01294	gi|168048797|ref|XP_001776852.1|	1363	692	397	622	1e-35	157	>gi|168048797|ref|XP_001776852.1| predicted protein [Physcomitrella patens subsp. patens] >gi|162671856|gb|EDQ58402.1| predicted protein [Physcomitrella patens subsp. patens]
contig01296	gi|168044448|ref|XP_001774693.1|	2	658	1231	1452	2e-68	266	>gi|168044448|ref|XP_001774693.1| ATP-binding cassette transporter, subfamily G, member 21, group PDR protein PpABCG21 [Physcomitrella patens subsp. patens] >gi|162673993|gb|EDQ60508.1| ATP-binding cassette transporter, subfamily G, member 21, group PDR protein PpABCG21 [Physcomitrella patens subsp. patens]"
contig01297	gi|62005119|gb|AAX59902.1|	1	381	591	717	7e-48	197	>gi|62005119|gb|AAX59902.1| cytochrome P450 reductase [Taxus wallichiana var. chinensis]
contig01298	gi|134142848|gb|ABO61745.1|	1334	570	142	396	2e-100	372	>gi|134142848|gb|ABO61745.1| trehalose-phosphatase 1 [Physcomitrella patens subsp. patens]
contig01299	gi|116779737|gb|ABK21411.1|	147	590	1	148	1e-80	306	>gi|116779737|gb|ABK21411.1| unknown [Picea sitchensis] >gi|116782144|gb|ABK22385.1| unknown [Picea sitchensis] >gi|224284788|gb|ACN40124.1| unknown [Picea sitchensis] >gi|224285370|gb|ACN40408.1| unknown [Picea sitchensis]
contig01300	gi|167999215|ref|XP_001752313.1|	936	154	30	288	6e-97	360	>gi|167999215|ref|XP_001752313.1| predicted protein [Physcomitrella patens subsp. patens] >gi|162696708|gb|EDQ83046.1| predicted protein [Physcomitrella patens subsp. patens]
contig01301	gi|168015050|ref|XP_001760064.1|	1128	22	1	369	4e-172	610	>gi|168015050|ref|XP_001760064.1| predicted protein [Physcomitrella patens subsp. patens] >gi|162688814|gb|EDQ75189.1| predicted protein [Physcomitrella patens subsp. patens]
contig01302	gi|168001711|ref|XP_001753558.1|	657	899	17	99	5e-15	89	>gi|168001711|ref|XP_001753558.1| predicted protein [Physcomitrella patens subsp. patens] >gi|162695437|gb|EDQ81781.1| predicted protein [Physcomitrella patens subsp. patens]
contig01303	gi|168024655|ref|XP_001764851.1|	1333	188	3	395	1e-149	536	>gi|168024655|ref|XP_001764851.1| predicted protein [Physcomitrella patens subsp. patens] >gi|162683887|gb|EDQ70293.1| predicted protein [Physcomitrella patens subsp. patens]
contig01304	gi|356519792|ref|XP_003528553.1|	7	1386	29	481	1e-99	369	>gi|356519792|ref|XP_003528553.1| PREDICTED: flavonoid 3'-monooxygenase-like [Glycine max]
contig01305	gi|302802997|ref|XP_002983252.1|	1286	792	4	175	4e-50	205	>gi|302802997|ref|XP_002983252.1| hypothetical protein SELMODRAFT_422636 [Selaginella moellendorffii] >gi|300148937|gb|EFJ15594.1| hypothetical protein SELMODRAFT_422636 [Selaginella moellendorffii]
contig01307	gi|168037125|ref|XP_001771055.1|	1392	448	335	649	2e-145	522	>gi|168037125|ref|XP_001771055.1| predicted protein [Physcomitrella patens subsp. patens] >gi|162677588|gb|EDQ64056.1| predicted protein [Physcomitrella patens subsp. patens]
contig01308	gi|302792296|ref|XP_002977914.1|	1364	444	17	339	2e-81	309	>gi|302792296|ref|XP_002977914.1| hypothetical protein SELMODRAFT_107416 [Selaginella moellendorffii] >gi|300154617|gb|EFJ21252.1| hypothetical protein SELMODRAFT_107416 [Selaginella moellendorffii]
contig01309	gi|226509232|ref|NP_001146307.1|	130	1005	56	348	2e-103	382	>gi|226509232|ref|NP_001146307.1| uncharacterized protein LOC100279882 [Zea mays] >gi|219886575|gb|ACL53662.1| unknown [Zea mays]
contig01310	gi|168050604|ref|XP_001777748.1|	388	1353	22	343	2e-147	528	>gi|168050604|ref|XP_001777748.1| predicted protein [Physcomitrella patens subsp. patens] >gi|162670849|gb|EDQ57410.1| predicted protein [Physcomitrella patens subsp. patens]
contig01311	gi|302799178|ref|XP_002981348.1|	1390	590	145	410	8e-127	460	>gi|302799178|ref|XP_002981348.1| hypothetical protein SELMODRAFT_268459 [Selaginella moellendorffii] >gi|300150888|gb|EFJ17536.1| hypothetical protein SELMODRAFT_268459 [Selaginella moellendorffii]
contig01312	gi|302758724|ref|XP_002962785.1|	3	611	280	478	2e-88	332	>gi|302758724|ref|XP_002962785.1| hypothetical protein SELMODRAFT_165356 [Selaginella moellendorffii] >gi|300169646|gb|EFJ36248.1| hypothetical protein SELMODRAFT_165356 [Selaginella moellendorffii]
contig01313	gi|168062554|ref|XP_001783244.1|	197	1114	1	306	8e-177	626	>gi|168062554|ref|XP_001783244.1| predicted protein [Physcomitrella patens subsp. patens] >gi|162665248|gb|EDQ51939.1| predicted protein [Physcomitrella patens subsp. patens]
contig01314	gi|326497253|dbj|BAK02211.1|	705	436	1	87	2e-16	93.2	>gi|326497253|dbj|BAK02211.1| predicted protein [Hordeum vulgare subsp. vulgare] >gi|326503060|dbj|BAJ99155.1| predicted protein [Hordeum vulgare subsp. vulgare] >gi|326505146|dbj|BAK02960.1| predicted protein [Hordeum vulgare subsp. vulgare]
contig01315	gi|302811173|ref|XP_002987276.1|	1387	1145	282	362	2e-38	166	>gi|302811173|ref|XP_002987276.1| hypothetical protein SELMODRAFT_158648 [Selaginella moellendorffii] >gi|302815051|ref|XP_002989208.1| hypothetical protein SELMODRAFT_235717 [Selaginella moellendorffii] >gi|300143108|gb|EFJ09802.1| hypothetical protein SELMODRAFT_235717 [Selaginella moellendorffii] >gi|300144911|gb|EFJ11591.1| hypothetical protein SELMODRAFT_158648 [Selaginella moellendorffii]
contig01316	gi|168049059|ref|XP_001776982.1|	108	1196	774	1129	2e-97	362	>gi|168049059|ref|XP_001776982.1| predicted protein [Physcomitrella patens subsp. patens] >gi|162671683|gb|EDQ58231.1| predicted protein [Physcomitrella patens subsp. patens]
contig01318	gi|225427089|ref|XP_002276604.1|	1	846	162	377	5e-19	102	>gi|225427089|ref|XP_002276604.1| PREDICTED: autophagy protein 5-like [Vitis vinifera]
contig01319	gi|168040564|ref|XP_001772764.1|	2	1018	32	370	6e-146	523	>gi|168040564|ref|XP_001772764.1| predicted protein [Physcomitrella patens subsp. patens] >gi|162675989|gb|EDQ62478.1| predicted protein [Physcomitrella patens subsp. patens]
contig01320	gi|116779145|gb|ABK21158.1|	209	724	3	175	8e-63	247	>gi|116779145|gb|ABK21158.1| unknown [Picea sitchensis]
contig01321	gi|168048161|ref|XP_001776536.1|	220	1374	5	389	4e-150	537	>gi|168048161|ref|XP_001776536.1| predicted protein [Physcomitrella patens subsp. patens] >gi|162672127|gb|EDQ58669.1| predicted protein [Physcomitrella patens subsp. patens]
contig01322	gi|302828916|ref|XP_002946025.1|	962	81	70	365	1e-77	296	>gi|302828916|ref|XP_002946025.1| hypothetical protein VOLCADRAFT_102638 [Volvox carteri f. nagariensis] >gi|300268840|gb|EFJ53020.1| hypothetical protein VOLCADRAFT_102638 [Volvox carteri f. nagariensis]
contig01323	gi|302772919|ref|XP_002969877.1|	3	1100	1041	1397	6e-140	503	>gi|302772919|ref|XP_002969877.1| hypothetical protein SELMODRAFT_92664 [Selaginella moellendorffii] >gi|300162388|gb|EFJ29001.1| hypothetical protein SELMODRAFT_92664 [Selaginella moellendorffii]
contig01324	gi|224081752|ref|XP_002306485.1|	1375	347	142	488	1e-64	253	>gi|224081752|ref|XP_002306485.1| predicted protein [Populus trichocarpa] >gi|222855934|gb|EEE93481.1| predicted protein [Populus trichocarpa] >gi|333951817|gb|AEG25426.1| glycosyltransferase GT43D [Populus trichocarpa]
contig01325	gi|302817368|ref|XP_002990360.1|	28	921	1	301	2e-117	429	>gi|302817368|ref|XP_002990360.1| hypothetical protein SELMODRAFT_185236 [Selaginella moellendorffii] >gi|300141922|gb|EFJ08629.1| hypothetical protein SELMODRAFT_185236 [Selaginella moellendorffii]
contig01326	gi|168069550|ref|XP_001786491.1|	1372	593	234	494	3e-99	368	>gi|168069550|ref|XP_001786491.1| predicted protein [Physcomitrella patens subsp. patens] >gi|162661188|gb|EDQ48697.1| predicted protein [Physcomitrella patens subsp. patens]
contig01327	gi|168003090|ref|XP_001754246.1|	1323	460	18	315	2e-54	219	>gi|168003090|ref|XP_001754246.1| predicted protein [Physcomitrella patens subsp. patens] >gi|162694800|gb|EDQ81147.1| predicted protein [Physcomitrella patens subsp. patens]
contig01329	gi|168011266|ref|XP_001758324.1|	1384	572	258	528	6e-100	370	>gi|168011266|ref|XP_001758324.1| predicted protein [Physcomitrella patens subsp. patens] >gi|162690359|gb|EDQ76726.1| predicted protein [Physcomitrella patens subsp. patens]
contig01330	gi|294462280|gb|ADE76689.1|	1384	263	135	506	0	653	>gi|294462280|gb|ADE76689.1| unknown [Picea sitchensis]
contig01331	gi|168061327|ref|XP_001782641.1|	581	1204	210	417	1e-69	270	>gi|168061327|ref|XP_001782641.1| predicted protein [Physcomitrella patens subsp. patens] >gi|162665874|gb|EDQ52544.1| predicted protein [Physcomitrella patens subsp. patens]
contig01332	gi|168013110|ref|XP_001759244.1|	825	1	8	283	3e-82	311	>gi|168013110|ref|XP_001759244.1| predicted protein [Physcomitrella patens subsp. patens] >gi|162689557|gb|EDQ75928.1| predicted protein [Physcomitrella patens subsp. patens]
contig01333	gi|294461566|gb|ADE76344.1|	386	1255	177	466	5e-118	431	>gi|294461566|gb|ADE76344.1| unknown [Picea sitchensis]
contig01334	gi|356531168|ref|XP_003534150.1|	39	1064	136	477	3e-62	245	>gi|356531168|ref|XP_003534150.1| PREDICTED: MATE efflux family protein DTX1-like [Glycine max]
contig01335	gi|224285176|gb|ACN40315.1|	1286	438	150	401	7e-19	101	>gi|224285176|gb|ACN40315.1| unknown [Picea sitchensis]
contig01337	gi|168034140|ref|XP_001769571.1|	14	1378	24	478	0	681	>gi|168034140|ref|XP_001769571.1| predicted protein [Physcomitrella patens subsp. patens] >gi|162679113|gb|EDQ65564.1| predicted protein [Physcomitrella patens subsp. patens]
contig01338	gi|226500442|ref|NP_001147070.1|	1381	512	178	468	9e-93	347	>gi|226500442|ref|NP_001147070.1| nicalin precursor [Zea mays] >gi|194706834|gb|ACF87501.1| unknown [Zea mays] >gi|195607062|gb|ACG25361.1| nicalin precursor [Zea mays]
contig01339	gi|116787950|gb|ABK24700.1|	1331	300	152	477	7e-66	257	>gi|116787950|gb|ABK24700.1| unknown [Picea sitchensis]
contig01340	gi|6164957|gb|AAF04597.1|AF193814_1	1126	638	2	164	1e-53	217	>gi|6164957|gb|AAF04597.1|AF193814_1 vacuolar H+-ATP synthase 16kDa proteolipid subunit [Dendrobium crumenatum]
contig01342	gi|336109218|gb|AEI16458.1|	408	962	97	281	9e-40	171	>gi|336109218|gb|AEI16458.1| chloroplast acetyl-CoA carboxylase biotin-containing subunit [Brassica oleracea]
contig01343	gi|302759392|ref|XP_002963119.1|	1286	291	413	742	7e-133	480	>gi|302759392|ref|XP_002963119.1| hypothetical protein SELMODRAFT_78782 [Selaginella moellendorffii] >gi|300169980|gb|EFJ36582.1| hypothetical protein SELMODRAFT_78782 [Selaginella moellendorffii]
contig01344	gi|168020994|ref|XP_001763027.1|	165	596	225	369	2e-54	219	>gi|168020994|ref|XP_001763027.1| predicted protein [Physcomitrella patens subsp. patens] >gi|162685839|gb|EDQ72232.1| predicted protein [Physcomitrella patens subsp. patens]
contig01345	gi|224284214|gb|ACN39843.1|	61	888	1	259	7e-67	261	>gi|224284214|gb|ACN39843.1| unknown [Picea sitchensis]
contig01346	gi|168064271|ref|XP_001784087.1|	389	907	1	173	1e-45	190	>gi|168064271|ref|XP_001784087.1| predicted protein [Physcomitrella patens subsp. patens] >gi|168064295|ref|XP_001784099.1| predicted protein [Physcomitrella patens subsp. patens] >gi|162664379|gb|EDQ51101.1| predicted protein [Physcomitrella patens subsp. patens] >gi|162664391|gb|EDQ51113.1| predicted protein [Physcomitrella patens subsp. patens]
contig01348	gi|168039347|ref|XP_001772159.1|	1379	519	25	312	1e-124	452	>gi|168039347|ref|XP_001772159.1| predicted protein [Physcomitrella patens subsp. patens] >gi|162676490|gb|EDQ62972.1| predicted protein [Physcomitrella patens subsp. patens]
contig01349	gi|116788920|gb|ABK25050.1|	1376	150	2	420	1e-96	360	>gi|116788920|gb|ABK25050.1| unknown [Picea sitchensis]
contig01350	gi|168043868|ref|XP_001774405.1|	101	910	1	275	1e-72	280	>gi|168043868|ref|XP_001774405.1| single myb histone protein [Physcomitrella patens subsp. patens] >gi|162674257|gb|EDQ60768.1| single myb histone protein [Physcomitrella patens subsp. patens]
contig01351	gi|168011869|ref|XP_001758625.1|	1374	445	507	816	1e-141	509	>gi|168011869|ref|XP_001758625.1| predicted protein [Physcomitrella patens subsp. patens] >gi|162690235|gb|EDQ76603.1| predicted protein [Physcomitrella patens subsp. patens]
contig01352	gi|116786803|gb|ABK24245.1|	3	770	185	413	8e-65	254	>gi|116786803|gb|ABK24245.1| unknown [Picea sitchensis]
contig01353	gi|168051512|ref|XP_001778198.1|	3	761	5	257	2e-91	342	>gi|168051512|ref|XP_001778198.1| predicted protein [Physcomitrella patens subsp. patens] >gi|162670411|gb|EDQ56980.1| predicted protein [Physcomitrella patens subsp. patens]
contig01354	gi|62005119|gb|AAX59902.1|	7	381	593	717	1e-46	193	>gi|62005119|gb|AAX59902.1| cytochrome P450 reductase [Taxus wallichiana var. chinensis]
contig01356	gi|302806166|ref|XP_002984833.1|	1117	494	37	244	2e-69	269	>gi|302806166|ref|XP_002984833.1| hypothetical protein SELMODRAFT_181321 [Selaginella moellendorffii] >gi|300147419|gb|EFJ14083.1| hypothetical protein SELMODRAFT_181321 [Selaginella moellendorffii]
contig01357	gi|168067494|ref|XP_001785650.1|	235	1377	35	415	2e-155	555	>gi|168067494|ref|XP_001785650.1| predicted protein [Physcomitrella patens subsp. patens] >gi|162662711|gb|EDQ49530.1| predicted protein [Physcomitrella patens subsp. patens]
contig01358	gi|148906423|gb|ABR16365.1|	58	366	8	110	1e-38	167	>gi|148906423|gb|ABR16365.1| unknown [Picea sitchensis]
contig01359	gi|167998983|ref|XP_001752197.1|	1289	576	24	264	3e-99	368	>gi|167998983|ref|XP_001752197.1| predicted protein [Physcomitrella patens subsp. patens] >gi|162696592|gb|EDQ82930.1| predicted protein [Physcomitrella patens subsp. patens]
contig01360	gi|168031995|ref|XP_001768505.1|	1372	431	450	788	8e-103	380	>gi|168031995|ref|XP_001768505.1| predicted protein [Physcomitrella patens subsp. patens] >gi|162680218|gb|EDQ66656.1| predicted protein [Physcomitrella patens subsp. patens]
contig01361	gi|118485495|gb|ABK94602.1|	1215	1012	20	87	3e-12	79.7	>gi|118485495|gb|ABK94602.1| unknown [Populus trichocarpa]
contig01362	gi|356505114|ref|XP_003521337.1|	1373	870	149	316	3e-50	206	>gi|356505114|ref|XP_003521337.1| PREDICTED: retinol dehydrogenase 12-like isoform 1 [Glycine max]
contig01363	gi|168006765|ref|XP_001756079.1|	306	1160	364	647	3e-119	434	>gi|168006765|ref|XP_001756079.1| predicted protein [Physcomitrella patens subsp. patens] >gi|162692589|gb|EDQ78945.1| predicted protein [Physcomitrella patens subsp. patens]
contig01364	gi|2851597|sp|P25848.3|PHY1_CERPU	75	857	1029	1286	5e-25	122	>gi|2851597|sp|P25848.3|PHY1_CERPU RecName: Full=Light-sensor Protein kinase; Includes: RecName: Full=Phytochrome; Includes: RecName: Full=Protein kinase >gi|1839248|gb|AAB47762.1| phytochrome [Ceratodon purpureus]
contig01365	gi|168050382|ref|XP_001777638.1|	1371	1	709	1165	3e-172	610	>gi|168050382|ref|XP_001777638.1| ATP-binding cassette transporter, subfamily C, member 2, group MRP protein PpABCC2 [Physcomitrella patens subsp. patens] >gi|162670981|gb|EDQ57540.1| ATP-binding cassette transporter, subfamily C, member 2, group MRP protein PpABCC2 [Physcomitrella patens subsp. patens]"
contig01366	gi|168045345|ref|XP_001775138.1|	526	822	1	99	2e-48	199	>gi|168045345|ref|XP_001775138.1| predicted protein [Physcomitrella patens subsp. patens] >gi|162673477|gb|EDQ59999.1| predicted protein [Physcomitrella patens subsp. patens]
contig01367	gi|168018803|ref|XP_001761935.1|	1363	551	169	438	1e-110	406	>gi|168018803|ref|XP_001761935.1| predicted protein [Physcomitrella patens subsp. patens] >gi|162686990|gb|EDQ73376.1| predicted protein [Physcomitrella patens subsp. patens]
contig01368	gi|168008655|ref|XP_001757022.1|	495	860	114	235	1e-46	194	>gi|168008655|ref|XP_001757022.1| predicted protein [Physcomitrella patens subsp. patens] >gi|162691893|gb|EDQ78253.1| predicted protein [Physcomitrella patens subsp. patens]
contig01369	gi|15240054|ref|NP_199207.1|	1	927	67	375	6e-135	487	>gi|15240054|ref|NP_199207.1| alcohol dehydrogenase class-3 [Arabidopsis thaliana] >gi|20141281|sp|Q96533.2|ADHX_ARATH RecName: Full=Alcohol dehydrogenase class-3; AltName: Full=Alcohol dehydrogenase class-III; AltName: Full=Glutathione-dependent formaldehyde dehydrogenase; Short=FALDH; Short=FDH; Short=GSH-FDH; AltName: Full=S-(hydroxymethyl)glutathione dehydrogenase >gi|9758553|dbj|BAB09054.1| …
contig01371	gi|168025908|ref|XP_001765475.1|	212	1027	14	287	2e-54	219	>gi|168025908|ref|XP_001765475.1| predicted protein [Physcomitrella patens subsp. patens] >gi|162683325|gb|EDQ69736.1| predicted protein [Physcomitrella patens subsp. patens]
contig01372	gi|168067843|ref|XP_001785814.1|	1042	794	227	309	6e-36	158	>gi|168067843|ref|XP_001785814.1| predicted protein [Physcomitrella patens subsp. patens] >gi|162662538|gb|EDQ49378.1| predicted protein [Physcomitrella patens subsp. patens]
contig01373	gi|168054543|ref|XP_001779690.1|	276	923	54	274	4e-66	258	>gi|168054543|ref|XP_001779690.1| predicted protein [Physcomitrella patens subsp. patens] >gi|162668888|gb|EDQ55486.1| predicted protein [Physcomitrella patens subsp. patens]
contig01374	gi|157168258|gb|ABV25603.1|	3	851	102	384	1e-139	502	>gi|157168258|gb|ABV25603.1| putative mitochondrial ADP/ATP translocase [Marchantia polymorpha]
contig01375	gi|168029260|ref|XP_001767144.1|	167	955	1	263	4e-107	394	>gi|168029260|ref|XP_001767144.1| predicted protein [Physcomitrella patens subsp. patens] >gi|162681640|gb|EDQ68065.1| predicted protein [Physcomitrella patens subsp. patens]
contig01377	gi|168029775|ref|XP_001767400.1|	1366	1073	283	380	2e-18	100	>gi|168029775|ref|XP_001767400.1| predicted protein [Physcomitrella patens subsp. patens] >gi|162681296|gb|EDQ67724.1| predicted protein [Physcomitrella patens subsp. patens]
contig01378	gi|168048820|ref|XP_001776863.1|	79	990	1	304	5e-170	603	>gi|168048820|ref|XP_001776863.1| predicted protein [Physcomitrella patens subsp. patens] >gi|162671719|gb|EDQ58266.1| predicted protein [Physcomitrella patens subsp. patens]
contig01379	gi|225454961|ref|XP_002280630.1|	403	1167	59	312	3e-102	378	>gi|225454961|ref|XP_002280630.1| PREDICTED: uncharacterized protein LOC100266582 [Vitis vinifera]
contig01380	gi|168013359|ref|XP_001759367.1|	51	827	1	259	5e-141	507	>gi|168013359|ref|XP_001759367.1| predicted protein [Physcomitrella patens subsp. patens] >gi|168013733|ref|XP_001759425.1| predicted protein [Physcomitrella patens subsp. patens] >gi|168029379|ref|XP_001767203.1| predicted protein [Physcomitrella patens subsp. patens] >gi|168029491|ref|XP_001767259.1| predicted protein [Physcomitrella patens subsp. patens] >gi|168068241|ref|XP_001785992.1| predi…
contig01381	gi|115482758|ref|NP_001064972.1|	80	829	1	266	1e-90	340	>gi|115482758|ref|NP_001064972.1| Os10g0498900 [Oryza sativa Japonica Group] >gi|22165063|gb|AAM93680.1| putative microtubule-associated protein [Oryza sativa Japonica Group] >gi|31432883|gb|AAP54459.1| microtubule-associated EB1 family protein, putative, expressed [Oryza sativa Japonica Group] >gi|113639581|dbj|BAF26886.1| Os10g0498900 [Oryza sativa Japonica Group] >gi|125532526|gb|EAY79091.1| h…
contig01382	gi|168063256|ref|XP_001783589.1|	21	902	334	637	3e-88	332	>gi|168063256|ref|XP_001783589.1| predicted protein [Physcomitrella patens subsp. patens] >gi|162664918|gb|EDQ51621.1| predicted protein [Physcomitrella patens subsp. patens]
contig01383	gi|356522367|ref|XP_003529818.1|	440	622	897	957	3e-12	79.7	>gi|356522367|ref|XP_003529818.1| PREDICTED: uncharacterized protein LOC100794859 [Glycine max]
contig01384	gi|168055644|ref|XP_001779834.1|	8	475	1	155	2e-17	97.1	>gi|168055644|ref|XP_001779834.1| predicted protein [Physcomitrella patens subsp. patens] >gi|162668746|gb|EDQ55347.1| predicted protein [Physcomitrella patens subsp. patens]
contig01385	gi|296086154|emb|CBI31595.3|	1325	459	402	703	2e-58	233	>gi|296086154|emb|CBI31595.3| unnamed protein product [Vitis vinifera]
contig01387	gi|356549407|ref|XP_003543085.1|	2	607	481	682	4e-78	298	>gi|356549407|ref|XP_003543085.1| PREDICTED: pre-mRNA-splicing factor SYF1-like [Glycine max]
contig01388	gi|148906965|gb|ABR16627.1|	1365	373	129	459	7e-159	566	>gi|148906965|gb|ABR16627.1| unknown [Picea sitchensis]
contig01390	gi|294463553|gb|ADE77305.1|	455	814	21	140	6e-11	75.1	>gi|294463553|gb|ADE77305.1| unknown [Picea sitchensis]
contig01391	gi|168031127|ref|XP_001768073.1|	408	1181	7	271	4e-67	261	>gi|168031127|ref|XP_001768073.1| predicted protein [Physcomitrella patens subsp. patens] >gi|162680711|gb|EDQ67145.1| predicted protein [Physcomitrella patens subsp. patens]
contig01392	gi|302771105|ref|XP_002968971.1|	1352	33	279	688	4e-82	311	>gi|302771105|ref|XP_002968971.1| hypothetical protein SELMODRAFT_409724 [Selaginella moellendorffii] >gi|300163476|gb|EFJ30087.1| hypothetical protein SELMODRAFT_409724 [Selaginella moellendorffii]
contig01393	gi|294464849|gb|ADE77930.1|	1360	560	54	318	2e-80	305	>gi|294464849|gb|ADE77930.1| unknown [Picea sitchensis]
contig01394	gi|168056331|ref|XP_001780174.1|	1	795	35	295	1e-69	270	>gi|168056331|ref|XP_001780174.1| predicted protein [Physcomitrella patens subsp. patens] >gi|162668407|gb|EDQ55015.1| predicted protein [Physcomitrella patens subsp. patens]
contig01395	gi|168030249|ref|XP_001767636.1|	1357	362	37	368	1e-147	529	>gi|168030249|ref|XP_001767636.1| predicted protein [Physcomitrella patens subsp. patens] >gi|162681165|gb|EDQ67595.1| predicted protein [Physcomitrella patens subsp. patens]
contig01396	gi|168026083|ref|XP_001765562.1|	878	1243	1	127	2e-31	143	>gi|168026083|ref|XP_001765562.1| predicted protein [Physcomitrella patens subsp. patens] >gi|162683200|gb|EDQ69612.1| predicted protein [Physcomitrella patens subsp. patens]
contig01397	gi|168053167|ref|XP_001779009.1|	1189	1031	1	53	7e-16	91.7	>gi|168053167|ref|XP_001779009.1| predicted protein [Physcomitrella patens subsp. patens] >gi|162669571|gb|EDQ56155.1| predicted protein [Physcomitrella patens subsp. patens]
contig01398	gi|168002718|ref|XP_001754060.1|	2	727	329	570	4e-72	278	>gi|168002718|ref|XP_001754060.1| predicted protein [Physcomitrella patens subsp. patens] >gi|162694614|gb|EDQ80961.1| predicted protein [Physcomitrella patens subsp. patens]
contig01399	gi|168033518|ref|XP_001769262.1|	419	718	1	100	1e-35	157	>gi|168033518|ref|XP_001769262.1| predicted protein [Physcomitrella patens subsp. patens] >gi|162679527|gb|EDQ65974.1| predicted protein [Physcomitrella patens subsp. patens]
contig01400	gi|223931062|ref|YP_002586923.1|	511	1029	145	317	5e-84	318	>gi|223931062|ref|YP_002586923.1| cytochrome f (chloroplast) [Syntrichia ruralis] >gi|219562276|gb|ACL27607.1| cytochrome f (chloroplast) [Syntrichia ruralis]
contig01401	gi|302807975|ref|XP_002985682.1|	69	947	43	329	3e-71	275	>gi|302807975|ref|XP_002985682.1| hypothetical protein SELMODRAFT_122862 [Selaginella moellendorffii] >gi|300146591|gb|EFJ13260.1| hypothetical protein SELMODRAFT_122862 [Selaginella moellendorffii]
contig01402	gi|148906906|gb|ABR16598.1|	1292	30	79	500	4e-58	231	>gi|148906906|gb|ABR16598.1| unknown [Picea sitchensis]
contig01403	gi|359477597|ref|XP_002284076.2|	993	499	102	288	3e-18	99.4	>gi|359477597|ref|XP_002284076.2| PREDICTED: uncharacterized protein LOC100249350 [Vitis vinifera] >gi|297737152|emb|CBI26353.3| unnamed protein product [Vitis vinifera]
contig01404	gi|168059824|ref|XP_001781900.1|	1	891	30	325	3e-105	388	>gi|168059824|ref|XP_001781900.1| predicted protein [Physcomitrella patens subsp. patens] >gi|162666616|gb|EDQ53265.1| predicted protein [Physcomitrella patens subsp. patens]
contig01405	gi|168059476|ref|XP_001781728.1|	13	1038	35	377	1e-118	433	>gi|168059476|ref|XP_001781728.1| predicted protein [Physcomitrella patens subsp. patens] >gi|162666812|gb|EDQ53457.1| predicted protein [Physcomitrella patens subsp. patens]
contig01406	gi|298715287|emb|CBJ27936.1|	1343	51	1069	1500	3e-50	205	>gi|298715287|emb|CBJ27936.1| Chromodomain-helicase-DNA-binding protein 8 [Ectocarpus siliculosus]
contig01407	gi|168003157|ref|XP_001754279.1|	2	1033	61	404	0	692	>gi|168003157|ref|XP_001754279.1| histone acetyltransferase [Physcomitrella patens subsp. patens] >gi|162694381|gb|EDQ80729.1| histone acetyltransferase [Physcomitrella patens subsp. patens]
contig01408	gi|168062499|ref|XP_001783217.1|	1327	482	110	387	1e-46	193	>gi|168062499|ref|XP_001783217.1| predicted protein [Physcomitrella patens subsp. patens] >gi|162665295|gb|EDQ51985.1| predicted protein [Physcomitrella patens subsp. patens]
contig01409	gi|168007017|ref|XP_001756205.1|	2	1078	94	448	3e-125	454	>gi|168007017|ref|XP_001756205.1| predicted protein [Physcomitrella patens subsp. patens] >gi|162692715|gb|EDQ79071.1| predicted protein [Physcomitrella patens subsp. patens]
contig01410	gi|359489614|ref|XP_002274612.2|	187	1356	102	491	0	641	>gi|359489614|ref|XP_002274612.2| PREDICTED: beta-amylase 2, chloroplastic-like [Vitis vinifera] >gi|297745290|emb|CBI40370.3| unnamed protein product [Vitis vinifera]"
contig01411	gi|168036835|ref|XP_001770911.1|	166	924	439	690	1e-81	310	>gi|168036835|ref|XP_001770911.1| predicted protein [Physcomitrella patens subsp. patens] >gi|162677775|gb|EDQ64241.1| predicted protein [Physcomitrella patens subsp. patens]
contig01412	gi|168025572|ref|XP_001765308.1|	1355	549	29	291	3e-105	388	>gi|168025572|ref|XP_001765308.1| predicted protein [Physcomitrella patens subsp. patens] >gi|162683627|gb|EDQ70036.1| predicted protein [Physcomitrella patens subsp. patens]
contig01413	gi|302802504|ref|XP_002983006.1|	1354	710	35	253	3e-55	222	>gi|302802504|ref|XP_002983006.1| hypothetical protein SELMODRAFT_179919 [Selaginella moellendorffii] >gi|300149159|gb|EFJ15815.1| hypothetical protein SELMODRAFT_179919 [Selaginella moellendorffii]
contig01414	gi|212275286|ref|NP_001130992.1|	3	323	236	345	3e-18	99.8	>gi|212275286|ref|NP_001130992.1| uncharacterized protein LOC100192097 [Zea mays] >gi|194690650|gb|ACF79409.1| unknown [Zea mays]
contig01415	gi|6692816|dbj|BAA89423.1|	67	1071	4	341	8e-113	413	>gi|6692816|dbj|BAA89423.1| allyl alcohol dehydrogenase [Nicotiana tabacum]
contig01416	gi|168040134|ref|XP_001772550.1|	275	1285	5	341	6e-172	610	>gi|168040134|ref|XP_001772550.1| predicted protein [Physcomitrella patens subsp. patens] >gi|162676105|gb|EDQ62592.1| predicted protein [Physcomitrella patens subsp. patens]
contig01417	gi|226069328|dbj|BAH36888.1|	1167	178	647	961	1e-129	469	>gi|226069328|dbj|BAH36888.1| Polycomb group protein [Physcomitrella patens subsp. patens] >gi|237637250|gb|ACR07925.1| CLF protein [Physcomitrella patens]
contig01418	gi|302819065|ref|XP_002991204.1|	1352	72	57	452	2e-109	402	>gi|302819065|ref|XP_002991204.1| hypothetical protein SELMODRAFT_133115 [Selaginella moellendorffii] >gi|300141032|gb|EFJ07748.1| hypothetical protein SELMODRAFT_133115 [Selaginella moellendorffii]
contig01420	gi|167999945|ref|XP_001752677.1|	1118	288	18	298	1e-85	323	>gi|167999945|ref|XP_001752677.1| predicted protein [Physcomitrella patens subsp. patens] >gi|162696208|gb|EDQ82548.1| predicted protein [Physcomitrella patens subsp. patens]
contig01421	gi|302771640|ref|XP_002969238.1|	449	1054	2	209	6e-63	248	>gi|302771640|ref|XP_002969238.1| hypothetical protein SELMODRAFT_91476 [Selaginella moellendorffii] >gi|300162714|gb|EFJ29326.1| hypothetical protein SELMODRAFT_91476 [Selaginella moellendorffii]
contig01422	gi|356556698|ref|XP_003546660.1|	1350	967	295	415	6e-20	105	>gi|356556698|ref|XP_003546660.1| PREDICTED: metacaspase-4-like [Glycine max]
contig01424	gi|302761798|ref|XP_002964321.1|	1149	685	15	172	3e-28	132	>gi|302761798|ref|XP_002964321.1| hypothetical protein SELMODRAFT_80994 [Selaginella moellendorffii] >gi|302768585|ref|XP_002967712.1| hypothetical protein SELMODRAFT_88583 [Selaginella moellendorffii] >gi|300164450|gb|EFJ31059.1| hypothetical protein SELMODRAFT_88583 [Selaginella moellendorffii] >gi|300168050|gb|EFJ34654.1| hypothetical protein SELMODRAFT_80994 [Selaginella moellendorffii]
contig01425	gi|302802113|ref|XP_002982812.1|	1057	710	146	262	7e-43	181	>gi|302802113|ref|XP_002982812.1| hypothetical protein SELMODRAFT_57172 [Selaginella moellendorffii] >gi|300149402|gb|EFJ16057.1| hypothetical protein SELMODRAFT_57172 [Selaginella moellendorffii]
contig01427	gi|302794508|ref|XP_002979018.1|	1144	263	22	316	2e-138	498	>gi|302794508|ref|XP_002979018.1| hypothetical protein SELMODRAFT_109958 [Selaginella moellendorffii] >gi|300153336|gb|EFJ19975.1| hypothetical protein SELMODRAFT_109958 [Selaginella moellendorffii]
contig01428	gi|108707277|gb|ABF95072.1|	389	679	1	96	2e-30	139	>gi|108707277|gb|ABF95072.1| Ubiquitin, putative, expressed [Oryza sativa Japonica Group]"
contig01429	gi|225456359|ref|XP_002283991.1|	112	480	1	137	2e-14	86.7	>gi|225456359|ref|XP_002283991.1| PREDICTED: uncharacterized protein LOC100264705 [Vitis vinifera] >gi|147789866|emb|CAN73869.1| hypothetical protein VITISV_001275 [Vitis vinifera] >gi|297734439|emb|CBI15686.3| unnamed protein product [Vitis vinifera]
contig01431	gi|168039111|ref|XP_001772042.1|	121	1347	189	597	1e-178	632	>gi|168039111|ref|XP_001772042.1| predicted protein [Physcomitrella patens subsp. patens] >gi|162676643|gb|EDQ63123.1| predicted protein [Physcomitrella patens subsp. patens]
contig01432	gi|168004475|ref|XP_001754937.1|	1344	355	149	479	1e-147	529	>gi|168004475|ref|XP_001754937.1| predicted protein [Physcomitrella patens subsp. patens] >gi|162694041|gb|EDQ80391.1| predicted protein [Physcomitrella patens subsp. patens]
contig01433	gi|302820107|ref|XP_002991722.1|	1111	299	15	270	7e-55	221	>gi|302820107|ref|XP_002991722.1| hypothetical protein SELMODRAFT_186275 [Selaginella moellendorffii] >gi|300140571|gb|EFJ07293.1| hypothetical protein SELMODRAFT_186275 [Selaginella moellendorffii]
contig01434	gi|255541256|ref|XP_002511692.1|	458	1348	142	439	4e-114	417	>gi|255541256|ref|XP_002511692.1| 3-phosphoshikimate 1-carboxyvinyltransferase, putative [Ricinus communis] >gi|223548872|gb|EEF50361.1| 3-phosphoshikimate 1-carboxyvinyltransferase, putative [Ricinus communis]"
contig01435	gi|148910287|gb|ABR18223.1|	1250	744	1	153	3e-20	106	>gi|148910287|gb|ABR18223.1| unknown [Picea sitchensis]
contig01436	gi|168049227|ref|XP_001777065.1|	524	973	11	161	7e-51	207	>gi|168049227|ref|XP_001777065.1| predicted protein [Physcomitrella patens subsp. patens] >gi|162671508|gb|EDQ58058.1| predicted protein [Physcomitrella patens subsp. patens]
contig01437	gi|168045760|ref|XP_001775344.1|	2	1003	9	341	3e-62	245	>gi|168045760|ref|XP_001775344.1| predicted protein [Physcomitrella patens subsp. patens] >gi|162673289|gb|EDQ59814.1| predicted protein [Physcomitrella patens subsp. patens]
contig01438	gi|168049501|ref|XP_001777201.1|	1264	785	794	953	2e-40	172	>gi|168049501|ref|XP_001777201.1| predicted protein [Physcomitrella patens subsp. patens] >gi|162671429|gb|EDQ57981.1| predicted protein [Physcomitrella patens subsp. patens]
contig01439	gi|302806535|ref|XP_002985017.1|	1315	698	1628	1827	2e-37	163	>gi|302806535|ref|XP_002985017.1| hypothetical protein SELMODRAFT_446143 [Selaginella moellendorffii] >gi|300147227|gb|EFJ13892.1| hypothetical protein SELMODRAFT_446143 [Selaginella moellendorffii]
contig01440	gi|168005752|ref|XP_001755574.1|	1	711	199	426	2e-77	296	>gi|168005752|ref|XP_001755574.1| predicted protein [Physcomitrella patens subsp. patens] >gi|162693281|gb|EDQ79634.1| predicted protein [Physcomitrella patens subsp. patens]
contig01441	gi|302770396|ref|XP_002968617.1|	255	1121	1	288	2e-104	385	>gi|302770396|ref|XP_002968617.1| hypothetical protein SELMODRAFT_170047 [Selaginella moellendorffii] >gi|300164261|gb|EFJ30871.1| hypothetical protein SELMODRAFT_170047 [Selaginella moellendorffii]
contig01443	gi|224104209|ref|XP_002313359.1|	798	430	79	201	5e-30	138	>gi|224104209|ref|XP_002313359.1| predicted protein [Populus trichocarpa] >gi|222849767|gb|EEE87314.1| predicted protein [Populus trichocarpa]
contig01444	gi|167999323|ref|XP_001752367.1|	1342	959	19	146	2e-51	209	>gi|167999323|ref|XP_001752367.1| predicted protein [Physcomitrella patens subsp. patens] >gi|162696762|gb|EDQ83100.1| predicted protein [Physcomitrella patens subsp. patens]
contig01445	gi|116789869|gb|ABK25419.1|	1076	303	174	433	7e-106	390	>gi|116789869|gb|ABK25419.1| unknown [Picea sitchensis]
contig01446	gi|168026836|ref|XP_001765937.1|	1041	472	1	185	8e-75	287	>gi|168026836|ref|XP_001765937.1| predicted protein [Physcomitrella patens subsp. patens] >gi|162682843|gb|EDQ69258.1| predicted protein [Physcomitrella patens subsp. patens]
contig01447	gi|148909306|gb|ABR17752.1|	6	497	664	828	5e-66	258	>gi|148909306|gb|ABR17752.1| unknown [Picea sitchensis]
contig01448	gi|333925981|ref|YP_004499560.1|	962	27	3	302	9e-61	240	>gi|333925981|ref|YP_004499560.1| amidohydrolase 2 [Serratia sp. AS12] >gi|333930934|ref|YP_004504512.1| amidohydrolase 2 [Serratia plymuthica AS9] >gi|386327804|ref|YP_006023974.1| unnamed protein product [Serratia sp. AS13] >gi|333472541|gb|AEF44251.1| amidohydrolase 2 [Serratia plymuthica AS9] >gi|333490041|gb|AEF49203.1| amidohydrolase 2 [Serratia sp. AS12] >gi|333960137|gb|AEG26910.1| amidoh…
contig01449	gi|168008180|ref|XP_001756785.1|	1258	656	38	237	1e-34	153	>gi|168008180|ref|XP_001756785.1| predicted protein [Physcomitrella patens subsp. patens] >gi|162692023|gb|EDQ78382.1| predicted protein [Physcomitrella patens subsp. patens]
contig01450	gi|168052699|ref|XP_001778777.1|	3	1208	3	403	0	680	>gi|168052699|ref|XP_001778777.1| 26S proteasome regulatory complex, ATPase RPT6 [Physcomitrella patens subsp. patens] >gi|162669783|gb|EDQ56363.1| 26S proteasome regulatory complex, ATPase RPT6 [Physcomitrella patens subsp. patens]"
contig01451	gi|342884385|gb|EGU84600.1|	382	981	105	334	7e-31	141	>gi|342884385|gb|EGU84600.1| hypothetical protein FOXB_04788 [Fusarium oxysporum Fo5176]
contig01452	gi|302779774|ref|XP_002971662.1|	3	926	28	335	1e-135	489	>gi|302779774|ref|XP_002971662.1| hypothetical protein SELMODRAFT_231788 [Selaginella moellendorffii] >gi|300160794|gb|EFJ27411.1| hypothetical protein SELMODRAFT_231788 [Selaginella moellendorffii]
contig01453	gi|168039769|ref|XP_001772369.1|	1193	288	60	359	3e-140	504	>gi|168039769|ref|XP_001772369.1| predicted protein [Physcomitrella patens subsp. patens] >gi|162676356|gb|EDQ62840.1| predicted protein [Physcomitrella patens subsp. patens]
contig01454	gi|168028386|ref|XP_001766709.1|	14	733	974	1215	5e-88	331	>gi|168028386|ref|XP_001766709.1| predicted protein [Physcomitrella patens subsp. patens] >gi|162682141|gb|EDQ68562.1| predicted protein [Physcomitrella patens subsp. patens]
contig01455	gi|168058041|ref|XP_001781019.1|	1341	724	64	269	9e-53	214	>gi|168058041|ref|XP_001781019.1| predicted protein [Physcomitrella patens subsp. patens] >gi|162667500|gb|EDQ54128.1| predicted protein [Physcomitrella patens subsp. patens]
contig01456	gi|125572957|gb|EAZ14472.1|	1336	323	25	361	2e-130	472	>gi|125572957|gb|EAZ14472.1| hypothetical protein OsJ_04395 [Oryza sativa Japonica Group]
contig01457	gi|302759951|ref|XP_002963398.1|	1158	433	571	805	2e-48	199	>gi|302759951|ref|XP_002963398.1| hypothetical protein SELMODRAFT_438544 [Selaginella moellendorffii] >gi|300168666|gb|EFJ35269.1| hypothetical protein SELMODRAFT_438544 [Selaginella moellendorffii]
contig01458	gi|168058951|ref|XP_001781469.1|	1	261	55	141	4e-36	158	>gi|168058951|ref|XP_001781469.1| predicted protein [Physcomitrella patens subsp. patens] >gi|162667106|gb|EDQ53744.1| predicted protein [Physcomitrella patens subsp. patens]
contig01459	gi|167999945|ref|XP_001752677.1|	11	886	8	297	1e-78	300	>gi|167999945|ref|XP_001752677.1| predicted protein [Physcomitrella patens subsp. patens] >gi|162696208|gb|EDQ82548.1| predicted protein [Physcomitrella patens subsp. patens]
contig01460	gi|168033862|ref|XP_001769433.1|	192	953	93	345	5e-72	278	>gi|168033862|ref|XP_001769433.1| predicted protein [Physcomitrella patens subsp. patens] >gi|162679353|gb|EDQ65802.1| predicted protein [Physcomitrella patens subsp. patens]
contig01461	gi|255574450|ref|XP_002528137.1|	3	809	98	366	6e-87	327	>gi|255574450|ref|XP_002528137.1| conserved hypothetical protein [Ricinus communis] >gi|223532435|gb|EEF34228.1| conserved hypothetical protein [Ricinus communis]
contig01462	gi|168036400|ref|XP_001770695.1|	133	1332	13	364	2e-101	375	>gi|168036400|ref|XP_001770695.1| predicted protein [Physcomitrella patens subsp. patens] >gi|162678056|gb|EDQ64519.1| predicted protein [Physcomitrella patens subsp. patens]
contig01463	gi|294461253|gb|ADE76189.1|	1137	448	7	237	6e-89	334	>gi|294461253|gb|ADE76189.1| unknown [Picea sitchensis]
contig01465	gi|168040838|ref|XP_001772900.1|	1271	696	1	192	4e-81	308	>gi|168040838|ref|XP_001772900.1| predicted protein [Physcomitrella patens subsp. patens] >gi|162675811|gb|EDQ62302.1| predicted protein [Physcomitrella patens subsp. patens]
contig01466	gi|168066809|ref|XP_001785324.1|	980	342	3	215	5e-90	337	>gi|168066809|ref|XP_001785324.1| predicted protein [Physcomitrella patens subsp. patens] >gi|162663079|gb|EDQ49865.1| predicted protein [Physcomitrella patens subsp. patens]
contig01467	gi|302764864|ref|XP_002965853.1|	226	1317	1	365	1e-150	539	>gi|302764864|ref|XP_002965853.1| hypothetical protein SELMODRAFT_83891 [Selaginella moellendorffii] >gi|302802698|ref|XP_002983103.1| hypothetical protein SELMODRAFT_117651 [Selaginella moellendorffii] >gi|300149256|gb|EFJ15912.1| hypothetical protein SELMODRAFT_117651 [Selaginella moellendorffii] >gi|300166667|gb|EFJ33273.1| hypothetical protein SELMODRAFT_83891 [Selaginella moellendorffii]
contig01468	gi|302768669|ref|XP_002967754.1|	1293	4	11	441	1e-111	409	>gi|302768669|ref|XP_002967754.1| BAHD family acyltransferase, clade V [Selaginella moellendorffii] >gi|300164492|gb|EFJ31101.1| BAHD family acyltransferase, clade V [Selaginella moellendorffii]"
contig01469	gi|168008657|ref|XP_001757023.1|	847	290	9	172	2e-45	189	>gi|168008657|ref|XP_001757023.1| predicted protein [Physcomitrella patens subsp. patens] >gi|162691894|gb|EDQ78254.1| predicted protein [Physcomitrella patens subsp. patens]
contig01470	gi|116785705|gb|ABK23827.1|	618	1331	4	231	9e-77	293	>gi|116785705|gb|ABK23827.1| unknown [Picea sitchensis]
contig01471	gi|168011598|ref|XP_001758490.1|	1334	675	2	221	6e-111	407	>gi|168011598|ref|XP_001758490.1| predicted protein [Physcomitrella patens subsp. patens] >gi|162690525|gb|EDQ76892.1| predicted protein [Physcomitrella patens subsp. patens]
contig01472	gi|148907685|gb|ABR16971.1|	1219	674	1	182	5e-82	311	>gi|148907685|gb|ABR16971.1| unknown [Picea sitchensis]
contig01473	gi|168044813|ref|XP_001774874.1|	1332	256	197	555	0	651	>gi|168044813|ref|XP_001774874.1| predicted protein [Physcomitrella patens subsp. patens] >gi|162673768|gb|EDQ60286.1| predicted protein [Physcomitrella patens subsp. patens]
contig01474	gi|116782388|gb|ABK22488.1|	914	567	45	161	2e-42	179	>gi|116782388|gb|ABK22488.1| unknown [Picea sitchensis] >gi|224286395|gb|ACN40905.1| unknown [Picea sitchensis]
contig01476	gi|168035809|ref|XP_001770401.1|	1109	339	9	264	2e-93	349	>gi|168035809|ref|XP_001770401.1| predicted protein [Physcomitrella patens subsp. patens] >gi|162678278|gb|EDQ64738.1| predicted protein [Physcomitrella patens subsp. patens]
contig01477	gi|168013238|ref|XP_001759308.1|	1102	596	12	185	1e-45	190	>gi|168013238|ref|XP_001759308.1| predicted protein [Physcomitrella patens subsp. patens] >gi|162689621|gb|EDQ75992.1| predicted protein [Physcomitrella patens subsp. patens]
contig01478	gi|157101252|dbj|BAF79957.1|	1004	165	627	905	2e-126	459	>gi|157101252|dbj|BAF79957.1| receptor-like kinase [Marchantia polymorpha]
contig01479	gi|297613111|ref|NP_001066707.2|	3	875	221	510	6e-116	424	>gi|297613111|ref|NP_001066707.2| Os12g0443700 [Oryza sativa Japonica Group] >gi|77554943|gb|ABA97739.1| Bifunctional aminoacyl-tRNA synthetase, putative, expressed [Oryza sativa Japonica Group] >gi|215697485|dbj|BAG91479.1| unnamed protein product [Oryza sativa Japonica Group] >gi|215740854|dbj|BAG97010.1| unnamed protein product [Oryza sativa Japonica Group] >gi|218186797|gb|EEC69224.1| hypothe…
contig01480	gi|302796709|ref|XP_002980116.1|	841	206	379	588	3e-31	142	>gi|302796709|ref|XP_002980116.1| hypothetical protein SELMODRAFT_419660 [Selaginella moellendorffii] >gi|300152343|gb|EFJ18986.1| hypothetical protein SELMODRAFT_419660 [Selaginella moellendorffii]
contig01483	gi|168024039|ref|XP_001764544.1|	1334	813	344	507	6e-20	105	>gi|168024039|ref|XP_001764544.1| predicted protein [Physcomitrella patens subsp. patens] >gi|162684122|gb|EDQ70526.1| predicted protein [Physcomitrella patens subsp. patens]
contig01484	gi|116786945|gb|ABK24311.1|	1074	1	1	404	5e-56	224	>gi|116786945|gb|ABK24311.1| unknown [Picea sitchensis]
contig01485	gi|302797368|ref|XP_002980445.1|	4	624	176	371	7e-23	114	>gi|302797368|ref|XP_002980445.1| hypothetical protein SELMODRAFT_444503 [Selaginella moellendorffii] >gi|300152061|gb|EFJ18705.1| hypothetical protein SELMODRAFT_444503 [Selaginella moellendorffii]
contig01487	gi|356569426|ref|XP_003552902.1|	1015	746	226	313	2e-26	126	>gi|356569426|ref|XP_003552902.1| PREDICTED: uncharacterized protein LOC100784357 [Glycine max]
contig01488	gi|294460732|gb|ADE75940.1|	1268	324	9	317	5e-88	331	>gi|294460732|gb|ADE75940.1| unknown [Picea sitchensis]
contig01489	gi|115436300|ref|NP_001042908.1|	205	1089	25	324	4e-67	261	>gi|115436300|ref|NP_001042908.1| Os01g0327400 [Oryza sativa Japonica Group] >gi|13366004|dbj|BAB39281.1| putative peroxidase [Oryza sativa Japonica Group] >gi|52077581|dbj|BAD45706.1| putative peroxidase [Oryza sativa Japonica Group] >gi|55700899|tpe|CAH74220.1| TPA: class III peroxidase 16 precursor [Oryza sativa Japonica Group] >gi|113532439|dbj|BAF04822.1| Os01g0327400 [Oryza sativa Japonica …
contig01490	gi|66840760|emb|CAH10839.1|	1195	269	11	317	2e-88	332	>gi|66840760|emb|CAH10839.1| peroxidase [Picea abies]
contig01492	gi|255545368|ref|XP_002513744.1|	211	1332	28	397	9e-103	380	>gi|255545368|ref|XP_002513744.1| protein disulfide isomerase, putative [Ricinus communis] >gi|223546830|gb|EEF48327.1| protein disulfide isomerase, putative [Ricinus communis]"
contig01493	gi|302789219|ref|XP_002976378.1|	1183	758	1	141	1e-21	110	>gi|302789219|ref|XP_002976378.1| hypothetical protein SELMODRAFT_58268 [Selaginella moellendorffii] >gi|300156008|gb|EFJ22638.1| hypothetical protein SELMODRAFT_58268 [Selaginella moellendorffii]
contig01494	gi|388516337|gb|AFK46230.1|	1218	205	7	343	2e-105	389	>gi|388516337|gb|AFK46230.1| unknown [Lotus japonicus]
contig01495	gi|168036483|ref|XP_001770736.1|	511	1050	66	235	2e-55	222	>gi|168036483|ref|XP_001770736.1| predicted protein [Physcomitrella patens subsp. patens] >gi|162677954|gb|EDQ64418.1| predicted protein [Physcomitrella patens subsp. patens]
contig01497	gi|168007153|ref|XP_001756273.1|	478	861	1	126	8e-52	211	>gi|168007153|ref|XP_001756273.1| predicted protein [Physcomitrella patens subsp. patens] >gi|162692783|gb|EDQ79139.1| predicted protein [Physcomitrella patens subsp. patens]
contig01498	gi|168015523|ref|XP_001760300.1|	69	914	856	1142	4e-58	231	>gi|168015523|ref|XP_001760300.1| predicted protein [Physcomitrella patens subsp. patens] >gi|162688680|gb|EDQ75056.1| predicted protein [Physcomitrella patens subsp. patens]
contig01500	gi|302793047|ref|XP_002978289.1|	122	577	23	172	2e-34	153	>gi|302793047|ref|XP_002978289.1| hypothetical protein SELMODRAFT_152440 [Selaginella moellendorffii] >gi|300154310|gb|EFJ20946.1| hypothetical protein SELMODRAFT_152440 [Selaginella moellendorffii]
contig01501	gi|224140599|ref|XP_002323669.1|	1	510	733	880	9e-18	97.8	>gi|224140599|ref|XP_002323669.1| predicted protein [Populus trichocarpa] >gi|222868299|gb|EEF05430.1| predicted protein [Populus trichocarpa]
contig01503	gi|302817596|ref|XP_002990473.1|	1241	588	11	228	9e-90	337	>gi|302817596|ref|XP_002990473.1| hypothetical protein SELMODRAFT_131898 [Selaginella moellendorffii] >gi|300141641|gb|EFJ08350.1| hypothetical protein SELMODRAFT_131898 [Selaginella moellendorffii]
contig01504	gi|168003946|ref|XP_001754673.1|	4	699	287	518	3e-115	421	>gi|168003946|ref|XP_001754673.1| predicted protein [Physcomitrella patens subsp. patens] >gi|162694294|gb|EDQ80643.1| predicted protein [Physcomitrella patens subsp. patens]
contig01505	gi|255558158|ref|XP_002520106.1|	1123	506	21	222	3e-77	295	>gi|255558158|ref|XP_002520106.1| peptidyl-prolyl cis-trans isomerase, putative [Ricinus communis] >gi|223540598|gb|EEF42161.1| peptidyl-prolyl cis-trans isomerase, putative [Ricinus communis]"
contig01506	gi|297742526|emb|CBI34675.3|	946	173	1138	1385	1e-33	150	>gi|297742526|emb|CBI34675.3| unnamed protein product [Vitis vinifera]
contig01507	gi|116791637|gb|ABK26051.1|	238	783	50	231	1e-69	270	>gi|116791637|gb|ABK26051.1| unknown [Picea sitchensis]
contig01508	gi|356500643|ref|XP_003519141.1|	20	880	211	497	3e-125	454	>gi|356500643|ref|XP_003519141.1| PREDICTED: NADP-dependent glyceraldehyde-3-phosphate dehydrogenase-like [Glycine max]
contig01509	gi|294463812|gb|ADE77430.1|	1274	705	31	223	5e-61	241	>gi|294463812|gb|ADE77430.1| unknown [Picea sitchensis]
contig01510	gi|168040908|ref|XP_001772935.1|	1222	476	1	248	2e-91	342	>gi|168040908|ref|XP_001772935.1| predicted protein [Physcomitrella patens subsp. patens] >gi|162675846|gb|EDQ62337.1| predicted protein [Physcomitrella patens subsp. patens]
contig01511	gi|168001477|ref|XP_001753441.1|	886	5	12	305	4e-148	530	>gi|168001477|ref|XP_001753441.1| predicted protein [Physcomitrella patens subsp. patens] >gi|162695320|gb|EDQ81664.1| predicted protein [Physcomitrella patens subsp. patens]
contig01512	gi|168036483|ref|XP_001770736.1|	378	959	55	235	2e-38	166	>gi|168036483|ref|XP_001770736.1| predicted protein [Physcomitrella patens subsp. patens] >gi|162677954|gb|EDQ64418.1| predicted protein [Physcomitrella patens subsp. patens]
contig01513	gi|302761792|ref|XP_002964318.1|	1164	358	359	615	8e-73	280	>gi|302761792|ref|XP_002964318.1| hypothetical protein SELMODRAFT_166421 [Selaginella moellendorffii] >gi|300168047|gb|EFJ34651.1| hypothetical protein SELMODRAFT_166421 [Selaginella moellendorffii]
contig01514	gi|255539416|ref|XP_002510773.1|	2	502	1010	1176	5e-90	337	>gi|255539416|ref|XP_002510773.1| ATP-dependent RNA helicase, putative [Ricinus communis] >gi|223551474|gb|EEF52960.1| ATP-dependent RNA helicase, putative [Ricinus communis]"
contig01515	gi|168059929|ref|XP_001781952.1|	196	504	3	105	5e-40	171	>gi|168059929|ref|XP_001781952.1| predicted protein [Physcomitrella patens subsp. patens] >gi|162666598|gb|EDQ53248.1| predicted protein [Physcomitrella patens subsp. patens]
contig01516	gi|168048775|ref|XP_001776841.1|	352	681	1	104	4e-38	165	>gi|168048775|ref|XP_001776841.1| predicted protein [Physcomitrella patens subsp. patens] >gi|162671845|gb|EDQ58391.1| predicted protein [Physcomitrella patens subsp. patens]
contig01517	gi|168013124|ref|XP_001759251.1|	144	773	427	637	2e-83	315	>gi|168013124|ref|XP_001759251.1| predicted protein [Physcomitrella patens subsp. patens] >gi|162689564|gb|EDQ75935.1| predicted protein [Physcomitrella patens subsp. patens]
contig01518	gi|302781304|ref|XP_002972426.1|	1177	707	84	243	5e-51	208	>gi|302781304|ref|XP_002972426.1| hypothetical protein SELMODRAFT_148322 [Selaginella moellendorffii] >gi|300159893|gb|EFJ26512.1| hypothetical protein SELMODRAFT_148322 [Selaginella moellendorffii]
contig01519	gi|297790562|ref|XP_002863166.1|	2	658	39	260	1e-46	194	>gi|297790562|ref|XP_002863166.1| short-chain dehydrogenase/reductase family protein [Arabidopsis lyrata subsp. lyrata] >gi|297309000|gb|EFH39425.1| short-chain dehydrogenase/reductase family protein [Arabidopsis lyrata subsp. lyrata]
contig01520	gi|116794016|gb|ABK26973.1|	109	585	12	170	1e-71	276	>gi|116794016|gb|ABK26973.1| unknown [Picea sitchensis]
contig01521	gi|311293845|gb|ADP88698.1|	374	1315	198	512	1e-128	466	>gi|311293845|gb|ADP88698.1| cytochrome c oxidase subunit I [Eisenia andrei]
contig01523	gi|167999927|ref|XP_001752668.1|	1320	736	790	990	8e-89	333	>gi|167999927|ref|XP_001752668.1| CLL1B clavata1-like receptor S/T protein kinase protein [Physcomitrella patens subsp. patens] >gi|162696199|gb|EDQ82539.1| CLL1B clavata1-like receptor S/T protein kinase protein [Physcomitrella patens subsp. patens]
contig01524	gi|168061634|ref|XP_001782792.1|	1263	241	237	577	2e-134	485	>gi|168061634|ref|XP_001782792.1| predicted protein [Physcomitrella patens subsp. patens] >gi|162665694|gb|EDQ52369.1| predicted protein [Physcomitrella patens subsp. patens]
contig01525	gi|116782174|gb|ABK22395.1|	1145	132	63	391	2e-91	342	>gi|116782174|gb|ABK22395.1| unknown [Picea sitchensis]
contig01526	gi|302807084|ref|XP_002985273.1|	1321	347	69	355	9e-87	327	>gi|302807084|ref|XP_002985273.1| hypothetical protein SELMODRAFT_121825 [Selaginella moellendorffii] >gi|300147101|gb|EFJ13767.1| hypothetical protein SELMODRAFT_121825 [Selaginella moellendorffii]
contig01528	gi|168057083|ref|XP_001780546.1|	283	1038	414	661	2e-42	179	>gi|168057083|ref|XP_001780546.1| predicted protein [Physcomitrella patens subsp. patens] >gi|162668024|gb|EDQ54640.1| predicted protein [Physcomitrella patens subsp. patens]
contig01529	gi|168011011|ref|XP_001758197.1|	108	965	3	288	2e-68	266	>gi|168011011|ref|XP_001758197.1| predicted protein [Physcomitrella patens subsp. patens] >gi|162690653|gb|EDQ77019.1| predicted protein [Physcomitrella patens subsp. patens]
contig01530	gi|168044879|ref|XP_001774907.1|	3	581	164	356	4e-74	285	>gi|168044879|ref|XP_001774907.1| predicted protein [Physcomitrella patens subsp. patens] >gi|162673801|gb|EDQ60319.1| predicted protein [Physcomitrella patens subsp. patens]
contig01531	gi|168026282|ref|XP_001765661.1|	392	1315	1	310	2e-112	412	>gi|168026282|ref|XP_001765661.1| predicted protein [Physcomitrella patens subsp. patens] >gi|162683087|gb|EDQ69500.1| predicted protein [Physcomitrella patens subsp. patens]
contig01532	gi|168048721|ref|XP_001776814.1|	1	1317	95	530	1e-100	372	>gi|168048721|ref|XP_001776814.1| TLP2B TIR1-like auxin receptor protein [Physcomitrella patens subsp. patens] >gi|162671818|gb|EDQ58364.1| TLP2B TIR1-like auxin receptor protein [Physcomitrella patens subsp. patens]
contig01533	gi|168029395|ref|XP_001767211.1|	1095	547	1	181	5e-49	201	>gi|168029395|ref|XP_001767211.1| predicted protein [Physcomitrella patens subsp. patens] >gi|162681466|gb|EDQ67892.1| predicted protein [Physcomitrella patens subsp. patens]
contig01535	gi|168059640|ref|XP_001781809.1|	959	663	18	116	4e-48	198	>gi|168059640|ref|XP_001781809.1| predicted protein [Physcomitrella patens subsp. patens] >gi|168059696|ref|XP_001781837.1| predicted protein [Physcomitrella patens subsp. patens] >gi|162666716|gb|EDQ53363.1| predicted protein [Physcomitrella patens subsp. patens] >gi|162666744|gb|EDQ53391.1| predicted protein [Physcomitrella patens subsp. patens]
contig01536	gi|356500930|ref|XP_003519283.1|	254	796	1224	1401	5e-29	135	>gi|356500930|ref|XP_003519283.1| PREDICTED: paired amphipathic helix protein Sin3-like 4-like [Glycine max]
contig01537	gi|131385|sp|P26320.1|PSBO_SOLTU	443	1015	142	332	3e-78	298	>gi|131385|sp|P26320.1|PSBO_SOLTU RecName: Full=Oxygen-evolving enhancer protein 1, chloroplastic; Short=OEE1; AltName: Full=33 kDa subunit of oxygen evolving system of photosystem II; AltName: Full=33 kDa thylakoid membrane protein; AltName: Full=OEC 33 kDa subunit; Flags: Precursor"
contig01538	gi|388504792|gb|AFK40462.1|	127	438	29	128	6e-14	85.1	>gi|388504792|gb|AFK40462.1| unknown [Medicago truncatula]
contig01539	gi|168040088|ref|XP_001772527.1|	2	868	254	542	6e-84	317	>gi|168040088|ref|XP_001772527.1| LAL1 AtLAF1/3-like protein [Physcomitrella patens subsp. patens] >gi|162676082|gb|EDQ62569.1| LAL1 AtLAF1/3-like protein [Physcomitrella patens subsp. patens]
contig01540	gi|255555594|ref|XP_002518833.1|	1079	327	1	251	2e-112	412	>gi|255555594|ref|XP_002518833.1| Defective in cullin neddylation protein, putative [Ricinus communis] >gi|223542006|gb|EEF43551.1| Defective in cullin neddylation protein, putative [Ricinus communis]"
contig01541	gi|6164957|gb|AAF04597.1|AF193814_1	1127	639	2	164	1e-53	217	>gi|6164957|gb|AAF04597.1|AF193814_1 vacuolar H+-ATP synthase 16kDa proteolipid subunit [Dendrobium crumenatum]
contig01542	gi|168066857|ref|XP_001785347.1|	219	953	81	317	9e-72	277	>gi|168066857|ref|XP_001785347.1| predicted protein [Physcomitrella patens subsp. patens] >gi|162663044|gb|EDQ49832.1| predicted protein [Physcomitrella patens subsp. patens]
contig01544	gi|302805526|ref|XP_002984514.1|	1	1158	36	430	9e-133	479	>gi|302805526|ref|XP_002984514.1| hypothetical protein SELMODRAFT_156635 [Selaginella moellendorffii] >gi|300147902|gb|EFJ14564.1| hypothetical protein SELMODRAFT_156635 [Selaginella moellendorffii]
contig01545	gi|168020111|ref|XP_001762587.1|	1317	223	148	512	8e-166	589	>gi|168020111|ref|XP_001762587.1| predicted protein [Physcomitrella patens subsp. patens] >gi|162686320|gb|EDQ72710.1| predicted protein [Physcomitrella patens subsp. patens]
contig01546	gi|168038119|ref|XP_001771549.1|	1302	559	303	544	2e-95	355	>gi|168038119|ref|XP_001771549.1| predicted protein [Physcomitrella patens subsp. patens] >gi|162677105|gb|EDQ63579.1| predicted protein [Physcomitrella patens subsp. patens]
contig01547	gi|302786426|ref|XP_002974984.1|	2	799	75	335	4e-72	278	>gi|302786426|ref|XP_002974984.1| hypothetical protein SELMODRAFT_102953 [Selaginella moellendorffii] >gi|300157143|gb|EFJ23769.1| hypothetical protein SELMODRAFT_102953 [Selaginella moellendorffii]
contig01549	gi|168016067|ref|XP_001760571.1|	185	916	54	296	2e-95	355	>gi|168016067|ref|XP_001760571.1| predicted protein [Physcomitrella patens subsp. patens] >gi|22553030|emb|CAD32963.1| phosphoadenosine-phosphosulphate reductase [Physcomitrella patens] >gi|162688268|gb|EDQ74646.1| predicted protein [Physcomitrella patens subsp. patens]
contig01550	gi|294462418|gb|ADE76757.1|	1151	702	1	153	2e-29	136	>gi|294462418|gb|ADE76757.1| unknown [Picea sitchensis]
contig01551	gi|168014182|ref|XP_001759632.1|	774	388	63	185	3e-17	96.3	>gi|168014182|ref|XP_001759632.1| predicted protein [Physcomitrella patens subsp. patens] >gi|162689171|gb|EDQ75544.1| predicted protein [Physcomitrella patens subsp. patens]
contig01552	gi|302759735|ref|XP_002963290.1|	13	429	38	177	6e-25	121	>gi|302759735|ref|XP_002963290.1| hypothetical protein SELMODRAFT_141704 [Selaginella moellendorffii] >gi|300168558|gb|EFJ35161.1| hypothetical protein SELMODRAFT_141704 [Selaginella moellendorffii]
contig01553	gi|302817989|ref|XP_002990669.1|	941	651	52	155	8e-11	74.7	>gi|302817989|ref|XP_002990669.1| hypothetical protein SELMODRAFT_448117 [Selaginella moellendorffii] >gi|300141591|gb|EFJ08301.1| hypothetical protein SELMODRAFT_448117 [Selaginella moellendorffii]
contig01554	gi|168058447|ref|XP_001781220.1|	1119	409	165	398	7e-61	241	>gi|168058447|ref|XP_001781220.1| predicted protein [Physcomitrella patens subsp. patens] >gi|162667373|gb|EDQ54005.1| predicted protein [Physcomitrella patens subsp. patens]
contig01555	gi|157101208|dbj|BAF79935.1|	1135	497	415	627	3e-113	414	>gi|157101208|dbj|BAF79935.1| receptor-like kinase [Marchantia polymorpha]
contig01556	gi|359497202|ref|XP_002266000.2|	1310	480	257	535	8e-139	499	>gi|359497202|ref|XP_002266000.2| PREDICTED: T-complex protein 1 subunit eta-like [Vitis vinifera] >gi|296088202|emb|CBI35717.3| unnamed protein product [Vitis vinifera]
contig01557	gi|168062526|ref|XP_001783230.1|	5	790	69	330	3e-101	375	>gi|168062526|ref|XP_001783230.1| predicted protein [Physcomitrella patens subsp. patens] >gi|162665234|gb|EDQ51925.1| predicted protein [Physcomitrella patens subsp. patens]
contig01558	gi|168038880|ref|XP_001771927.1|	1301	825	1	159	1e-60	240	>gi|168038880|ref|XP_001771927.1| predicted protein [Physcomitrella patens subsp. patens] >gi|162676709|gb|EDQ63188.1| predicted protein [Physcomitrella patens subsp. patens]
contig01559	gi|168015517|ref|XP_001760297.1|	997	476	1	179	2e-58	233	>gi|168015517|ref|XP_001760297.1| predicted protein [Physcomitrella patens subsp. patens] >gi|162688677|gb|EDQ75053.1| predicted protein [Physcomitrella patens subsp. patens]
contig01561	gi|168016589|ref|XP_001760831.1|	502	1293	1047	1353	4e-36	158	>gi|168016589|ref|XP_001760831.1| predicted protein [Physcomitrella patens subsp. patens] >gi|162687840|gb|EDQ74220.1| predicted protein [Physcomitrella patens subsp. patens]
contig01562	gi|116779554|gb|ABK21336.1|	1001	783	48	117	3e-15	89.4	>gi|116779554|gb|ABK21336.1| unknown [Picea sitchensis] >gi|116783108|gb|ABK22796.1| unknown [Picea sitchensis] >gi|116790899|gb|ABK25783.1| unknown [Picea sitchensis]
contig01563	gi|302764144|ref|XP_002965493.1|	2	799	21	285	1e-100	373	>gi|302764144|ref|XP_002965493.1| hypothetical protein SELMODRAFT_167610 [Selaginella moellendorffii] >gi|300166307|gb|EFJ32913.1| hypothetical protein SELMODRAFT_167610 [Selaginella moellendorffii]
contig01564	gi|357471497|ref|XP_003606033.1|	1150	392	897	1133	2e-92	345	>gi|357471497|ref|XP_003606033.1| DNA-directed RNA polymerase [Medicago truncatula] >gi|355507088|gb|AES88230.1| DNA-directed RNA polymerase [Medicago truncatula]
contig01565	gi|168000230|ref|XP_001752819.1|	176	715	1	180	2e-76	292	>gi|168000230|ref|XP_001752819.1| Arl5-family small GTPase [Physcomitrella patens subsp. patens] >gi|162695982|gb|EDQ82323.1| Arl5-family small GTPase [Physcomitrella patens subsp. patens]
contig01566	gi|168066879|ref|XP_001785358.1|	1307	1086	237	310	5e-29	135	>gi|168066879|ref|XP_001785358.1| predicted protein [Physcomitrella patens subsp. patens] >gi|162663055|gb|EDQ49843.1| predicted protein [Physcomitrella patens subsp. patens]
contig01567	gi|168030446|ref|XP_001767734.1|	1303	383	341	647	3e-142	511	>gi|168030446|ref|XP_001767734.1| predicted protein [Physcomitrella patens subsp. patens] >gi|162681054|gb|EDQ67485.1| predicted protein [Physcomitrella patens subsp. patens]
contig01568	gi|168018673|ref|XP_001761870.1|	115	507	30	160	1e-61	243	>gi|168018673|ref|XP_001761870.1| predicted protein [Physcomitrella patens subsp. patens] >gi|162686925|gb|EDQ73311.1| predicted protein [Physcomitrella patens subsp. patens]
contig01569	gi|168006899|ref|XP_001756146.1|	928	398	1	177	2e-75	289	>gi|168006899|ref|XP_001756146.1| predicted protein [Physcomitrella patens subsp. patens] >gi|162692656|gb|EDQ79012.1| predicted protein [Physcomitrella patens subsp. patens]
contig01571	gi|148909965|gb|ABR18067.1|	78	974	231	535	4e-152	544	>gi|148909965|gb|ABR18067.1| unknown [Picea sitchensis]
contig01572	gi|168014976|ref|XP_001760027.1|	1309	605	172	404	1e-98	366	>gi|168014976|ref|XP_001760027.1| predicted protein [Physcomitrella patens subsp. patens] >gi|162688777|gb|EDQ75152.1| predicted protein [Physcomitrella patens subsp. patens]
contig01573	gi|225446445|ref|XP_002276868.1|	1276	578	1	236	1e-71	276	>gi|225446445|ref|XP_002276868.1| PREDICTED: nuclear cap-binding protein subunit 2-like isoform 1 [Vitis vinifera] >gi|359485224|ref|XP_003633238.1| PREDICTED: nuclear cap-binding protein subunit 2-like isoform 2 [Vitis vinifera] >gi|359485226|ref|XP_003633239.1| PREDICTED: nuclear cap-binding protein subunit 2-like isoform 3 [Vitis vinifera]
contig01574	gi|168026298|ref|XP_001765669.1|	127	969	23	301	2e-92	345	>gi|168026298|ref|XP_001765669.1| predicted protein [Physcomitrella patens subsp. patens] >gi|162683095|gb|EDQ69508.1| predicted protein [Physcomitrella patens subsp. patens]
contig01575	gi|168061835|ref|XP_001782891.1|	774	376	1	129	2e-40	173	>gi|168061835|ref|XP_001782891.1| double-stranded RNA binding protein [Physcomitrella patens subsp. patens] >gi|162665613|gb|EDQ52291.1| double-stranded RNA binding protein [Physcomitrella patens subsp. patens]
contig01576	gi|168014976|ref|XP_001760027.1|	1308	604	172	404	4e-98	364	>gi|168014976|ref|XP_001760027.1| predicted protein [Physcomitrella patens subsp. patens] >gi|162688777|gb|EDQ75152.1| predicted protein [Physcomitrella patens subsp. patens]
contig01577	gi|302774627|ref|XP_002970730.1|	979	557	9	149	4e-39	168	>gi|302774627|ref|XP_002970730.1| hypothetical protein SELMODRAFT_94292 [Selaginella moellendorffii] >gi|300161441|gb|EFJ28056.1| hypothetical protein SELMODRAFT_94292 [Selaginella moellendorffii]
contig01578	gi|116783601|gb|ABK23015.1|	134	745	3	211	3e-40	172	>gi|116783601|gb|ABK23015.1| unknown [Picea sitchensis]
contig01579	gi|118473948|ref|YP_891018.1|	865	35	4	272	2e-59	236	>gi|118473948|ref|YP_891018.1| unnamed protein product [Mycobacterium smegmatis str. MC2 155] >gi|118175235|gb|ABK76131.1| amidohydrolase 2 [Mycobacterium smegmatis str. MC2 155]
contig01580	gi|302760315|ref|XP_002963580.1|	86	1225	5	379	7e-141	506	>gi|302760315|ref|XP_002963580.1| hypothetical protein SELMODRAFT_230186 [Selaginella moellendorffii] >gi|300168848|gb|EFJ35451.1| hypothetical protein SELMODRAFT_230186 [Selaginella moellendorffii]
contig01581	gi|168041190|ref|XP_001773075.1|	1122	589	341	521	6e-68	264	>gi|168041190|ref|XP_001773075.1| predicted protein [Physcomitrella patens subsp. patens] >gi|162675622|gb|EDQ62115.1| predicted protein [Physcomitrella patens subsp. patens]
contig01582	gi|356517980|ref|XP_003527662.1|	145	636	1	168	6e-60	238	>gi|356517980|ref|XP_003527662.1| PREDICTED: HVA22-like protein i-like [Glycine max]
contig01583	gi|302766485|ref|XP_002966663.1|	1304	384	105	411	5e-107	394	>gi|302766485|ref|XP_002966663.1| hypothetical protein SELMODRAFT_168332 [Selaginella moellendorffii] >gi|300166083|gb|EFJ32690.1| hypothetical protein SELMODRAFT_168332 [Selaginella moellendorffii]
contig01584	gi|168005281|ref|XP_001755339.1|	5	1075	4478	4842	6e-131	473	>gi|168005281|ref|XP_001755339.1| predicted protein [Physcomitrella patens subsp. patens] >gi|162693467|gb|EDQ79819.1| predicted protein [Physcomitrella patens subsp. patens]
contig01585	gi|168008848|ref|XP_001757118.1|	1261	845	251	387	2e-30	139	>gi|168008848|ref|XP_001757118.1| predicted protein [Physcomitrella patens subsp. patens] >gi|162691616|gb|EDQ77977.1| predicted protein [Physcomitrella patens subsp. patens]
contig01586	gi|58759049|gb|AAW81961.1|	1306	998	443	545	2e-33	149	>gi|58759049|gb|AAW81961.1| phosphatidylinositol-specific phospholipase C 1 [Lilium davidii]
contig01587	gi|167997199|ref|XP_001751306.1|	6	479	246	401	1e-42	180	>gi|167997199|ref|XP_001751306.1| predicted protein [Physcomitrella patens subsp. patens] >gi|162697287|gb|EDQ83623.1| predicted protein [Physcomitrella patens subsp. patens]
contig01589	gi|116778557|gb|ABK20909.1|	784	572	1	71	1e-32	147	>gi|116778557|gb|ABK20909.1| unknown [Picea sitchensis] >gi|116781551|gb|ABK22149.1| unknown [Picea sitchensis] >gi|116789545|gb|ABK25286.1| unknown [Picea sitchensis]
contig01590	gi|68566313|sp|Q40450.2|EFTUA_NICSY	1152	418	227	471	5e-109	400	>gi|68566313|sp|Q40450.2|EFTUA_NICSY RecName: Full=Elongation factor TuA, chloroplastic; Short=EF-TuA; Flags: Precursor >gi|68566318|sp|P68158.1|EFTU_TOBAC RecName: Full=Elongation factor Tu, chloroplastic; Short=EF-Tu; Flags: Precursor >gi|170344|gb|AAA18546.1| translation elongation factor EF-Tu [Nicotiana tabacum] >gi|459239|dbj|BAA02027.1| chloroplast elongation factor TuA(EF-TuA) [Nicotiana …
contig01591	gi|351726910|ref|NP_001238678.1|	1262	924	3	116	4e-35	155	>gi|351726910|ref|NP_001238678.1| uncharacterized protein LOC100499707 [Glycine max] >gi|255625975|gb|ACU13332.1| unknown [Glycine max]
contig01592	gi|168012585|ref|XP_001758982.1|	3	956	84	385	4e-77	295	>gi|168012585|ref|XP_001758982.1| predicted protein [Physcomitrella patens subsp. patens] >gi|162689681|gb|EDQ76051.1| predicted protein [Physcomitrella patens subsp. patens]
contig01593	gi|168008023|ref|XP_001756707.1|	1244	216	1	344	3e-116	424	>gi|168008023|ref|XP_001756707.1| predicted protein [Physcomitrella patens subsp. patens] >gi|162692303|gb|EDQ78661.1| predicted protein [Physcomitrella patens subsp. patens]
contig01594	gi|168057457|ref|XP_001780731.1|	146	1303	27	413	1e-154	552	>gi|168057457|ref|XP_001780731.1| predicted protein [Physcomitrella patens subsp. patens] >gi|162667820|gb|EDQ54440.1| predicted protein [Physcomitrella patens subsp. patens]
contig01595	gi|357502991|ref|XP_003621784.1|	998	1252	12	95	3e-18	99.4	>gi|357502991|ref|XP_003621784.1| Plant-specific domain TIGR01589 family protein [Medicago truncatula] >gi|355496799|gb|AES78002.1| Plant-specific domain TIGR01589 family protein [Medicago truncatula]
contig01596	gi|157101246|dbj|BAF79954.1|	1270	329	629	924	7e-76	290	>gi|157101246|dbj|BAF79954.1| receptor-like kinase [Marchantia polymorpha]
contig01597	gi|168003594|ref|XP_001754497.1|	1	831	20	296	1e-129	469	>gi|168003594|ref|XP_001754497.1| predicted protein [Physcomitrella patens subsp. patens] >gi|162694118|gb|EDQ80467.1| predicted protein [Physcomitrella patens subsp. patens]
contig01598	gi|302796713|ref|XP_002980118.1|	1122	253	4	298	3e-56	225	>gi|302796713|ref|XP_002980118.1| hypothetical protein SELMODRAFT_55105 [Selaginella moellendorffii] >gi|302820474|ref|XP_002991904.1| hypothetical protein SELMODRAFT_45064 [Selaginella moellendorffii] >gi|300140290|gb|EFJ07015.1| hypothetical protein SELMODRAFT_45064 [Selaginella moellendorffii] >gi|300152345|gb|EFJ18988.1| hypothetical protein SELMODRAFT_55105 [Selaginella moellendorffii]
contig01599	gi|225435281|ref|XP_002285063.1|	1198	323	259	548	2e-115	422	>gi|225435281|ref|XP_002285063.1| PREDICTED: WD repeat-containing protein 20 [Vitis vinifera] >gi|297746239|emb|CBI16295.3| unnamed protein product [Vitis vinifera]
contig01600	gi|157101216|dbj|BAF79939.1|	445	2	120	264	3e-28	132	>gi|157101216|dbj|BAF79939.1| receptor-like kinase [Marchantia polymorpha]
contig01601	gi|118786767|ref|XP_315641.3|	2	1060	46	397	1e-177	629	>gi|118786767|ref|XP_315641.3| AGAP005627-PB [Anopheles gambiae str. PEST] >gi|158294502|ref|XP_001688698.1| AGAP005627-PA [Anopheles gambiae str. PEST] >gi|116126479|gb|EAA44056.3| AGAP005627-PB [Anopheles gambiae str. PEST] >gi|157015592|gb|EDO63704.1| AGAP005627-PA [Anopheles gambiae str. PEST]
contig01602	gi|168001779|ref|XP_001753592.1|	8	880	484	770	9e-55	220	>gi|168001779|ref|XP_001753592.1| predicted protein [Physcomitrella patens subsp. patens] >gi|162695471|gb|EDQ81815.1| predicted protein [Physcomitrella patens subsp. patens]
contig01603	gi|168009042|ref|XP_001757215.1|	88	699	6	199	2e-35	156	>gi|168009042|ref|XP_001757215.1| predicted protein [Physcomitrella patens subsp. patens] >gi|162691713|gb|EDQ78074.1| predicted protein [Physcomitrella patens subsp. patens]
contig01604	gi|358346993|ref|XP_003637547.1|	1301	255	178	522	3e-49	202	>gi|358346993|ref|XP_003637547.1| Receptor protein kinase-like protein [Medicago truncatula] >gi|355503482|gb|AES84685.1| Receptor protein kinase-like protein [Medicago truncatula]
contig01606	gi|302755848|ref|XP_002961348.1|	13	666	345	560	1e-76	293	>gi|302755848|ref|XP_002961348.1| hypothetical protein SELMODRAFT_74933 [Selaginella moellendorffii] >gi|302802923|ref|XP_002983215.1| hypothetical protein SELMODRAFT_118052 [Selaginella moellendorffii] >gi|300148900|gb|EFJ15557.1| hypothetical protein SELMODRAFT_118052 [Selaginella moellendorffii] >gi|300172287|gb|EFJ38887.1| hypothetical protein SELMODRAFT_74933 [Selaginella moellendorffii]
contig01607	gi|308445171|gb|ADO32740.1|	1294	824	3	118	3e-17	95.9	>gi|308445171|gb|ADO32740.1| auxin-repressed protein [Camellia sinensis]
contig01608	gi|242036411|ref|XP_002465600.1|	1296	979	177	282	2e-33	150	>gi|242036411|ref|XP_002465600.1| hypothetical protein SORBIDRAFT_01g041870 [Sorghum bicolor] >gi|241919454|gb|EER92598.1| hypothetical protein SORBIDRAFT_01g041870 [Sorghum bicolor]
contig01609	gi|168008023|ref|XP_001756707.1|	1239	196	1	349	2e-116	425	>gi|168008023|ref|XP_001756707.1| predicted protein [Physcomitrella patens subsp. patens] >gi|162692303|gb|EDQ78661.1| predicted protein [Physcomitrella patens subsp. patens]
contig01610	gi|168061709|ref|XP_001782829.1|	3	650	199	415	1e-98	366	>gi|168061709|ref|XP_001782829.1| predicted protein [Physcomitrella patens subsp. patens] >gi|162665667|gb|EDQ52343.1| predicted protein [Physcomitrella patens subsp. patens]
contig01611	gi|168041886|ref|XP_001773421.1|	1143	250	1	298	6e-155	553	>gi|168041886|ref|XP_001773421.1| predicted protein [Physcomitrella patens subsp. patens] >gi|162675297|gb|EDQ61794.1| predicted protein [Physcomitrella patens subsp. patens]
contig01612	gi|301119623|ref|XP_002907539.1|	1228	695	219	387	5e-24	118	>gi|301119623|ref|XP_002907539.1| nucleolin, putative [Phytophthora infestans T30-4] >gi|262106051|gb|EEY64103.1| nucleolin, putative [Phytophthora infestans T30-4]"
contig01613	gi|168062420|ref|XP_001783178.1|	1290	418	110	390	3e-65	255	>gi|168062420|ref|XP_001783178.1| predicted protein [Physcomitrella patens subsp. patens] >gi|162665320|gb|EDQ52009.1| predicted protein [Physcomitrella patens subsp. patens]
contig01614	gi|168067733|ref|XP_001785762.1|	1295	120	34	427	6e-128	463	>gi|168067733|ref|XP_001785762.1| predicted protein [Physcomitrella patens subsp. patens] >gi|162662592|gb|EDQ49426.1| predicted protein [Physcomitrella patens subsp. patens]
contig01615	gi|168000599|ref|XP_001753003.1|	1011	472	1	175	2e-41	176	>gi|168000599|ref|XP_001753003.1| predicted protein [Physcomitrella patens subsp. patens] >gi|162695702|gb|EDQ82044.1| predicted protein [Physcomitrella patens subsp. patens]
contig01616	gi|168030189|ref|XP_001767606.1|	965	195	1	257	4e-76	291	>gi|168030189|ref|XP_001767606.1| predicted protein [Physcomitrella patens subsp. patens] >gi|162681135|gb|EDQ67565.1| predicted protein [Physcomitrella patens subsp. patens]
contig01617	gi|357151228|ref|XP_003575721.1|	1297	1067	1043	1115	1e-18	100	>gi|357151228|ref|XP_003575721.1| PREDICTED: uncharacterized protein LOC100840651 [Brachypodium distachyon]
contig01618	gi|168012925|ref|XP_001759152.1|	1089	4	46	407	8e-166	589	>gi|168012925|ref|XP_001759152.1| predicted protein [Physcomitrella patens subsp. patens] >gi|162689851|gb|EDQ76221.1| predicted protein [Physcomitrella patens subsp. patens]
contig01620	gi|116786479|gb|ABK24122.1|	996	364	61	271	7e-71	274	>gi|116786479|gb|ABK24122.1| unknown [Picea sitchensis]
contig01621	gi|168036907|ref|XP_001770947.1|	1258	419	1	279	3e-93	348	>gi|168036907|ref|XP_001770947.1| predicted protein [Physcomitrella patens subsp. patens] >gi|162677811|gb|EDQ64277.1| predicted protein [Physcomitrella patens subsp. patens]
contig01622	gi|148909375|gb|ABR17786.1|	410	808	223	356	7e-44	184	>gi|148909375|gb|ABR17786.1| unknown [Picea sitchensis]
contig01623	gi|302774627|ref|XP_002970730.1|	968	546	9	149	4e-39	168	>gi|302774627|ref|XP_002970730.1| hypothetical protein SELMODRAFT_94292 [Selaginella moellendorffii] >gi|300161441|gb|EFJ28056.1| hypothetical protein SELMODRAFT_94292 [Selaginella moellendorffii]
contig01624	gi|168022198|ref|XP_001763627.1|	225	932	5	243	1e-55	223	>gi|168022198|ref|XP_001763627.1| predicted protein [Physcomitrella patens subsp. patens] >gi|162685120|gb|EDQ71517.1| predicted protein [Physcomitrella patens subsp. patens]
contig01625	gi|302781490|ref|XP_002972519.1|	1208	564	1	215	3e-93	348	>gi|302781490|ref|XP_002972519.1| hypothetical protein SELMODRAFT_231938 [Selaginella moellendorffii] >gi|300159986|gb|EFJ26605.1| hypothetical protein SELMODRAFT_231938 [Selaginella moellendorffii]
contig01626	gi|168030374|ref|XP_001767698.1|	766	179	6	213	1e-30	140	>gi|168030374|ref|XP_001767698.1| predicted protein [Physcomitrella patens subsp. patens] >gi|162681018|gb|EDQ67449.1| predicted protein [Physcomitrella patens subsp. patens]
contig01627	gi|302801071|ref|XP_002982292.1|	252	593	44	157	8e-48	197	>gi|302801071|ref|XP_002982292.1| hypothetical protein SELMODRAFT_233970 [Selaginella moellendorffii] >gi|300149884|gb|EFJ16537.1| hypothetical protein SELMODRAFT_233970 [Selaginella moellendorffii]
contig01628	gi|168066047|ref|XP_001784955.1|	20	1240	152	525	5e-131	474	>gi|168066047|ref|XP_001784955.1| predicted protein [Physcomitrella patens subsp. patens] >gi|162663458|gb|EDQ50220.1| predicted protein [Physcomitrella patens subsp. patens]
contig01630	gi|294461667|gb|ADE76393.1|	2	907	27	302	1e-43	184	>gi|294461667|gb|ADE76393.1| unknown [Picea sitchensis]
contig01631	gi|302781110|ref|XP_002972329.1|	374	976	1142	1326	3e-50	205	>gi|302781110|ref|XP_002972329.1| hypothetical protein SELMODRAFT_97494 [Selaginella moellendorffii] >gi|300159796|gb|EFJ26415.1| hypothetical protein SELMODRAFT_97494 [Selaginella moellendorffii]
contig01632	gi|225435393|ref|XP_002285367.1|	1289	663	183	351	1e-40	174	>gi|225435393|ref|XP_002285367.1| PREDICTED: phospholipase A1-Igamma3, chloroplastic [Vitis vinifera]"
contig01633	gi|255545254|ref|XP_002513688.1|	1290	325	70	393	2e-127	462	>gi|255545254|ref|XP_002513688.1| calmodulin-binding heat-shock protein, putative [Ricinus communis] >gi|223547596|gb|EEF49091.1| calmodulin-binding heat-shock protein, putative [Ricinus communis]"
contig01634	gi|168025781|ref|XP_001765412.1|	407	892	143	304	1e-62	246	>gi|168025781|ref|XP_001765412.1| predicted protein [Physcomitrella patens subsp. patens] >gi|162683465|gb|EDQ69875.1| predicted protein [Physcomitrella patens subsp. patens]
contig01635	gi|282899259|ref|ZP_06307230.1|	1252	257	30	348	4e-73	281	>gi|282899259|ref|ZP_06307230.1| protein of unknown function DUF453 [Cylindrospermopsis raciborskii CS-505] >gi|281195828|gb|EFA70754.1| protein of unknown function DUF453 [Cylindrospermopsis raciborskii CS-505]
contig01636	gi|302758556|ref|XP_002962701.1|	632	1282	105	321	1e-72	280	>gi|302758556|ref|XP_002962701.1| hypothetical protein SELMODRAFT_77953 [Selaginella moellendorffii] >gi|302797262|ref|XP_002980392.1| hypothetical protein SELMODRAFT_112730 [Selaginella moellendorffii] >gi|300152008|gb|EFJ18652.1| hypothetical protein SELMODRAFT_112730 [Selaginella moellendorffii] >gi|300169562|gb|EFJ36164.1| hypothetical protein SELMODRAFT_77953 [Selaginella moellendorffii]
contig01637	gi|116791049|gb|ABK25839.1|	1051	599	1	151	1e-42	180	>gi|116791049|gb|ABK25839.1| unknown [Picea sitchensis]
contig01638	gi|168047069|ref|XP_001775994.1|	1290	802	244	405	2e-58	232	>gi|168047069|ref|XP_001775994.1| predicted protein [Physcomitrella patens subsp. patens] >gi|162672652|gb|EDQ59186.1| predicted protein [Physcomitrella patens subsp. patens]
contig01640	gi|148905748|gb|ABR16038.1|	4	1104	204	594	5e-99	367	>gi|148905748|gb|ABR16038.1| unknown [Picea sitchensis]
contig01641	gi|359493498|ref|XP_003634616.1|	1249	428	336	607	6e-115	420	>gi|359493498|ref|XP_003634616.1| PREDICTED: uncharacterized protein LOC100852521 [Vitis vinifera]
contig01642	gi|168026473|ref|XP_001765756.1|	1273	803	44	199	7e-55	221	>gi|168026473|ref|XP_001765756.1| predicted protein [Physcomitrella patens subsp. patens] >gi|162682933|gb|EDQ69347.1| predicted protein [Physcomitrella patens subsp. patens]
contig01643	gi|168058650|ref|XP_001781320.1|	21	668	288	503	2e-95	355	>gi|168058650|ref|XP_001781320.1| predicted protein [Physcomitrella patens subsp. patens] >gi|162667213|gb|EDQ53848.1| predicted protein [Physcomitrella patens subsp. patens]
contig01644	gi|168059277|ref|XP_001781630.1|	1008	571	926	1072	1e-45	190	>gi|168059277|ref|XP_001781630.1| predicted protein [Physcomitrella patens subsp. patens] >gi|162666944|gb|EDQ53586.1| predicted protein [Physcomitrella patens subsp. patens]
contig01645	gi|224284220|gb|ACN39846.1|	149	892	1	297	9e-15	87.8	>gi|224284220|gb|ACN39846.1| unknown [Picea sitchensis]
contig01646	gi|168043918|ref|XP_001774430.1|	1050	1	1	351	3e-173	614	>gi|168043918|ref|XP_001774430.1| predicted protein [Physcomitrella patens subsp. patens] >gi|162674282|gb|EDQ60793.1| predicted protein [Physcomitrella patens subsp. patens]
contig01647	gi|242092282|ref|XP_002436631.1|	753	571	116	176	2e-22	113	>gi|242092282|ref|XP_002436631.1| hypothetical protein SORBIDRAFT_10g006260 [Sorghum bicolor] >gi|241914854|gb|EER87998.1| hypothetical protein SORBIDRAFT_10g006260 [Sorghum bicolor]
contig01648	gi|376377259|gb|EHS90030.1|	347	838	8	153	2e-27	129	>gi|376377259|gb|EHS90030.1| hypothetical protein HMPREF9689_04540 [Klebsiella oxytoca 10-5245]
contig01649	gi|58430431|dbj|BAD18008.2|	1268	303	51	366	3e-92	345	>gi|58430431|dbj|BAD18008.2| plastid division site determinant MinD [Physcomitrella patens]
contig01650	gi|116792629|gb|ABK26439.1|	1	645	26	240	1e-85	323	>gi|116792629|gb|ABK26439.1| unknown [Picea sitchensis]
contig01651	gi|302808229|ref|XP_002985809.1|	1262	510	1	244	3e-40	172	>gi|302808229|ref|XP_002985809.1| hypothetical protein SELMODRAFT_123200 [Selaginella moellendorffii] >gi|300146316|gb|EFJ12986.1| hypothetical protein SELMODRAFT_123200 [Selaginella moellendorffii]
contig01652	gi|302787096|ref|XP_002975318.1|	32	817	131	391	3e-81	308	>gi|302787096|ref|XP_002975318.1| hypothetical protein SELMODRAFT_103049 [Selaginella moellendorffii] >gi|300156892|gb|EFJ23519.1| hypothetical protein SELMODRAFT_103049 [Selaginella moellendorffii]
contig01653	gi|302784999|ref|XP_002974271.1|	1236	526	1194	1428	2e-81	309	>gi|302784999|ref|XP_002974271.1| hypothetical protein SELMODRAFT_101122 [Selaginella moellendorffii] >gi|300157869|gb|EFJ24493.1| hypothetical protein SELMODRAFT_101122 [Selaginella moellendorffii]
contig01654	gi|168058168|ref|XP_001781082.1|	3	1043	346	624	1e-31	144	>gi|168058168|ref|XP_001781082.1| predicted protein [Physcomitrella patens subsp. patens] >gi|162667479|gb|EDQ54108.1| predicted protein [Physcomitrella patens subsp. patens]
contig01655	gi|168042786|ref|XP_001773868.1|	3	599	299	499	4e-85	321	>gi|168042786|ref|XP_001773868.1| predicted protein [Physcomitrella patens subsp. patens] >gi|162674855|gb|EDQ61358.1| predicted protein [Physcomitrella patens subsp. patens]
contig01656	gi|148910033|gb|ABR18100.1|	1119	1	1	366	8e-107	393	>gi|148910033|gb|ABR18100.1| unknown [Picea sitchensis]
contig01657	gi|4566614|gb|AAD23407.1|	352	588	60	138	2e-32	146	>gi|4566614|gb|AAD23407.1| actin depolymerizing factor [Populus tremula x Populus alba]
contig01658	gi|168061709|ref|XP_001782829.1|	3	656	199	415	1e-98	366	>gi|168061709|ref|XP_001782829.1| predicted protein [Physcomitrella patens subsp. patens] >gi|162665667|gb|EDQ52343.1| predicted protein [Physcomitrella patens subsp. patens]
contig01660	gi|168053779|ref|XP_001779312.1|	1	906	157	458	1e-146	525	>gi|168053779|ref|XP_001779312.1| DNA helicase, TBP-interacting protein [Physcomitrella patens subsp. patens] >gi|162669324|gb|EDQ55914.1| DNA helicase, TBP-interacting protein [Physcomitrella patens subsp. patens]"
contig01661	gi|168007009|ref|XP_001756201.1|	42	929	16	323	3e-36	159	>gi|168007009|ref|XP_001756201.1| predicted protein [Physcomitrella patens subsp. patens] >gi|162692711|gb|EDQ79067.1| predicted protein [Physcomitrella patens subsp. patens]
contig01662	gi|168037541|ref|XP_001771262.1|	1278	622	50	268	1e-68	266	>gi|168037541|ref|XP_001771262.1| predicted protein [Physcomitrella patens subsp. patens] >gi|162677503|gb|EDQ63973.1| predicted protein [Physcomitrella patens subsp. patens]
contig01663	gi|15237909|ref|NP_197806.1|	1286	564	120	352	4e-16	92.4	>gi|15237909|ref|NP_197806.1| lipase class 3-related protein [Arabidopsis thaliana] >gi|9757927|dbj|BAB08409.1| unnamed protein product [Arabidopsis thaliana] >gi|332005885|gb|AED93268.1| lipase class 3-related protein [Arabidopsis thaliana]
contig01664	gi|116779963|gb|ABK21497.1|	436	885	100	249	5e-79	301	>gi|116779963|gb|ABK21497.1| unknown [Picea sitchensis]
contig01665	gi|225427591|ref|XP_002268531.1|	1262	741	92	262	7e-34	151	>gi|225427591|ref|XP_002268531.1| PREDICTED: auxin-induced protein 5NG4 [Vitis vinifera]
contig01666	gi|168053567|ref|XP_001779207.1|	1283	570	643	884	4e-80	305	>gi|168053567|ref|XP_001779207.1| predicted protein [Physcomitrella patens subsp. patens] >gi|162669382|gb|EDQ55970.1| predicted protein [Physcomitrella patens subsp. patens]
contig01667	gi|168033081|ref|XP_001769045.1|	853	317	128	306	3e-58	232	>gi|168033081|ref|XP_001769045.1| predicted protein [Physcomitrella patens subsp. patens] >gi|162679679|gb|EDQ66123.1| predicted protein [Physcomitrella patens subsp. patens]
contig01669	gi|168013819|ref|XP_001759464.1|	1281	181	117	483	2e-174	618	>gi|168013819|ref|XP_001759464.1| predicted protein [Physcomitrella patens subsp. patens] >gi|162689394|gb|EDQ75766.1| predicted protein [Physcomitrella patens subsp. patens]
contig01670	gi|115436300|ref|NP_001042908.1|	1129	179	3	322	9e-68	263	>gi|115436300|ref|NP_001042908.1| Os01g0327400 [Oryza sativa Japonica Group] >gi|13366004|dbj|BAB39281.1| putative peroxidase [Oryza sativa Japonica Group] >gi|52077581|dbj|BAD45706.1| putative peroxidase [Oryza sativa Japonica Group] >gi|55700899|tpe|CAH74220.1| TPA: class III peroxidase 16 precursor [Oryza sativa Japonica Group] >gi|113532439|dbj|BAF04822.1| Os01g0327400 [Oryza sativa Japonica …
contig01671	gi|417744|sp|Q01781.2|SAHH_PETCR	1277	204	128	485	0	641	>gi|417744|sp|Q01781.2|SAHH_PETCR RecName: Full=Adenosylhomocysteinase; Short=AdoHcyase; AltName: Full=S-adenosyl-L-homocysteine hydrolase >gi|169663|gb|AAA33856.1| S-adenosylhomocysteine hydrolase [Petroselinum crispum]
contig01673	gi|357140858|ref|XP_003571979.1|	3	791	305	568	5e-82	311	>gi|357140858|ref|XP_003571979.1| PREDICTED: trehalase-like [Brachypodium distachyon]
contig01674	gi|168008029|ref|XP_001756710.1|	464	715	194	279	3e-17	96.3	>gi|168008029|ref|XP_001756710.1| predicted protein [Physcomitrella patens subsp. patens] >gi|162692306|gb|EDQ78664.1| predicted protein [Physcomitrella patens subsp. patens]
contig01675	gi|326509917|dbj|BAJ87174.1|	1	930	19	328	5e-148	530	>gi|326509917|dbj|BAJ87174.1| predicted protein [Hordeum vulgare subsp. vulgare]
contig01676	gi|168013819|ref|XP_001759464.1|	1281	181	117	483	2e-175	621	>gi|168013819|ref|XP_001759464.1| predicted protein [Physcomitrella patens subsp. patens] >gi|162689394|gb|EDQ75766.1| predicted protein [Physcomitrella patens subsp. patens]
contig01677	gi|148908561|gb|ABR17390.1|	2	1096	108	488	1e-102	379	>gi|148908561|gb|ABR17390.1| unknown [Picea sitchensis]
contig01678	gi|242041275|ref|XP_002468032.1|	43	924	334	628	6e-35	154	>gi|242041275|ref|XP_002468032.1| hypothetical protein SORBIDRAFT_01g038380 [Sorghum bicolor] >gi|241921886|gb|EER95030.1| hypothetical protein SORBIDRAFT_01g038380 [Sorghum bicolor]
contig01679	gi|297813365|ref|XP_002874566.1|	1041	433	58	238	8e-35	154	>gi|297813365|ref|XP_002874566.1| DNAJ heat shock N-terminal domain-containing protein [Arabidopsis lyrata subsp. lyrata] >gi|297320403|gb|EFH50825.1| DNAJ heat shock N-terminal domain-containing protein [Arabidopsis lyrata subsp. lyrata]
contig01680	gi|168063230|ref|XP_001783576.1|	1095	1	45	408	1e-174	619	>gi|168063230|ref|XP_001783576.1| cpk19 calcium-dependent protein kinase [Physcomitrella patens subsp. patens] >gi|162664905|gb|EDQ51608.1| cpk19 calcium-dependent protein kinase [Physcomitrella patens subsp. patens]
contig01681	gi|168064363|ref|XP_001784132.1|	83	799	221	450	9e-63	247	>gi|168064363|ref|XP_001784132.1| predicted protein [Physcomitrella patens subsp. patens] >gi|162664332|gb|EDQ51056.1| predicted protein [Physcomitrella patens subsp. patens]
contig01682	gi|294463038|gb|ADE77057.1|	1274	606	194	420	1e-82	313	>gi|294463038|gb|ADE77057.1| unknown [Picea sitchensis]
contig01685	gi|168035928|ref|XP_001770460.1|	1243	272	1	323	2e-135	488	>gi|168035928|ref|XP_001770460.1| predicted protein [Physcomitrella patens subsp. patens] >gi|162678168|gb|EDQ64629.1| predicted protein [Physcomitrella patens subsp. patens]
contig01687	gi|148910520|gb|ABR18335.1|	1075	212	1	305	2e-72	279	>gi|148910520|gb|ABR18335.1| unknown [Picea sitchensis]
contig01688	gi|359497315|ref|XP_002266324.2|	816	298	1	179	7e-21	108	>gi|359497315|ref|XP_002266324.2| PREDICTED: uncharacterized protein LOC100262782 [Vitis vinifera] >gi|296080881|emb|CBI18811.3| unnamed protein product [Vitis vinifera]
contig01689	gi|168045979|ref|XP_001775453.1|	1218	376	16	297	4e-97	361	>gi|168045979|ref|XP_001775453.1| predicted protein [Physcomitrella patens subsp. patens] >gi|162673256|gb|EDQ59782.1| predicted protein [Physcomitrella patens subsp. patens]
contig01691	gi|118486183|gb|ABK94934.1|	1278	790	193	355	2e-80	306	>gi|118486183|gb|ABK94934.1| unknown [Populus trichocarpa] >gi|118486859|gb|ABK95264.1| unknown [Populus trichocarpa]
contig01692	gi|297834158|ref|XP_002884961.1|	644	1276	1426	1636	6e-37	161	>gi|297834158|ref|XP_002884961.1| binding protein [Arabidopsis lyrata subsp. lyrata] >gi|297330801|gb|EFH61220.1| binding protein [Arabidopsis lyrata subsp. lyrata]
contig01693	gi|302760153|ref|XP_002963499.1|	215	889	117	339	3e-77	295	>gi|302760153|ref|XP_002963499.1| hypothetical protein SELMODRAFT_438648 [Selaginella moellendorffii] >gi|300168767|gb|EFJ35370.1| hypothetical protein SELMODRAFT_438648 [Selaginella moellendorffii]
contig01694	gi|168040661|ref|XP_001772812.1|	2	844	122	399	6e-51	207	>gi|168040661|ref|XP_001772812.1| predicted protein [Physcomitrella patens subsp. patens] >gi|162675889|gb|EDQ62379.1| predicted protein [Physcomitrella patens subsp. patens]
contig01695	gi|116790601|gb|ABK25675.1|	150	551	105	237	3e-38	166	>gi|116790601|gb|ABK25675.1| unknown [Picea sitchensis]
contig01696	gi|168032156|ref|XP_001768585.1|	262	1140	1	290	2e-114	418	>gi|168032156|ref|XP_001768585.1| predicted protein [Physcomitrella patens subsp. patens] >gi|162680084|gb|EDQ66523.1| predicted protein [Physcomitrella patens subsp. patens]
contig01697	gi|157884779|gb|ABV91102.1|	1234	191	14	356	1e-47	197	>gi|157884779|gb|ABV91102.1| cinnamate/p-coumarate carboxyl methyltransferase 3 [Ocimum basilicum]
contig01699	gi|168024532|ref|XP_001764790.1|	13	624	35	243	2e-58	232	>gi|168024532|ref|XP_001764790.1| predicted protein [Physcomitrella patens subsp. patens] >gi|162684084|gb|EDQ70489.1| predicted protein [Physcomitrella patens subsp. patens]
contig01700	gi|168017327|ref|XP_001761199.1|	1064	375	76	304	3e-91	342	>gi|168017327|ref|XP_001761199.1| predicted protein [Physcomitrella patens subsp. patens] >gi|162687539|gb|EDQ73921.1| predicted protein [Physcomitrella patens subsp. patens]
contig01701	gi|328772615|gb|EGF82653.1|	310	1122	180	462	2e-40	172	>gi|328772615|gb|EGF82653.1| hypothetical protein BATDEDRAFT_34365 [Batrachochytrium dendrobatidis JAM81]
contig01704	gi|302784963|ref|XP_002974253.1|	1272	604	549	771	5e-67	261	>gi|302784963|ref|XP_002974253.1| hypothetical protein SELMODRAFT_100906 [Selaginella moellendorffii] >gi|300157851|gb|EFJ24475.1| hypothetical protein SELMODRAFT_100906 [Selaginella moellendorffii]
contig01705	gi|168000743|ref|XP_001753075.1|	4	351	522	634	2e-27	129	>gi|168000743|ref|XP_001753075.1| predicted protein [Physcomitrella patens subsp. patens] >gi|162695774|gb|EDQ82116.1| predicted protein [Physcomitrella patens subsp. patens]
contig01706	gi|168004205|ref|XP_001754802.1|	61	945	46	323	2e-127	462	>gi|168004205|ref|XP_001754802.1| predicted protein [Physcomitrella patens subsp. patens] >gi|162693906|gb|EDQ80256.1| predicted protein [Physcomitrella patens subsp. patens]
contig01707	gi|168027670|ref|XP_001766352.1|	914	240	24	245	3e-62	245	>gi|168027670|ref|XP_001766352.1| predicted protein [Physcomitrella patens subsp. patens] >gi|162682261|gb|EDQ68680.1| predicted protein [Physcomitrella patens subsp. patens]
contig01708	gi|218197136|gb|EEC79563.1|	1183	398	201	461	6e-43	181	>gi|218197136|gb|EEC79563.1| hypothetical protein OsI_20695 [Oryza sativa Indica Group]
contig01710	gi|384251278|gb|EIE24756.1|	1260	739	4	175	6e-41	174	>gi|384251278|gb|EIE24756.1| phytanoyl-CoA dioxygenase [Coccomyxa subellipsoidea C-169]
contig01711	gi|116786145|gb|ABK23995.1|	820	245	172	342	7e-36	157	>gi|116786145|gb|ABK23995.1| unknown [Picea sitchensis]
contig01712	gi|297741818|emb|CBI33123.3|	1241	327	5	310	8e-77	293	>gi|297741818|emb|CBI33123.3| unnamed protein product [Vitis vinifera]
contig01713	gi|168038310|ref|XP_001771644.1|	1170	478	1	215	6e-86	324	>gi|168038310|ref|XP_001771644.1| predicted protein [Physcomitrella patens subsp. patens] >gi|162677083|gb|EDQ63558.1| predicted protein [Physcomitrella patens subsp. patens]
contig01715	gi|302823368|ref|XP_002993337.1|	1271	531	477	723	8e-86	323	>gi|302823368|ref|XP_002993337.1| hypothetical protein SELMODRAFT_236717 [Selaginella moellendorffii] >gi|300138846|gb|EFJ05599.1| hypothetical protein SELMODRAFT_236717 [Selaginella moellendorffii]
contig01716	gi|168005285|ref|XP_001755341.1|	1259	129	9	390	4e-117	427	>gi|168005285|ref|XP_001755341.1| predicted protein [Physcomitrella patens subsp. patens] >gi|162693469|gb|EDQ79821.1| predicted protein [Physcomitrella patens subsp. patens]
contig01717	gi|168051960|ref|XP_001778420.1|	1267	362	1	310	5e-101	374	>gi|168051960|ref|XP_001778420.1| predicted protein [Physcomitrella patens subsp. patens] >gi|162670205|gb|EDQ56778.1| predicted protein [Physcomitrella patens subsp. patens]
contig01719	gi|162458166|ref|NP_001104935.1|	3	998	555	886	7e-140	503	>gi|162458166|ref|NP_001104935.1| heat-shock protein 101 [Zea mays] >gi|4584957|gb|AAD25223.1|AF077337_1 heat shock protein 101 [Zea mays] >gi|4928488|gb|AAD33606.1|AF133840_1 heat shock protein HSP101 [Zea mays]
contig01720	gi|168028933|ref|XP_001766981.1|	1268	99	139	494	3e-134	484	>gi|168028933|ref|XP_001766981.1| predicted protein [Physcomitrella patens subsp. patens] >gi|162681723|gb|EDQ68147.1| predicted protein [Physcomitrella patens subsp. patens]
contig01721	gi|168042045|ref|XP_001773500.1|	1244	366	83	378	1e-135	489	>gi|168042045|ref|XP_001773500.1| predicted protein [Physcomitrella patens subsp. patens] >gi|162675202|gb|EDQ61700.1| predicted protein [Physcomitrella patens subsp. patens]
contig01722	gi|168025464|ref|XP_001765254.1|	1260	838	137	271	1e-45	190	>gi|168025464|ref|XP_001765254.1| predicted protein [Physcomitrella patens subsp. patens] >gi|162683573|gb|EDQ69982.1| predicted protein [Physcomitrella patens subsp. patens]
contig01723	gi|168048814|ref|XP_001776860.1|	1268	3	1651	2076	1e-93	349	>gi|168048814|ref|XP_001776860.1| predicted protein [Physcomitrella patens subsp. patens] >gi|162671716|gb|EDQ58263.1| predicted protein [Physcomitrella patens subsp. patens]
contig01724	gi|116778870|gb|ABK21033.1|	249	668	1	140	7e-58	231	>gi|116778870|gb|ABK21033.1| unknown [Picea sitchensis]
contig01725	gi|168013359|ref|XP_001759367.1|	47	823	1	259	5e-141	507	>gi|168013359|ref|XP_001759367.1| predicted protein [Physcomitrella patens subsp. patens] >gi|168013733|ref|XP_001759425.1| predicted protein [Physcomitrella patens subsp. patens] >gi|168029379|ref|XP_001767203.1| predicted protein [Physcomitrella patens subsp. patens] >gi|168029491|ref|XP_001767259.1| predicted protein [Physcomitrella patens subsp. patens] >gi|168068241|ref|XP_001785992.1| predi…
contig01726	gi|302789273|ref|XP_002976405.1|	1193	339	4	293	1e-66	259	>gi|302789273|ref|XP_002976405.1| hypothetical protein SELMODRAFT_104776 [Selaginella moellendorffii] >gi|300156035|gb|EFJ22665.1| hypothetical protein SELMODRAFT_104776 [Selaginella moellendorffii]
contig01727	gi|168017461|ref|XP_001761266.1|	1261	662	233	434	5e-103	380	>gi|168017461|ref|XP_001761266.1| predicted protein [Physcomitrella patens subsp. patens] >gi|162687606|gb|EDQ73988.1| predicted protein [Physcomitrella patens subsp. patens]
contig01728	gi|302797236|ref|XP_002980379.1|	79	558	315	472	5e-51	208	>gi|302797236|ref|XP_002980379.1| hypothetical protein SELMODRAFT_112306 [Selaginella moellendorffii] >gi|300151995|gb|EFJ18639.1| hypothetical protein SELMODRAFT_112306 [Selaginella moellendorffii]
contig01730	gi|297848960|ref|XP_002892361.1|	1265	159	447	825	1e-109	402	>gi|297848960|ref|XP_002892361.1| predicted protein [Arabidopsis lyrata subsp. lyrata] >gi|297338203|gb|EFH68620.1| predicted protein [Arabidopsis lyrata subsp. lyrata]
contig01731	gi|168062495|ref|XP_001783215.1|	1256	714	156	322	2e-42	179	>gi|168062495|ref|XP_001783215.1| class IV sirtuin [Physcomitrella patens subsp. patens] >gi|162665293|gb|EDQ51983.1| class IV sirtuin [Physcomitrella patens subsp. patens]
contig01732	gi|168057172|ref|XP_001780590.1|	3	926	48	372	1e-95	356	>gi|168057172|ref|XP_001780590.1| predicted protein [Physcomitrella patens subsp. patens] >gi|162667956|gb|EDQ54573.1| predicted protein [Physcomitrella patens subsp. patens]
contig01733	gi|168021528|ref|XP_001763293.1|	1262	216	142	489	1e-146	525	>gi|168021528|ref|XP_001763293.1| predicted protein [Physcomitrella patens subsp. patens] >gi|162685428|gb|EDQ71823.1| predicted protein [Physcomitrella patens subsp. patens]
contig01734	gi|302785672|ref|XP_002974607.1|	1235	225	118	456	2e-128	465	>gi|302785672|ref|XP_002974607.1| hypothetical protein SELMODRAFT_414931 [Selaginella moellendorffii] >gi|300157502|gb|EFJ24127.1| hypothetical protein SELMODRAFT_414931 [Selaginella moellendorffii]
contig01735	gi|168063008|ref|XP_001783467.1|	983	459	1	177	9e-82	310	>gi|168063008|ref|XP_001783467.1| predicted protein [Physcomitrella patens subsp. patens] >gi|162665013|gb|EDQ51712.1| predicted protein [Physcomitrella patens subsp. patens]
contig01736	gi|167998042|ref|XP_001751727.1|	212	469	2	85	5e-21	108	>gi|167998042|ref|XP_001751727.1| predicted protein [Physcomitrella patens subsp. patens] >gi|162696825|gb|EDQ83162.1| predicted protein [Physcomitrella patens subsp. patens]
contig01737	gi|168050388|ref|XP_001777641.1|	763	515	1	86	2e-24	119	>gi|168050388|ref|XP_001777641.1| predicted protein [Physcomitrella patens subsp. patens] >gi|162670984|gb|EDQ57543.1| predicted protein [Physcomitrella patens subsp. patens]
contig01738	gi|168010031|ref|XP_001757708.1|	1264	458	27	292	1e-99	369	>gi|168010031|ref|XP_001757708.1| predicted protein [Physcomitrella patens subsp. patens] >gi|162690984|gb|EDQ77348.1| predicted protein [Physcomitrella patens subsp. patens]
contig01739	gi|168053096|ref|XP_001778974.1|	1064	234	52	328	2e-123	449	>gi|168053096|ref|XP_001778974.1| predicted protein [Physcomitrella patens subsp. patens] >gi|162669646|gb|EDQ56229.1| predicted protein [Physcomitrella patens subsp. patens]
contig01740	gi|302783048|ref|XP_002973297.1|	2	298	197	292	5e-26	125	>gi|302783048|ref|XP_002973297.1| hypothetical protein SELMODRAFT_173180 [Selaginella moellendorffii] >gi|300159050|gb|EFJ25671.1| hypothetical protein SELMODRAFT_173180 [Selaginella moellendorffii]
contig01741	gi|168050995|ref|XP_001777942.1|	2	949	85	401	7e-161	573	>gi|168050995|ref|XP_001777942.1| predicted protein [Physcomitrella patens subsp. patens] >gi|162670702|gb|EDQ57266.1| predicted protein [Physcomitrella patens subsp. patens]
contig01743	gi|302763119|ref|XP_002964981.1|	1	954	117	434	1e-130	473	>gi|302763119|ref|XP_002964981.1| hypothetical protein SELMODRAFT_82518 [Selaginella moellendorffii] >gi|300167214|gb|EFJ33819.1| hypothetical protein SELMODRAFT_82518 [Selaginella moellendorffii]
contig01744	gi|168019261|ref|XP_001762163.1|	140	433	1	105	4e-25	122	>gi|168019261|ref|XP_001762163.1| predicted protein [Physcomitrella patens subsp. patens] >gi|162686567|gb|EDQ72955.1| predicted protein [Physcomitrella patens subsp. patens]
contig01745	gi|168008270|ref|XP_001756830.1|	890	324	120	317	2e-48	199	>gi|168008270|ref|XP_001756830.1| predicted protein [Physcomitrella patens subsp. patens] >gi|162692068|gb|EDQ78427.1| predicted protein [Physcomitrella patens subsp. patens]
contig01746	gi|302793128|ref|XP_002978329.1|	1254	424	11	282	8e-74	283	>gi|302793128|ref|XP_002978329.1| hypothetical protein SELMODRAFT_108960 [Selaginella moellendorffii] >gi|300153678|gb|EFJ20315.1| hypothetical protein SELMODRAFT_108960 [Selaginella moellendorffii]
contig01747	gi|168049229|ref|XP_001777066.1|	1	486	455	616	7e-87	327	>gi|168049229|ref|XP_001777066.1| predicted protein [Physcomitrella patens subsp. patens] >gi|162671509|gb|EDQ58059.1| predicted protein [Physcomitrella patens subsp. patens]
contig01748	gi|255589944|ref|XP_002535132.1|	1159	668	276	439	3e-41	175	>gi|255589944|ref|XP_002535132.1| Polygalacturonase precursor, putative [Ricinus communis] >gi|223523955|gb|EEF27252.1| Polygalacturonase precursor, putative [Ricinus communis]"
contig01749	gi|168027153|ref|XP_001766095.1|	17	1153	567	932	5e-82	311	>gi|168027153|ref|XP_001766095.1| predicted protein [Physcomitrella patens subsp. patens] >gi|162682738|gb|EDQ69154.1| predicted protein [Physcomitrella patens subsp. patens]
contig01750	gi|168015042|ref|XP_001760060.1|	1207	761	1	149	2e-75	289	>gi|168015042|ref|XP_001760060.1| predicted protein [Physcomitrella patens subsp. patens] >gi|162688810|gb|EDQ75185.1| predicted protein [Physcomitrella patens subsp. patens]
contig01751	gi|168016027|ref|XP_001760551.1|	202	726	190	364	1e-21	110	>gi|168016027|ref|XP_001760551.1| predicted protein [Physcomitrella patens subsp. patens] >gi|162688248|gb|EDQ74626.1| predicted protein [Physcomitrella patens subsp. patens]
contig01752	gi|255543761|ref|XP_002512943.1|	3	662	211	443	7e-74	284	>gi|255543761|ref|XP_002512943.1| phosphatidylinositol transporter, putative [Ricinus communis] >gi|223547954|gb|EEF49446.1| phosphatidylinositol transporter, putative [Ricinus communis]"
contig01753	gi|168000440|ref|XP_001752924.1|	1109	453	7	219	9e-66	257	>gi|168000440|ref|XP_001752924.1| predicted protein [Physcomitrella patens subsp. patens] >gi|162696087|gb|EDQ82428.1| predicted protein [Physcomitrella patens subsp. patens]
contig01754	gi|148909206|gb|ABR17703.1|	1250	741	239	411	3e-22	112	>gi|148909206|gb|ABR17703.1| unknown [Picea sitchensis]
contig01755	gi|168010410|ref|XP_001757897.1|	1034	360	1	221	5e-89	334	>gi|168010410|ref|XP_001757897.1| predicted protein [Physcomitrella patens subsp. patens] >gi|162690774|gb|EDQ77139.1| predicted protein [Physcomitrella patens subsp. patens]
contig01757	gi|225441541|ref|XP_002280990.1|	2	700	362	596	2e-88	332	>gi|225441541|ref|XP_002280990.1| PREDICTED: carbon catabolite repressor protein 4 homolog 1 [Vitis vinifera] >gi|297739794|emb|CBI29976.3| unnamed protein product [Vitis vinifera]
contig01758	gi|116791530|gb|ABK26015.1|	1253	792	12	165	2e-58	233	>gi|116791530|gb|ABK26015.1| unknown [Picea sitchensis]
contig01759	gi|168014627|ref|XP_001759853.1|	1219	263	36	354	1e-134	486	>gi|168014627|ref|XP_001759853.1| predicted protein [Physcomitrella patens subsp. patens] >gi|162688983|gb|EDQ75357.1| predicted protein [Physcomitrella patens subsp. patens]
contig01760	gi|168031035|ref|XP_001768027.1|	1100	483	1	206	3e-86	325	>gi|168031035|ref|XP_001768027.1| predicted protein [Physcomitrella patens subsp. patens] >gi|162680665|gb|EDQ67099.1| predicted protein [Physcomitrella patens subsp. patens]
contig01761	gi|154310767|ref|XP_001554714.1|	1	1146	115	496	0	695	>gi|154310767|ref|XP_001554714.1| hypothetical protein BC1G_06362 [Botryotinia fuckeliana B05.10] >gi|150851161|gb|EDN26354.1| hypothetical protein BC1G_06362 [Botryotinia fuckeliana B05.10] >gi|347440923|emb|CCD33844.1| similar to aldehyde dehydrogenase [Botryotinia fuckeliana]
contig01762	gi|168052622|ref|XP_001778739.1|	1259	357	93	393	3e-151	541	>gi|168052622|ref|XP_001778739.1| predicted protein [Physcomitrella patens subsp. patens] >gi|168052672|ref|XP_001778764.1| predicted protein [Physcomitrella patens subsp. patens] >gi|162669858|gb|EDQ56437.1| predicted protein [Physcomitrella patens subsp. patens] >gi|162669883|gb|EDQ56462.1| predicted protein [Physcomitrella patens subsp. patens]
contig01763	gi|168052622|ref|XP_001778739.1|	1260	358	93	393	8e-152	543	>gi|168052622|ref|XP_001778739.1| predicted protein [Physcomitrella patens subsp. patens] >gi|168052672|ref|XP_001778764.1| predicted protein [Physcomitrella patens subsp. patens] >gi|162669858|gb|EDQ56437.1| predicted protein [Physcomitrella patens subsp. patens] >gi|162669883|gb|EDQ56462.1| predicted protein [Physcomitrella patens subsp. patens]
contig01764	gi|157128846|ref|XP_001655222.1|	1064	459	126	328	1e-92	346	>gi|157128846|ref|XP_001655222.1| troponin t, invertebrate [Aedes aegypti] >gi|108882177|gb|EAT46402.1| troponin t, invertebrate [Aedes aegypti]"
contig01765	gi|357459333|ref|XP_003599947.1|	1102	29	69	426	1e-180	638	>gi|357459333|ref|XP_003599947.1| Tryptophan synthase beta chain [Medicago truncatula] >gi|355488995|gb|AES70198.1| Tryptophan synthase beta chain [Medicago truncatula]
contig01766	gi|168048902|ref|XP_001776904.1|	1001	315	3	230	2e-85	322	>gi|168048902|ref|XP_001776904.1| predicted protein [Physcomitrella patens subsp. patens] >gi|162671760|gb|EDQ58307.1| predicted protein [Physcomitrella patens subsp. patens]
contig01767	gi|116784359|gb|ABK23314.1|	98	352	124	209	3e-15	88.6	>gi|116784359|gb|ABK23314.1| unknown [Picea sitchensis]
contig01768	gi|168040717|ref|XP_001772840.1|	916	554	737	854	1e-19	103	>gi|168040717|ref|XP_001772840.1| predicted protein [Physcomitrella patens subsp. patens] >gi|162675917|gb|EDQ62407.1| predicted protein [Physcomitrella patens subsp. patens]
contig01770	gi|347833743|emb|CCD49440.1|	1255	158	171	541	6e-128	463	>gi|347833743|emb|CCD49440.1| similar to MFS sugar transporter [Botryotinia fuckeliana]
contig01771	gi|147791766|emb|CAN75046.1|	1255	296	2132	2437	4e-28	132	>gi|147791766|emb|CAN75046.1| hypothetical protein VITISV_023142 [Vitis vinifera]
contig01772	gi|302785387|ref|XP_002974465.1|	1184	258	1	309	3e-144	518	>gi|302785387|ref|XP_002974465.1| hypothetical protein SELMODRAFT_101073 [Selaginella moellendorffii] >gi|300158063|gb|EFJ24687.1| hypothetical protein SELMODRAFT_101073 [Selaginella moellendorffii]
contig01773	gi|302769796|ref|XP_002968317.1|	555	1253	71	295	7e-46	191	>gi|302769796|ref|XP_002968317.1| hypothetical protein SELMODRAFT_145704 [Selaginella moellendorffii] >gi|300163961|gb|EFJ30571.1| hypothetical protein SELMODRAFT_145704 [Selaginella moellendorffii]
contig01775	gi|168012112|ref|XP_001758746.1|	810	397	16	153	9e-55	220	>gi|168012112|ref|XP_001758746.1| predicted protein [Physcomitrella patens subsp. patens] >gi|162689883|gb|EDQ76252.1| predicted protein [Physcomitrella patens subsp. patens]
contig01776	gi|168013234|ref|XP_001759306.1|	138	758	171	371	4e-49	201	>gi|168013234|ref|XP_001759306.1| predicted protein [Physcomitrella patens subsp. patens] >gi|162689619|gb|EDQ75990.1| predicted protein [Physcomitrella patens subsp. patens]
contig01777	gi|168019160|ref|XP_001762113.1|	1013	510	14	181	2e-55	223	>gi|168019160|ref|XP_001762113.1| predicted protein [Physcomitrella patens subsp. patens] >gi|162686830|gb|EDQ73217.1| predicted protein [Physcomitrella patens subsp. patens]
contig01778	gi|116794045|gb|ABK26986.1|	131	667	1	177	8e-48	197	>gi|116794045|gb|ABK26986.1| unknown [Picea sitchensis]
contig01779	gi|168020306|ref|XP_001762684.1|	1246	434	204	474	2e-111	408	>gi|168020306|ref|XP_001762684.1| predicted protein [Physcomitrella patens subsp. patens] >gi|162686092|gb|EDQ72483.1| predicted protein [Physcomitrella patens subsp. patens]
contig01780	gi|148908044|gb|ABR17141.1|	140	340	45	111	1e-20	107	>gi|148908044|gb|ABR17141.1| unknown [Picea sitchensis] >gi|224285069|gb|ACN40262.1| unknown [Picea sitchensis] >gi|224287004|gb|ACN41203.1| unknown [Picea sitchensis]
contig01781	gi|168007657|ref|XP_001756524.1|	1162	491	1	220	4e-68	265	>gi|168007657|ref|XP_001756524.1| predicted protein [Physcomitrella patens subsp. patens] >gi|162692120|gb|EDQ78478.1| predicted protein [Physcomitrella patens subsp. patens]
contig01782	gi|168053957|ref|XP_001779400.1|	1251	619	52	262	7e-57	227	>gi|168053957|ref|XP_001779400.1| predicted protein [Physcomitrella patens subsp. patens] >gi|162669198|gb|EDQ55790.1| predicted protein [Physcomitrella patens subsp. patens]
contig01783	gi|168012685|ref|XP_001759032.1|	2	844	492	771	2e-65	255	>gi|168012685|ref|XP_001759032.1| predicted protein [Physcomitrella patens subsp. patens] >gi|162689731|gb|EDQ76101.1| predicted protein [Physcomitrella patens subsp. patens]
contig01784	gi|168045308|ref|XP_001775120.1|	1155	124	19	359	4e-150	537	>gi|168045308|ref|XP_001775120.1| predicted protein [Physcomitrella patens subsp. patens] >gi|162673571|gb|EDQ60092.1| predicted protein [Physcomitrella patens subsp. patens]
contig01785	gi|168057903|ref|XP_001780951.1|	1152	106	126	474	1e-175	622	>gi|168057903|ref|XP_001780951.1| predicted protein [Physcomitrella patens subsp. patens] >gi|162667585|gb|EDQ54211.1| predicted protein [Physcomitrella patens subsp. patens]
contig01787	gi|168064102|ref|XP_001784004.1|	1210	377	1172	1449	3e-134	484	>gi|168064102|ref|XP_001784004.1| predicted protein [Physcomitrella patens subsp. patens] >gi|162664453|gb|EDQ51172.1| predicted protein [Physcomitrella patens subsp. patens]
contig01788	gi|168016051|ref|XP_001760563.1|	1241	324	228	499	1e-85	323	>gi|168016051|ref|XP_001760563.1| predicted protein [Physcomitrella patens subsp. patens] >gi|162688260|gb|EDQ74638.1| predicted protein [Physcomitrella patens subsp. patens]
contig01789	gi|116793611|gb|ABK26809.1|	999	274	55	302	7e-79	300	>gi|116793611|gb|ABK26809.1| unknown [Picea sitchensis]
contig01790	gi|302821238|ref|XP_002992283.1|	74	862	1011	1242	6e-61	241	>gi|302821238|ref|XP_002992283.1| hypothetical protein SELMODRAFT_430486 [Selaginella moellendorffii] >gi|300139933|gb|EFJ06664.1| hypothetical protein SELMODRAFT_430486 [Selaginella moellendorffii]
contig01791	gi|302817360|ref|XP_002990356.1|	78	1073	872	1203	2e-141	508	>gi|302817360|ref|XP_002990356.1| hypothetical protein SELMODRAFT_428807 [Selaginella moellendorffii] >gi|300141918|gb|EFJ08625.1| hypothetical protein SELMODRAFT_428807 [Selaginella moellendorffii]
contig01792	gi|302818534|ref|XP_002990940.1|	1181	540	1	214	4e-73	281	>gi|302818534|ref|XP_002990940.1| hypothetical protein SELMODRAFT_132549 [Selaginella moellendorffii] >gi|300141271|gb|EFJ07984.1| hypothetical protein SELMODRAFT_132549 [Selaginella moellendorffii]
contig01793	gi|301758627|ref|XP_002915162.1|	1136	273	392	664	1e-20	107	>gi|301758627|ref|XP_002915162.1| PREDICTED: protein SERAC1-like [Ailuropoda melanoleuca]
contig01794	gi|168015042|ref|XP_001760060.1|	1198	752	1	149	2e-75	289	>gi|168015042|ref|XP_001760060.1| predicted protein [Physcomitrella patens subsp. patens] >gi|162688810|gb|EDQ75185.1| predicted protein [Physcomitrella patens subsp. patens]
contig01795	gi|167999143|ref|XP_001752277.1|	1192	575	2	207	1e-43	183	>gi|167999143|ref|XP_001752277.1| predicted protein [Physcomitrella patens subsp. patens] >gi|162696672|gb|EDQ83010.1| predicted protein [Physcomitrella patens subsp. patens]
contig01796	gi|116784552|gb|ABK23389.1|	966	658	1	103	3e-39	169	>gi|116784552|gb|ABK23389.1| unknown [Picea sitchensis]
contig01797	gi|168049263|ref|XP_001777083.1|	1209	640	877	1052	1e-22	114	>gi|168049263|ref|XP_001777083.1| predicted protein [Physcomitrella patens subsp. patens] >gi|162671526|gb|EDQ58076.1| predicted protein [Physcomitrella patens subsp. patens]
contig01798	gi|302823558|ref|XP_002993431.1|	1245	832	3169	3306	5e-57	228	>gi|302823558|ref|XP_002993431.1| hypothetical protein SELMODRAFT_137112 [Selaginella moellendorffii] >gi|300138769|gb|EFJ05524.1| hypothetical protein SELMODRAFT_137112 [Selaginella moellendorffii]
contig01799	gi|255568739|ref|XP_002525341.1|	4	1155	278	661	2e-133	482	>gi|255568739|ref|XP_002525341.1| acyl-CoA oxidase, putative [Ricinus communis] >gi|223535400|gb|EEF37074.1| acyl-CoA oxidase, putative [Ricinus communis]"
contig01800	gi|51849605|dbj|BAD42329.1|	1	708	156	391	5e-119	434	>gi|51849605|dbj|BAD42329.1| chalcone synthase-like [Marchantia paleacea subsp. diptera]
contig01801	gi|302788822|ref|XP_002976180.1|	1251	556	158	389	2e-114	419	>gi|302788822|ref|XP_002976180.1| hypothetical protein SELMODRAFT_267945 [Selaginella moellendorffii] >gi|300156456|gb|EFJ23085.1| hypothetical protein SELMODRAFT_267945 [Selaginella moellendorffii]
contig01802	gi|357488213|ref|XP_003614394.1|	734	6	74	275	2e-53	216	>gi|357488213|ref|XP_003614394.1| hypothetical protein MTR_5g051130 [Medicago truncatula] >gi|355515729|gb|AES97352.1| hypothetical protein MTR_5g051130 [Medicago truncatula]
contig01804	gi|168053413|ref|XP_001779131.1|	78	1250	11	360	8e-75	287	>gi|168053413|ref|XP_001779131.1| predicted protein [Physcomitrella patens subsp. patens] >gi|162669491|gb|EDQ56077.1| predicted protein [Physcomitrella patens subsp. patens]
contig01805	gi|225447947|ref|XP_002268972.1|	2	1000	1274	1611	2e-151	541	>gi|225447947|ref|XP_002268972.1| PREDICTED: UDP-glucose:glycoprotein glucosyltransferase-like [Vitis vinifera]
contig01806	gi|168054339|ref|XP_001779589.1|	240	992	91	335	4e-42	178	>gi|168054339|ref|XP_001779589.1| predicted protein [Physcomitrella patens subsp. patens] >gi|162668987|gb|EDQ55583.1| predicted protein [Physcomitrella patens subsp. patens]
contig01807	gi|167998292|ref|XP_001751852.1|	1092	247	322	603	6e-129	466	>gi|167998292|ref|XP_001751852.1| predicted protein [Physcomitrella patens subsp. patens] >gi|162696950|gb|EDQ83287.1| predicted protein [Physcomitrella patens subsp. patens]
contig01809	gi|357474763|ref|XP_003607667.1|	81	1193	219	589	0	708	>gi|357474763|ref|XP_003607667.1| Multidrug resistance protein ABC transporter family [Medicago truncatula] >gi|355508722|gb|AES89864.1| Multidrug resistance protein ABC transporter family [Medicago truncatula]
contig01810	gi|168002649|ref|XP_001754026.1|	1206	283	79	360	8e-11	74.7	>gi|168002649|ref|XP_001754026.1| predicted protein [Physcomitrella patens subsp. patens] >gi|162695002|gb|EDQ81348.1| predicted protein [Physcomitrella patens subsp. patens]
contig01811	gi|167998881|ref|XP_001752146.1|	316	933	2	205	8e-66	257	>gi|167998881|ref|XP_001752146.1| predicted protein [Physcomitrella patens subsp. patens] >gi|162696541|gb|EDQ82879.1| predicted protein [Physcomitrella patens subsp. patens]
contig01812	gi|168025753|ref|XP_001765398.1|	1247	177	366	722	2e-165	588	>gi|168025753|ref|XP_001765398.1| predicted protein [Physcomitrella patens subsp. patens] >gi|162683451|gb|EDQ69861.1| predicted protein [Physcomitrella patens subsp. patens]
contig01813	gi|356513151|ref|XP_003525277.1|	1241	732	81	250	5e-63	248	>gi|356513151|ref|XP_003525277.1| PREDICTED: NADPH:adrenodoxin oxidoreductase, mitochondrial-like [Glycine max]"
contig01814	gi|11467141|ref|NP_054442.1|	1244	1053	61	124	4e-26	125	>gi|11467141|ref|NP_054442.1| hypothetical protein MapooMp45 [Marchantia polymorpha] >gi|586762|sp|P38457.1|YMF13_MARPO RecName: Full=Uncharacterized mitochondrial protein ymf13; AltName: Full=ORF154 >gi|786225|gb|AAC09439.1| ORF154 [Marchantia polymorpha]
contig01815	gi|294462418|gb|ADE76757.1|	320	691	26	151	2e-16	93.6	>gi|294462418|gb|ADE76757.1| unknown [Picea sitchensis]
contig01817	gi|4680249|gb|AAD27590.1|AF121261_1	41	1243	1	401	0	786	>gi|4680249|gb|AAD27590.1|AF121261_1 elongation factor 1-alpha 1 [Lilium longiflorum]
contig01818	gi|302758348|ref|XP_002962597.1|	1141	482	227	448	1e-15	90.5	>gi|302758348|ref|XP_002962597.1| hypothetical protein SELMODRAFT_404488 [Selaginella moellendorffii] >gi|300169458|gb|EFJ36060.1| hypothetical protein SELMODRAFT_404488 [Selaginella moellendorffii]
contig01819	gi|225429940|ref|XP_002283869.1|	355	924	5	193	1e-32	147	>gi|225429940|ref|XP_002283869.1| PREDICTED: uncharacterized protein LOC100262893 [Vitis vinifera] >gi|296081849|emb|CBI20854.3| unnamed protein product [Vitis vinifera]
contig01821	gi|356565713|ref|XP_003551082.1|	2	592	785	981	3e-67	261	>gi|356565713|ref|XP_003551082.1| PREDICTED: AP-2 complex subunit alpha-2-like [Glycine max]
contig01822	gi|168033736|ref|XP_001769370.1|	253	1245	7	344	7e-139	499	>gi|168033736|ref|XP_001769370.1| predicted protein [Physcomitrella patens subsp. patens] >gi|162679290|gb|EDQ65739.1| predicted protein [Physcomitrella patens subsp. patens]
contig01823	gi|168020460|ref|XP_001762761.1|	1241	219	210	549	4e-154	550	>gi|168020460|ref|XP_001762761.1| predicted protein [Physcomitrella patens subsp. patens] >gi|162686169|gb|EDQ72560.1| predicted protein [Physcomitrella patens subsp. patens]
contig01825	gi|302782828|ref|XP_002973187.1|	58	1236	60	438	2e-137	494	>gi|302782828|ref|XP_002973187.1| hypothetical protein SELMODRAFT_53450 [Selaginella moellendorffii] >gi|300158940|gb|EFJ25561.1| hypothetical protein SELMODRAFT_53450 [Selaginella moellendorffii]
contig01826	gi|168064389|ref|XP_001784145.1|	1127	3	10	394	6e-104	384	>gi|168064389|ref|XP_001784145.1| ATP-binding cassette transporter, subfamily I, member 10, ABC component protein PpABCI10 [Physcomitrella patens subsp. patens] >gi|162664345|gb|EDQ51069.1| ATP-binding cassette transporter, subfamily I, member 10, ABC component protein PpABCI10 [Physcomitrella patens subsp. patens]"
contig01827	gi|168025753|ref|XP_001765398.1|	1239	7	313	722	3e-159	567	>gi|168025753|ref|XP_001765398.1| predicted protein [Physcomitrella patens subsp. patens] >gi|162683451|gb|EDQ69861.1| predicted protein [Physcomitrella patens subsp. patens]
contig01831	gi|302754254|ref|XP_002960551.1|	1	1242	71	483	6e-171	606	>gi|302754254|ref|XP_002960551.1| plant synaptotagmin [Selaginella moellendorffii] >gi|300171490|gb|EFJ38090.1| plant synaptotagmin [Selaginella moellendorffii]
contig01833	gi|168053771|ref|XP_001779308.1|	1237	455	101	361	1e-89	336	>gi|168053771|ref|XP_001779308.1| predicted protein [Physcomitrella patens subsp. patens] >gi|162669320|gb|EDQ55910.1| predicted protein [Physcomitrella patens subsp. patens]
contig01834	gi|168022826|ref|XP_001763940.1|	1205	372	7	284	2e-125	455	>gi|168022826|ref|XP_001763940.1| predicted protein [Physcomitrella patens subsp. patens] >gi|162684945|gb|EDQ71344.1| predicted protein [Physcomitrella patens subsp. patens]
contig01835	gi|168033091|ref|XP_001769050.1|	64	1017	4	321	7e-150	536	>gi|168033091|ref|XP_001769050.1| histone H3 methyltransferase complex and RNA cleavage factor II complex, subunit SWD2 [Physcomitrella patens subsp. patens] >gi|162679684|gb|EDQ66128.1| histone H3 methyltransferase complex and RNA cleavage factor II complex, subunit SWD2 [Physcomitrella patens subsp. patens]"
contig01836	gi|302790796|ref|XP_002977165.1|	1054	806	291	373	2e-28	133	>gi|302790796|ref|XP_002977165.1| hypothetical protein SELMODRAFT_106378 [Selaginella moellendorffii] >gi|300155141|gb|EFJ21774.1| hypothetical protein SELMODRAFT_106378 [Selaginella moellendorffii]
contig01838	gi|168026402|ref|XP_001765721.1|	1240	362	137	430	1e-130	473	>gi|168026402|ref|XP_001765721.1| predicted protein [Physcomitrella patens subsp. patens] >gi|162683147|gb|EDQ69560.1| predicted protein [Physcomitrella patens subsp. patens]
[truncated: 31,988 more rows]
