# Supplementary material for: Transcriptome sequencing of a thalloid bryophyte; Dumortiera hirsuta (Sw) Nees: assembly, annotation, and marker discovery
Source: Sci Rep. 2015 Oct 20;5:15350. doi: 10.1038/srep15350 (PMC4611483; doi:10.1038/srep15350)
Supplement: Supplementary Information [file srep15350-s3.xls]

## Sheet: 82_con_sin_filtered_assem_tair
Supplemental Data 2. Annotation details of Dumortiera hirsuta unigenes with Tair 10 protein database using BlastX with e-value 10-10.
Query	Subject	Q. Start	Q. End	S. Start	S. End	e-value	Bit score	Annotation
contig00001	ATCG00340.1	2549	4612	47	734	0	1334	>lcl|ATCG00340.1 | Symbols: PSAB | Photosystem I, PsaA/PsaB protein | chrC:37375-39579 REVERSE LENGTH=734"
contig00002	AT5G35750.1	2038	587	569	1013	2e-48	192	>lcl|AT5G35750.1 | Symbols: AHK2, HK2 | histidine kinase 2 | chr5:13911743-13916337 REVERSE LENGTH=1176"
contig00003	AT1G17420.1	1176	3050	320	919	1e-142	504	>lcl|AT1G17420.1 | Symbols: LOX3 | lipoxygenase 3 | chr1:5977512-5981384 FORWARD LENGTH=919
contig00005	AT2G30490.1	2903	1425	10	503	0	697	>lcl|AT2G30490.1 | Symbols: ATC4H, C4H, CYP73A5, REF3 | cinnamate-4-hydroxylase | chr2:12993861-12995683 REVERSE LENGTH=505"
contig00006	ATMG00665.1	306	1940	122	663	0	833	>lcl|ATMG00665.1 | Symbols: NAD5B, NAD5.2, NAD5 | NADH dehydrogenase 5B | chrM:190740-190761 REVERSE LENGTH=669"
contig00007	AT2G14740.2	543	2342	25	626	0	889	>lcl|AT2G14740.2 | Symbols: ATVSR3, VSR3, VSR2;2, BP80-2;2 | vaculolar sorting receptor 3 | chr2:6308895-6312303 FORWARD LENGTH=628"
contig00008	ATMG00520.1	1579	1145	3	144	2e-17	89	>lcl|ATMG00520.1 | Symbols: MATR | Intron maturase, type II family protein | chrM:144294-146312 REVERSE LENGTH=672"
contig00009	AT2G45620.1	15	1361	306	756	9e-133	471	>lcl|AT2G45620.1 | Symbols: | Nucleotidyltransferase family protein | chr2:18792943-18795750 FORWARD LENGTH=764
contig00010	AT2G30110.1	702	2420	507	1080	0	816	>lcl|AT2G30110.1 | Symbols: ATUBA1, MOS5, UBA1 | ubiquitin-activating enzyme 1 | chr2:12852632-12857369 REVERSE LENGTH=1080"
contig00011	AT3G60190.1	2688	865	4	624	0	930	>lcl|AT3G60190.1 | Symbols: ADL4, ADLP2, EDR3, DRP1E, ADL1E, DL1E | DYNAMIN-like 1E | chr3:22244367-22247651 REVERSE LENGTH=624"
contig00012	AT1G07530.1	1284	2390	396	766	6e-102	369	>lcl|AT1G07530.1 | Symbols: SCL14, ATGRAS2, GRAS2 | SCARECROW-like 14 | chr1:2313828-2316137 REVERSE LENGTH=769"
contig00013	AT5G15080.1	104	1357	38	465	2e-146	517	>lcl|AT5G15080.1 | Symbols: | Protein kinase superfamily protein | chr5:4886414-4888555 FORWARD LENGTH=493
contig00014	AT4G24290.2	421	2211	6	590	2e-160	563	>lcl|AT4G24290.2 | Symbols: | MAC/Perforin domain-containing protein | chr4:12594856-12597815 FORWARD LENGTH=606
contig00015	AT1G02660.1	1131	2414	320	709	1e-98	358	>lcl|AT1G02660.1 | Symbols: | alpha/beta-Hydrolases superfamily protein | chr1:572187-574746 REVERSE LENGTH=713
contig00016	AT5G15450.1	8	2347	194	968	0	1230	>lcl|AT5G15450.1 | Symbols: APG6, CLPB3, CLPB-P | casein lytic proteinase B3 | chr5:5014399-5018255 REVERSE LENGTH=968"
contig00018	AT3G28860.1	2741	621	559	1248	0	659	>lcl|AT3G28860.1 | Symbols: ATMDR1, ATMDR11, PGP19, MDR11, MDR1, ATPGP19, ABCB19, ATABCB19 | ATP binding cassette subfamily B19 | chr3:10870287-10877286 REVERSE LENGTH=1252"
contig00019	AT4G24280.1	2639	1074	56	568	0	852	>lcl|AT4G24280.1 | Symbols: cpHsc70-1 | chloroplast heat shock protein 70-1 | chr4:12590094-12593437 FORWARD LENGTH=718
contig00021	AT2G32240.1	2646	1036	449	1094	1e-20	99	>lcl|AT2G32240.1 | Symbols: | FUNCTIONS IN: molecular_function unknown; INVOLVED IN: response to cadmium ion; LOCATED IN: plasma membrane; EXPRESSED IN: 25 plant structures; EXPRESSED DURING: 13 growth stages; CONTAINS InterPro DOMAIN/s: Prefoldin (InterPro:IPR009053); BEST Arabidopsis thaliana protein match is: unknown protein (TAIR:AT1G05320.3); Has 470429 Blast hits to 168274 proteins in 4282 …
contig00022	AT3G57520.1	2654	531	70	760	0	904	>lcl|AT3G57520.1 | Symbols: AtSIP2, SIP2 | seed imbibition 2 | chr3:21288982-21292694 REVERSE LENGTH=773"
contig00023	AT3G57040.1	1944	1546	5	146	2e-40	164	>lcl|AT3G57040.1 | Symbols: ARR9, ATRR4 | response regulator 9 | chr3:21110059-21111228 FORWARD LENGTH=234"
contig00025	ATCG00340.1	2410	221	1	730	0	1437	>lcl|ATCG00340.1 | Symbols: PSAB | Photosystem I, PsaA/PsaB protein | chrC:37375-39579 REVERSE LENGTH=734"
contig00026	AT4G02600.2	451	1971	4	479	1e-102	371	>lcl|AT4G02600.2 | Symbols: MLO1, ATMLO1 | Seven transmembrane MLO family protein | chr4:1144141-1147156 FORWARD LENGTH=526"
contig00027	AT4G19110.2	1947	631	1	421	1e-131	468	>lcl|AT4G19110.2 | Symbols: | Protein kinase superfamily protein | chr4:10454770-10457468 REVERSE LENGTH=464
contig00029	AT4G08500.1	2538	1882	382	590	2e-37	154	>lcl|AT4G08500.1 | Symbols: MEKK1, ATMEKK1, MAPKKK8, ARAKIN | MAPK/ERK kinase kinase 1 | chr4:5404272-5407062 REVERSE LENGTH=608"
contig00030	AT3G10340.1	223	2286	14	706	0	887	>lcl|AT3G10340.1 | Symbols: PAL4 | phenylalanine ammonia-lyase 4 | chr3:3204260-3207809 FORWARD LENGTH=707
contig00031	AT4G32285.2	238	1941	3	577	2e-107	387	>lcl|AT4G32285.2 | Symbols: | ENTH/ANTH/VHS superfamily protein | chr4:15586003-15587910 FORWARD LENGTH=635
contig00032	ATCG00280.1	1582	2298	144	382	2e-124	444	>lcl|ATCG00280.1 | Symbols: PSBC | photosystem II reaction center protein C | chrC:33720-35141 FORWARD LENGTH=473
contig00033	AT1G78920.2	2569	278	40	802	0	1150	>lcl|AT1G78920.2 | Symbols: AVP2, AVPL1, AtVHP2;1, VHP2;1, VP2 | vacuolar H+-pyrophosphatase 2 | chr1:29672340-29676761 FORWARD LENGTH=802"
contig00034	AT1G50920.1	2152	347	68	671	0	659	>lcl|AT1G50920.1 | Symbols: | Nucleolar GTP-binding protein | chr1:18870555-18872570 FORWARD LENGTH=671
contig00035	AT1G78900.2	23	1366	1	448	0	766	>lcl|AT1G78900.2 | Symbols: VHA-A | vacuolar ATP synthase subunit A | chr1:29660463-29664575 FORWARD LENGTH=623
contig00036	AT3G12670.1	2534	843	24	586	0	739	>lcl|AT3G12670.1 | Symbols: emb2742 | CTP synthase family protein | chr3:4020351-4024086 REVERSE LENGTH=591
contig00037	AT5G14420.2	514	1218	141	374	4e-93	340	>lcl|AT5G14420.2 | Symbols: RGLG2 | RING domain ligase2 | chr5:4648355-4650563 REVERSE LENGTH=468
contig00038	AT2G07698.1	1334	2533	270	669	0	681	>lcl|AT2G07698.1 | Symbols: | ATPase, F1 complex, alpha subunit protein | chr2:3361474-3364028 FORWARD LENGTH=777"
contig00039	AT5G05010.2	97	1674	1	527	2e-162	570	>lcl|AT5G05010.2 | Symbols: | clathrin adaptor complexes medium subunit family protein | chr5:1477137-1479872 FORWARD LENGTH=527
contig00040	AT3G27020.1	130	2070	25	674	0	920	>lcl|AT3G27020.1 | Symbols: YSL6 | YELLOW STRIPE like 6 | chr3:9961623-9964461 REVERSE LENGTH=676
contig00041	ATMG00410.1	1572	2063	221	385	4e-65	246	>lcl|ATMG00410.1 | Symbols: ATP6-1, ATP6 | ATPase subunit 6-1 | chrM:111750-112907 FORWARD LENGTH=385"
contig00042	AT5G13560.1	3	473	73	217	1e-32	139	>lcl|AT5G13560.1 | Symbols: | unknown protein; BEST Arabidopsis thaliana protein match is: unknown protein (TAIR:AT2G37370.1); Has 12055 Blast hits to 8846 proteins in 811 species: Archae - 217; Bacteria - 1046; Metazoa - 6104; Fungi - 1115; Plants - 528; Viruses - 14; Other Eukaryotes - 3031 (source: NCBI BLink). | chr5:4361579-4366318 REVERSE LENGTH=679
contig00043	AT5G04870.1	2281	479	1	590	0	749	>lcl|AT5G04870.1 | Symbols: CPK1, ATCPK1 | calcium dependent protein kinase 1 | chr5:1417015-1419877 REVERSE LENGTH=610"
contig00044	AT4G02280.1	323	1585	5	425	2e-154	543	>lcl|AT4G02280.1 | Symbols: SUS3, ATSUS3 | sucrose synthase 3 | chr4:995166-998719 FORWARD LENGTH=809"
contig00045	AT5G02500.1	2322	373	1	651	0	1065	>lcl|AT5G02500.1 | Symbols: HSC70-1, HSP70-1, AT-HSC70-1, HSC70 | heat shock cognate protein 70-1 | chr5:554055-556334 REVERSE LENGTH=651"
contig00046	AT5G41610.1	2401	608	216	788	9e-153	538	>lcl|AT5G41610.1 | Symbols: ATCHX18, CHX18 | cation/H+ exchanger 18 | chr5:16638554-16641146 REVERSE LENGTH=810"
contig00047	AT4G11160.1	2101	530	219	743	7e-166	581	>lcl|AT4G11160.1 | Symbols: | Translation initiation factor 2, small GTP-binding protein | chr4:6803846-6806726 FORWARD LENGTH=743"
contig00048	AT1G04970.2	639	1262	134	339	5e-47	186	>lcl|AT1G04970.2 | Symbols: | lipid-binding serum glycoprotein family protein | chr1:1411924-1413431 FORWARD LENGTH=349
contig00049	AT1G36160.2	1	1614	1578	2120	0	812	>lcl|AT1G36160.2 | Symbols: ACC1 | acetyl-CoA carboxylase 1 | chr1:13534196-13543773 FORWARD LENGTH=2254
contig00050	AT4G04910.1	3	1979	80	736	0	853	>lcl|AT4G04910.1 | Symbols: NSF | AAA-type ATPase family protein | chr4:2489696-2495666 REVERSE LENGTH=742
contig00051	AT1G06840.1	603	1772	507	897	6e-80	296	>lcl|AT1G06840.1 | Symbols: | Leucine-rich repeat protein kinase family protein | chr1:2097854-2103208 REVERSE LENGTH=953
contig00052	AT2G17700.1	2233	1088	174	540	1e-92	338	>lcl|AT2G17700.1 | Symbols: | ACT-like protein tyrosine kinase family protein | chr2:7685778-7689278 REVERSE LENGTH=546
contig00053	AT1G55020.1	3	1904	230	859	6e-157	551	>lcl|AT1G55020.1 | Symbols: LOX1, ATLOX1 | lipoxygenase 1 | chr1:20525798-20530143 FORWARD LENGTH=859"
contig00054	AT5G37510.2	812	1948	368	742	1e-121	434	>lcl|AT5G37510.2 | Symbols: EMB1467, CI76 | NADH-ubiquinone dehydrogenase, mitochondrial, putative | chr5:14897490-14900447 FORWARD LENGTH=748"
contig00055	AT3G52750.1	458	1561	111	473	2e-144	509	>lcl|AT3G52750.1 | Symbols: FTSZ2-2 | Tubulin/FtsZ family protein | chr3:19549841-19552435 REVERSE LENGTH=473
contig00056	AT3G14830.2	550	1788	82	476	1e-100	365	>lcl|AT3G14830.2 | Symbols: | unknown protein; FUNCTIONS IN: molecular_function unknown; INVOLVED IN: biological_process unknown; LOCATED IN: cellular_component unknown; BEST Arabidopsis thaliana protein match is: unknown protein (TAIR:AT1G53450.2); Has 35333 Blast hits to 34131 proteins in 2444 species: Archae - 798; Bacteria - 22429; Metazoa - 974; Fungi - 991; Plants - 531; Viruses - 0; Other …
contig00057	AT5G60790.1	218	1609	130	593	0	789	>lcl|AT5G60790.1 | Symbols: ATGCN1, GCN1 | ABC transporter family protein | chr5:24453760-24455767 REVERSE LENGTH=595"
contig00058	AT5G26770.1	1644	676	12	332	8e-55	212	>lcl|AT5G26770.1 | Symbols: | unknown protein; BEST Arabidopsis thaliana protein match is: unknown protein (TAIR:AT3G05830.1); Has 30201 Blast hits to 17322 proteins in 780 species: Archae - 12; Bacteria - 1396; Metazoa - 17338; Fungi - 3422; Plants - 5037; Viruses - 0; Other Eukaryotes - 2996 (source: NCBI BLink). | chr5:9407981-9409735 REVERSE LENGTH=335
contig00059	AT1G30270.1	1645	371	25	454	0	654	>lcl|AT1G30270.1 | Symbols: CIPK23, SnRK3.23, ATCIPK23, LKS1 | CBL-interacting protein kinase 23 | chr1:10655270-10658524 FORWARD LENGTH=482"
contig00060	AT4G39080.1	2330	1218	122	490	2e-134	476	>lcl|AT4G39080.1 | Symbols: VHA-A3 | vacuolar proton ATPase A3 | chr4:18209513-18214752 FORWARD LENGTH=821
contig00061	AT5G24240.1	2138	1164	33	320	2e-42	171	>lcl|AT5G24240.1 | Symbols: | Phosphatidylinositol 3- and 4-kinase ;Ubiquitin family protein | chr5:8231110-8232925 REVERSE LENGTH=574
contig00062	AT3G07160.1	1	2094	1194	1890	0	992	>lcl|AT3G07160.1 | Symbols: ATGSL10, gsl10, CALS9 | glucan synthase-like 10 | chr3:2265142-2279383 REVERSE LENGTH=1890"
contig00063	AT4G37880.1	499	1656	1	388	3e-109	393	>lcl|AT4G37880.1 | Symbols: | LisH/CRA/RING-U-box domains-containing protein | chr4:17810183-17811349 FORWARD LENGTH=388
contig00064	AT3G56140.1	131	1822	178	740	2e-145	513	>lcl|AT3G56140.1 | Symbols: | Protein of unknown function (DUF399 and DUF3411) | chr3:20829407-20832669 FORWARD LENGTH=745
contig00065	AT1G68020.2	1	921	293	605	5e-113	405	>lcl|AT1G68020.2 | Symbols: ATTPS6, TPS6 | UDP-Glycosyltransferase / trehalose-phosphatase family protein | chr1:25497493-25500241 FORWARD LENGTH=860"
contig00066	AT2G14170.3	507	1691	111	505	7e-163	571	>lcl|AT2G14170.3 | Symbols: ALDH6B2 | aldehyde dehydrogenase 6B2 | chr2:5977851-5981899 REVERSE LENGTH=595
contig00067	AT4G38510.5	2130	727	25	491	0	851	>lcl|AT4G38510.5 | Symbols: | ATPase, V1 complex, subunit B protein | chr4:18011155-18014897 REVERSE LENGTH=494"
contig00068	AT4G30600.1	3	1766	37	633	8e-172	601	>lcl|AT4G30600.1 | Symbols: | signal recognition particle receptor alpha subunit family protein | chr4:14938142-14940600 REVERSE LENGTH=634
contig00069	AT2G15230.1	2066	978	31	387	2e-110	397	>lcl|AT2G15230.1 | Symbols: ATLIP1, LIP1 | lipase 1 | chr2:6612666-6615204 FORWARD LENGTH=393"
contig00070	ATCG00680.1	289	1368	103	462	0	630	>lcl|ATCG00680.1 | Symbols: PSBB | photosystem II reaction center protein B | chrC:72371-73897 FORWARD LENGTH=508
contig00071	AT5G15950.2	2371	1904	151	305	1e-40	165	>lcl|AT5G15950.2 | Symbols: | Adenosylmethionine decarboxylase family protein | chr5:5206706-5207794 FORWARD LENGTH=362
contig00072	AT2G30490.1	2121	643	10	503	0	696	>lcl|AT2G30490.1 | Symbols: ATC4H, C4H, CYP73A5, REF3 | cinnamate-4-hydroxylase | chr2:12993861-12995683 REVERSE LENGTH=505"
contig00073	AT1G68370.1	2117	978	9	388	3e-148	523	>lcl|AT1G68370.1 | Symbols: ARG1 | Chaperone DnaJ-domain superfamily protein | chr1:25632046-25634527 REVERSE LENGTH=410
contig00074	AT3G13300.2	243	1568	875	1309	3e-94	343	>lcl|AT3G13300.2 | Symbols: VCS | Transducin/WD40 repeat-like superfamily protein | chr3:4304085-4309949 FORWARD LENGTH=1309
contig00076	AT2G25760.1	1	1446	189	673	0	857	>lcl|AT2G25760.1 | Symbols: | Protein kinase family protein | chr2:10985118-10988652 REVERSE LENGTH=673
contig00077	AT3G47730.1	2357	573	397	966	0	648	>lcl|AT3G47730.1 | Symbols: ATATH1, ATH1, ABCA2 | ATP-binding cassette A2 | chr3:17594342-17598828 REVERSE LENGTH=983"
contig00078	AT3G23920.1	1886	471	104	575	3e-163	572	>lcl|AT3G23920.1 | Symbols: BAM1, BMY7, TR-BAMY | beta-amylase 1 | chr3:8641722-8644199 FORWARD LENGTH=575"
contig00079	AT1G68020.2	2345	996	343	793	2e-173	606	>lcl|AT1G68020.2 | Symbols: ATTPS6, TPS6 | UDP-Glycosyltransferase / trehalose-phosphatase family protein | chr1:25497493-25500241 FORWARD LENGTH=860"
contig00080	AT1G30570.1	666	1568	507	794	2e-68	257	>lcl|AT1G30570.1 | Symbols: HERK2 | hercules receptor kinase 2 | chr1:10828933-10831482 FORWARD LENGTH=849
contig00081	AT3G48560.1	2221	476	84	667	0	870	>lcl|AT3G48560.1 | Symbols: CSR1, ALS, AHAS, TZP5, IMR1 | chlorsulfuron/imidazolinone resistant 1 | chr3:18001530-18003542 REVERSE LENGTH=670"
contig00082	AT5G55960.1	2351	588	78	642	9e-131	464	>lcl|AT5G55960.1 | Symbols: | unknown protein; CONTAINS InterPro DOMAIN/s: Uncharacterised protein family UPF0118 (InterPro:IPR002549); Has 30201 Blast hits to 17322 proteins in 780 species: Archae - 12; Bacteria - 1396; Metazoa - 17338; Fungi - 3422; Plants - 5037; Viruses - 0; Other Eukaryotes - 2996 (source: NCBI BLink). | chr5:22662726-22664762 FORWARD LENGTH=648
contig00083	AT5G19160.1	1687	668	95	445	2e-118	424	>lcl|AT5G19160.1 | Symbols: TBL11 | TRICHOME BIREFRINGENCE-LIKE 11 | chr5:6430725-6432456 FORWARD LENGTH=464
contig00085	AT5G56010.1	2333	618	123	699	0	850	>lcl|AT5G56010.1 | Symbols: HSP81-3, Hsp81.3, AtHsp90-3, AtHsp90.3 | heat shock protein 81-3 | chr5:22681410-22683911 FORWARD LENGTH=699"
contig00086	AT1G30360.1	2	1504	229	717	5e-123	439	>lcl|AT1G30360.1 | Symbols: ERD4 | Early-responsive to dehydration stress protein (ERD4) | chr1:10715892-10718799 FORWARD LENGTH=724
contig00087	AT1G14330.1	132	1217	70	439	2e-66	251	>lcl|AT1G14330.1 | Symbols: | Galactose oxidase/kelch repeat superfamily protein | chr1:4890375-4891700 REVERSE LENGTH=441
contig00088	AT5G11560.1	44	1408	530	981	5e-152	535	>lcl|AT5G11560.1 | Symbols: | catalytics | chr5:3709734-3713994 REVERSE LENGTH=982
contig00089	AT5G02500.1	155	2104	1	651	0	1066	>lcl|AT5G02500.1 | Symbols: HSC70-1, HSP70-1, AT-HSC70-1, HSC70 | heat shock cognate protein 70-1 | chr5:554055-556334 REVERSE LENGTH=651"
contig00091	AT5G42650.1	356	1756	52	517	2e-125	446	>lcl|AT5G42650.1 | Symbols: AOS, CYP74A, DDE2 | allene oxide synthase | chr5:17097803-17099359 REVERSE LENGTH=518"
contig00092	AT3G14050.1	2304	967	231	673	5e-137	485	>lcl|AT3G14050.1 | Symbols: RSH2, AT-RSH2, ATRSH2 | RELA/SPOT homolog 2 | chr3:4650902-4653514 REVERSE LENGTH=709"
contig00093	AT5G02100.1	1627	821	184	450	4e-110	396	>lcl|AT5G02100.1 | Symbols: UNE18, ORP3A | Oxysterol-binding family protein | chr5:413639-416016 FORWARD LENGTH=453"
contig00094	AT2G47390.1	2	1432	437	913	0	729	>lcl|AT2G47390.1 | Symbols: | Prolyl oligopeptidase family protein | chr2:19442278-19446253 REVERSE LENGTH=961
contig00095	AT5G03070.1	2149	581	5	519	6e-150	528	>lcl|AT5G03070.1 | Symbols: IMPA-9 | importin alpha isoform 9 | chr5:718468-721395 REVERSE LENGTH=519
contig00097	AT1G29310.1	46	1473	2	475	0	834	>lcl|AT1G29310.1 | Symbols: | SecY protein transport family protein | chr1:10252662-10254526 FORWARD LENGTH=475
contig00099	AT2G17980.1	3	1100	1	360	1e-126	451	>lcl|AT2G17980.1 | Symbols: ATSLY1 | Sec1/munc18-like (SM) proteins superfamily | chr2:7824352-7826404 FORWARD LENGTH=627
contig00100	AT3G45780.2	2071	1601	181	338	2e-43	174	>lcl|AT3G45780.2 | Symbols: PHOT1, NPH1, JK224, RPT1 | phototropin 1 | chr3:16818557-16823960 FORWARD LENGTH=996"
contig00101	AT5G02500.2	2182	1049	1	378	0	649	>lcl|AT5G02500.2 | Symbols: HSC70-1, HSP70-1, AT-HSC70-1, HSC70 | heat shock cognate protein 70-1 | chr5:554055-556334 REVERSE LENGTH=521"
contig00102	AT3G27560.1	1936	1061	12	302	5e-108	389	>lcl|AT3G27560.1 | Symbols: ATN1 | Protein kinase superfamily protein | chr3:10210597-10212507 REVERSE LENGTH=356
contig00103	AT2G03820.1	1997	504	1	500	1e-173	607	>lcl|AT2G03820.1 | Symbols: | nonsense-mediated mRNA decay NMD3 family protein | chr2:1165149-1166699 REVERSE LENGTH=516
contig00104	AT2G31400.1	2170	1229	588	886	2e-72	271	>lcl|AT2G31400.1 | Symbols: GUN1 | genomes uncoupled 1 | chr2:13387201-13390550 REVERSE LENGTH=918
contig00105	AT3G24740.2	1529	1125	134	264	5e-35	146	>lcl|AT3G24740.2 | Symbols: | Protein of unknown function (DUF1644) | chr3:9032397-9033461 FORWARD LENGTH=354
contig00107	AT5G08690.1	228	1670	58	540	0	790	>lcl|AT5G08690.1 | Symbols: | ATP synthase alpha/beta family protein | chr5:2825739-2828352 FORWARD LENGTH=556
contig00108	AT3G61710.1	108	1622	16	491	3e-122	436	>lcl|AT3G61710.1 | Symbols: ATATG6, ATG6, BECLIN1, AtBECLIN1 | AUTOPHAGY 6 | chr3:22839477-22842253 REVERSE LENGTH=517"
contig00109	AT4G04630.1	1691	1834	120	167	1e-14	79	>lcl|AT4G04630.1 | Symbols: | Protein of unknown function, DUF584 | chr4:2332163-2332669 REVERSE LENGTH=168"
contig00110	AT5G42740.1	559	1176	352	557	1e-90	331	>lcl|AT5G42740.1 | Symbols: | Sugar isomerase (SIS) family protein | chr5:17136080-17140622 FORWARD LENGTH=560
contig00111	AT3G60750.2	2223	496	162	737	0	924	>lcl|AT3G60750.2 | Symbols: | Transketolase | chr3:22454004-22456824 FORWARD LENGTH=740
contig00113	AT1G06230.3	378	1409	344	681	1e-57	221	>lcl|AT1G06230.3 | Symbols: GTE4 | global transcription factor group E4 | chr1:1907626-1910183 FORWARD LENGTH=766
contig00114	AT5G42090.1	2141	852	11	439	6e-134	475	>lcl|AT5G42090.1 | Symbols: | Lung seven transmembrane receptor family protein | chr5:16826830-16828149 FORWARD LENGTH=439
contig00116	AT5G24870.2	1101	694	375	512	3e-39	160	>lcl|AT5G24870.2 | Symbols: | RING/U-box superfamily protein | chr5:8545008-8546923 REVERSE LENGTH=520
contig00117	AT4G28980.1	784	1275	270	433	6e-38	156	>lcl|AT4G28980.1 | Symbols: CDKF;1, CAK1AT | CDK-activating kinase 1AT | chr4:14288471-14290102 FORWARD LENGTH=479"
contig00118	AT1G63770.5	1	978	688	1013	2e-123	440	>lcl|AT1G63770.5 | Symbols: | Peptidase M1 family protein | chr1:23657791-23664243 REVERSE LENGTH=1013
contig00119	AT1G61290.1	1753	887	1	277	9e-74	275	>lcl|AT1G61290.1 | Symbols: SYP124, ATSYP124 | syntaxin of plants 124 | chr1:22605188-22606216 FORWARD LENGTH=303"
contig00120	AT2G23450.1	379	1263	336	629	2e-75	281	>lcl|AT2G23450.1 | Symbols: | Protein kinase superfamily protein | chr2:9988926-9991244 REVERSE LENGTH=708
contig00121	AT5G51980.2	1951	851	8	357	3e-85	313	>lcl|AT5G51980.2 | Symbols: | Transducin/WD40 repeat-like superfamily protein | chr5:21113650-21115902 REVERSE LENGTH=443
contig00122	AT1G77680.1	2183	1686	918	1054	3e-23	107	>lcl|AT1G77680.1 | Symbols: | Ribonuclease II/R family protein | chr1:29192188-29195963 REVERSE LENGTH=1055
contig00123	AT1G57680.2	1731	754	1	317	4e-36	150	>lcl|AT1G57680.2 | Symbols: | FUNCTIONS IN: molecular_function unknown; INVOLVED IN: biological_process unknown; LOCATED IN: endomembrane system; EXPRESSED IN: 24 plant structures; EXPRESSED DURING: 15 growth stages; CONTAINS InterPro DOMAIN/s: Uncharacterised conserved protein UCP031277 (InterPro:IPR016971); Has 35333 Blast hits to 34131 proteins in 2444 species: Archae - 798; Bacteria - 22429; …
contig00124	AT5G16760.1	399	1334	4	316	2e-85	314	>lcl|AT5G16760.1 | Symbols: | Inositol 1,3,4-trisphosphate 5/6-kinase family protein | chr5:5509890-5510849 FORWARD LENGTH=319"
contig00125	AT1G77855.1	791	1732	6	312	3e-30	130	>lcl|AT1G77855.1 | Symbols: | unknown protein; BEST Arabidopsis thaliana protein match is: unknown protein (TAIR:AT1G22030.1); Has 120 Blast hits to 120 proteins in 17 species: Archae - 0; Bacteria - 0; Metazoa - 0; Fungi - 0; Plants - 120; Viruses - 0; Other Eukaryotes - 0 (source: NCBI BLink). | chr1:29277244-29278388 REVERSE LENGTH=317
contig00127	AT3G52990.1	206	1654	44	526	0	721	>lcl|AT3G52990.1 | Symbols: | Pyruvate kinase family protein | chr3:19649046-19652237 FORWARD LENGTH=527
contig00128	AT1G12000.1	4	1620	27	565	0	756	>lcl|AT1G12000.1 | Symbols: | Phosphofructokinase family protein | chr1:4050159-4053727 REVERSE LENGTH=566
contig00130	AT5G49910.1	2191	305	83	718	0	978	>lcl|AT5G49910.1 | Symbols: CPHSC70-2EAT SHOCK PROTEIN 70-2, HSC70-7, cpHsc70-2 | chloroplast heat shock protein 70-2 | chr5:20303470-20306295 FORWARD LENGTH=718"
contig00131	AT5G21160.2	2186	1128	509	824	2e-68	258	>lcl|AT5G21160.2 | Symbols: | LA RNA-binding protein | chr5:7198817-7203879 REVERSE LENGTH=832
contig00133	AT3G11130.1	2188	1130	1279	1631	0	637	>lcl|AT3G11130.1 | Symbols: | Clathrin, heavy chain | chr3:3482575-3491667 REVERSE LENGTH=1705"
contig00134	AT4G21570.1	2025	1219	13	281	3e-88	323	>lcl|AT4G21570.1 | Symbols: | Protein of unknown function (DUF300) | chr4:11471126-11472269 REVERSE LENGTH=294
contig00135	AT5G56180.1	2057	1251	193	465	5e-69	259	>lcl|AT5G56180.1 | Symbols: ATARP8, ARP8 | actin-related protein 8 | chr5:22737539-22740986 REVERSE LENGTH=471"
contig00136	AT4G05160.1	1945	380	10	522	3e-104	376	>lcl|AT4G05160.1 | Symbols: | AMP-dependent synthetase and ligase family protein | chr4:2664451-2666547 FORWARD LENGTH=544
contig00137	AT4G24190.2	2183	555	233	771	0	703	>lcl|AT4G24190.2 | Symbols: SHD, AtHsp90.7, AtHsp90-7 | Chaperone protein htpG family protein | chr4:12551902-12555851 REVERSE LENGTH=823"
contig00138	AT4G25800.2	1	1395	190	580	4e-95	346	>lcl|AT4G25800.2 | Symbols: | Calmodulin-binding protein | chr4:13125224-13127765 FORWARD LENGTH=601
contig00139	AT1G29880.1	1920	94	124	728	0	816	>lcl|AT1G29880.1 | Symbols: | glycyl-tRNA synthetase / glycine--tRNA ligase | chr1:10459662-10462781 REVERSE LENGTH=729
contig00141	AT3G25800.1	89	1840	1	584	0	990	>lcl|AT3G25800.1 | Symbols: PDF1, PR 65, PP2AA2 | protein phosphatase 2A subunit A2 | chr3:9422822-9425783 REVERSE LENGTH=587"
contig00142	AT5G12180.1	37	1500	41	526	0	744	>lcl|AT5G12180.1 | Symbols: CPK17 | calcium-dependent protein kinase 17 | chr5:3937136-3939323 FORWARD LENGTH=528
contig00143	AT3G06483.1	1434	325	1	366	1e-141	501	>lcl|AT3G06483.1 | Symbols: PDK, ATPDHK | pyruvate dehydrogenase kinase | chr3:1990727-1992581 REVERSE LENGTH=366"
contig00144	AT1G06900.1	2127	595	516	1023	8e-136	481	>lcl|AT1G06900.1 | Symbols: | Insulinase (Peptidase family M16) family protein | chr1:2115155-2120635 REVERSE LENGTH=1024
contig00146	AT5G57900.1	304	1056	7	258	5e-40	163	>lcl|AT5G57900.1 | Symbols: SKIP1 | SKP1 interacting partner 1 | chr5:23449916-23450915 REVERSE LENGTH=300
contig00147	AT3G15610.1	2070	1192	9	301	3e-136	483	>lcl|AT3G15610.1 | Symbols: | Transducin/WD40 repeat-like superfamily protein | chr3:5291076-5292796 REVERSE LENGTH=341
contig00148	AT1G56140.1	1805	783	630	963	6e-76	282	>lcl|AT1G56140.1 | Symbols: | Leucine-rich repeat transmembrane protein kinase | chr1:21001708-21007725 REVERSE LENGTH=1033
contig00149	AT4G35790.2	2151	445	279	856	0	709	>lcl|AT4G35790.2 | Symbols: ATPLDDELTA, PLDDELTA | phospholipase D delta | chr4:16955774-16959875 REVERSE LENGTH=857"
contig00151	AT1G47710.1	257	1579	10	389	3e-58	223	>lcl|AT1G47710.1 | Symbols: | Serine protease inhibitor (SERPIN) family protein | chr1:17558271-17560061 FORWARD LENGTH=391
contig00152	AT2G32040.1	55	1596	3	529	3e-150	529	>lcl|AT2G32040.1 | Symbols: | Major facilitator superfamily protein | chr2:13635116-13637592 FORWARD LENGTH=560
contig00153	AT1G61670.1	1980	415	6	513	1e-140	497	>lcl|AT1G61670.1 | Symbols: | Lung seven transmembrane receptor family protein | chr1:22770132-22772258 FORWARD LENGTH=513
contig00154	AT5G25590.1	3	1319	330	758	5e-72	269	>lcl|AT5G25590.1 | Symbols: | Protein of unknown function (DUF630 and DUF632) | chr5:8906684-8909847 REVERSE LENGTH=775
contig00155	AT1G72470.1	1850	63	24	632	9e-154	541	>lcl|AT1G72470.1 | Symbols: ATEXO70D1, EXO70D1 | exocyst subunit exo70 family protein D1 | chr1:27283759-27285660 FORWARD LENGTH=633"
contig00156	AT4G35080.3	1404	772	160	375	2e-53	207	>lcl|AT4G35080.3 | Symbols: | high-affinity nickel-transport family protein | chr4:16698384-16700012 FORWARD LENGTH=389
contig00157	AT5G44090.1	174	1004	262	538	6e-128	455	>lcl|AT5G44090.1 | Symbols: | Calcium-binding EF-hand family protein | chr5:17743264-17747909 REVERSE LENGTH=538
contig00158	AT4G14160.2	3	1418	303	772	0	681	>lcl|AT4G14160.2 | Symbols: | Sec23/Sec24 protein transport family protein | chr4:8167574-8173026 FORWARD LENGTH=772
contig00159	AT3G20290.2	1927	290	1	545	0	691	>lcl|AT3G20290.2 | Symbols: ATEHD1, EHD1 | EPS15 homology domain 1 | chr3:7075057-7078655 REVERSE LENGTH=545"
contig00161	AT5G54080.2	1870	530	7	453	0	672	>lcl|AT5G54080.2 | Symbols: HGO | homogentisate 1,2-dioxygenase | chr5:21945920-21948070 FORWARD LENGTH=461"
contig00162	ATMG00580.1	1821	523	60	494	3e-150	529	>lcl|ATMG00580.1 | Symbols: NAD4 | NADH dehydrogenase subunit 4 | chrM:161693-169674 FORWARD LENGTH=495
contig00163	AT1G14570.4	625	1515	162	447	6e-54	209	>lcl|AT1G14570.4 | Symbols: | UBX domain-containing protein | chr1:4983770-4987192 FORWARD LENGTH=447
contig00164	AT1G10760.1	2074	224	785	1399	0	808	>lcl|AT1G10760.1 | Symbols: SEX1, SOP1, SOP, GWD1, GWD | Pyruvate phosphate dikinase, PEP/pyruvate binding domain | chr1:3581210-3590043 REVERSE LENGTH=1399"
contig00166	AT3G53230.1	2124	256	166	786	0	1033	>lcl|AT3G53230.1 | Symbols: | ATPase, AAA-type, CDC48 protein | chr3:19723416-19726489 FORWARD LENGTH=815"
contig00167	AT4G23100.3	373	1662	86	515	0	694	>lcl|AT4G23100.3 | Symbols: GSH1 | glutamate-cysteine ligase | chr4:12103458-12106751 REVERSE LENGTH=522
contig00169	AT5G43920.1	1740	1015	274	517	1e-85	314	>lcl|AT5G43920.1 | Symbols: | transducin family protein / WD-40 repeat family protein | chr5:17673397-17675630 FORWARD LENGTH=523
contig00170	AT3G18350.1	1492	257	288	690	4e-51	200	>lcl|AT3G18350.1 | Symbols: | Plant protein of unknown function (DUF639) | chr3:6297524-6300500 FORWARD LENGTH=692
contig00171	AT2G39570.1	2112	994	5	361	2e-74	277	>lcl|AT2G39570.1 | Symbols: | ACT domain-containing protein | chr2:16507963-16509741 FORWARD LENGTH=411
contig00173	AT1G49760.2	2109	799	236	667	5e-112	402	>lcl|AT1G49760.2 | Symbols: PAB8 | poly(A) binding protein 8 | chr1:18416740-18419753 FORWARD LENGTH=671
contig00174	AT5G56010.1	2	1567	176	699	0	716	>lcl|AT5G56010.1 | Symbols: HSP81-3, Hsp81.3, AtHsp90-3, AtHsp90.3 | heat shock protein 81-3 | chr5:22681410-22683911 FORWARD LENGTH=699"
contig00175	AT1G11680.1	348	1697	35	485	1e-167	587	>lcl|AT1G11680.1 | Symbols: CYP51G1, EMB1738, CYP51A2, CYP51 | CYTOCHROME P450 51G1 | chr1:3938925-3940585 FORWARD LENGTH=488"
contig00176	AT4G24690.1	436	1821	283	704	2e-53	207	>lcl|AT4G24690.1 | Symbols: | ubiquitin-associated (UBA)/TS-N domain-containing protein / octicosapeptide/Phox/Bemp1 (PB1) domain-containing protein | chr4:12741191-12744202 FORWARD LENGTH=704
contig00177	AT1G51710.1	231	1637	1	478	1e-170	597	>lcl|AT1G51710.1 | Symbols: UBP6, ATUBP6 | ubiquitin-specific protease 6 | chr1:19175805-19179894 REVERSE LENGTH=482"
contig00178	AT2G24820.1	2107	1064	188	537	1e-83	308	>lcl|AT2G24820.1 | Symbols: TIC55-II | translocon at the inner envelope membrane of chloroplasts 55-II | chr2:10575038-10576829 FORWARD LENGTH=539
contig00180	AT5G05580.1	1799	699	62	427	5e-159	558	>lcl|AT5G05580.1 | Symbols: FAD8 | fatty acid desaturase 8 | chr5:1664331-1666345 FORWARD LENGTH=435
contig00181	AT4G01000.1	261	761	10	194	7e-21	99.8	>lcl|AT4G01000.1 | Symbols: | Ubiquitin-like superfamily protein | chr4:432186-433727 REVERSE LENGTH=415
contig00182	AT5G01010.1	144	1430	1	433	1e-110	397	>lcl|AT5G01010.1 | Symbols: | CONTAINS InterPro DOMAIN/s: GOLD (InterPro:IPR009038); Has 172 Blast hits to 172 proteins in 43 species: Archae - 0; Bacteria - 0; Metazoa - 95; Fungi - 0; Plants - 63; Viruses - 0; Other Eukaryotes - 14 (source: NCBI BLink). | chr5:1388-4924 REVERSE LENGTH=438
contig00183	AT4G14500.1	1928	642	1	432	6e-112	402	>lcl|AT4G14500.1 | Symbols: | Polyketide cyclase/dehydrase and lipid transport superfamily protein | chr4:8334391-8337022 FORWARD LENGTH=433
contig00184	AT3G29810.1	228	1370	12	381	9e-122	434	>lcl|AT3G29810.1 | Symbols: COBL2 | COBRA-like protein 2 precursor | chr3:11728212-11730158 FORWARD LENGTH=441
contig00185	AT4G02780.1	2039	1419	320	526	3e-80	296	>lcl|AT4G02780.1 | Symbols: GA1, ABC33, ATCPS1, CPS, CPS1 | Terpenoid cyclases/Protein prenyltransferases superfamily protein | chr4:1237881-1244766 REVERSE LENGTH=802"
contig00186	AT4G24690.1	436	1815	283	704	7e-52	202	>lcl|AT4G24690.1 | Symbols: | ubiquitin-associated (UBA)/TS-N domain-containing protein / octicosapeptide/Phox/Bemp1 (PB1) domain-containing protein | chr4:12741191-12744202 FORWARD LENGTH=704
contig00187	AT5G56190.2	1845	520	10	447	3e-152	536	>lcl|AT5G56190.2 | Symbols: | Transducin/WD40 repeat-like superfamily protein | chr5:22742654-22744909 FORWARD LENGTH=447
contig00188	AT1G60420.1	1839	316	101	578	3e-101	366	>lcl|AT1G60420.1 | Symbols: | DC1 domain-containing protein | chr1:22261978-22264243 FORWARD LENGTH=578
contig00189	AT1G43710.1	391	1668	166	450	5e-18	90.1	>lcl|AT1G43710.1 | Symbols: emb1075 | Pyridoxal phosphate (PLP)-dependent transferases superfamily protein | chr1:16486534-16488298 REVERSE LENGTH=482
contig00190	AT2G20760.1	135	686	73	246	5e-45	179	>lcl|AT2G20760.1 | Symbols: | Clathrin light chain protein | chr2:8943279-8945108 REVERSE LENGTH=338
contig00192	AT3G22890.1	1977	715	37	457	0	662	>lcl|AT3G22890.1 | Symbols: APS1 | ATP sulfurylase 1 | chr3:8112837-8114734 FORWARD LENGTH=463
contig00193	AT1G59870.1	5	2080	640	1292	0	810	>lcl|AT1G59870.1 | Symbols: PEN3, PDR8, ATPDR8, ABCG36, ATABCG36 | ABC-2 and Plant PDR ABC-type transporter family protein | chr1:22034661-22039844 FORWARD LENGTH=1469"
contig00196	AT5G56450.1	1868	924	3	327	1e-109	394	>lcl|AT5G56450.1 | Symbols: | Mitochondrial substrate carrier family protein | chr5:22858772-22859764 REVERSE LENGTH=330
contig00197	AT1G64660.1	1834	551	16	441	2e-157	553	>lcl|AT1G64660.1 | Symbols: ATMGL, MGL | methionine gamma-lyase | chr1:24028977-24030537 FORWARD LENGTH=441"
contig00198	AT5G25780.1	2076	385	122	685	0	862	>lcl|AT5G25780.1 | Symbols: EIF3B-2, EIF3B, ATEIF3B-2 | eukaryotic translation initiation factor 3B-2 | chr5:8973420-8976758 REVERSE LENGTH=714"
contig00199	AT2G39770.2	1	1065	7	361	5e-172	601	>lcl|AT2G39770.2 | Symbols: CYT1 | Glucose-1-phosphate adenylyltransferase family protein | chr2:16589401-16590741 FORWARD LENGTH=361
contig00200	AT5G02500.1	2061	607	22	506	3e-148	522	>lcl|AT5G02500.1 | Symbols: HSC70-1, HSP70-1, AT-HSC70-1, HSC70 | heat shock cognate protein 70-1 | chr5:554055-556334 REVERSE LENGTH=651"
contig00201	AT1G27760.3	1735	494	37	433	4e-49	193	>lcl|AT1G27760.3 | Symbols: SAT32, ATSAT32 | interferon-related developmental regulator family protein / IFRD protein family | chr1:9668895-9671322 FORWARD LENGTH=441"
contig00203	AT3G07350.1	1856	1290	109	287	5e-40	163	>lcl|AT3G07350.1 | Symbols: | Protein of unknown function (DUF506) | chr3:2347674-2348570 FORWARD LENGTH=298
contig00205	AT2G34770.1	1237	569	6	228	4e-76	283	>lcl|AT2G34770.1 | Symbols: FAH1, ATFAH1 | fatty acid hydroxylase 1 | chr2:14666776-14668061 FORWARD LENGTH=237"
contig00206	AT3G19380.1	1789	632	6	400	7e-79	292	>lcl|AT3G19380.1 | Symbols: PUB25 | plant U-box 25 | chr3:6714602-6715867 REVERSE LENGTH=421
contig00207	AT2G44100.2	1976	693	1	428	0	707	>lcl|AT2G44100.2 | Symbols: ATGDI1, AT-GDI1, GDI1 | guanosine nucleotide diphosphate dissociation inhibitor 1 | chr2:18241804-18244731 FORWARD LENGTH=431"
contig00208	AT3G22970.2	979	1230	97	180	3e-21	100	>lcl|AT3G22970.2 | Symbols: | Protein of unknown function (DUF506) | chr3:8152923-8153881 FORWARD LENGTH=259
contig00209	AT3G11910.2	2052	892	729	1114	3e-178	622	>lcl|AT3G11910.2 | Symbols: UBP13 | ubiquitin-specific protease 13 | chr3:3761758-3770290 REVERSE LENGTH=1114
contig00210	AT2G35710.1	1826	537	62	480	9e-140	494	>lcl|AT2G35710.1 | Symbols: | Nucleotide-diphospho-sugar transferases superfamily protein | chr2:15010925-15014070 REVERSE LENGTH=497
contig00211	AT1G08250.1	1468	407	29	407	1e-125	447	>lcl|AT1G08250.1 | Symbols: ADT6 | arogenate dehydratase 6 | chr1:2588994-2590235 REVERSE LENGTH=413
contig00212	AT3G57150.1	2048	957	44	407	2e-179	626	>lcl|AT3G57150.1 | Symbols: NAP57, AtNAP57, CBF5, AtCBF5 | homologue of NAP57 | chr3:21154255-21155952 REVERSE LENGTH=565"
contig00213	AT2G38670.1	1835	711	44	421	1e-164	577	>lcl|AT2G38670.1 | Symbols: PECT1 | phosphorylethanolamine cytidylyltransferase 1 | chr2:16168979-16171680 FORWARD LENGTH=421
contig00214	AT4G09150.1	2030	333	554	1089	6e-70	262	>lcl|AT4G09150.1 | Symbols: | T-complex protein 11 | chr4:5828753-5833475 FORWARD LENGTH=1097
contig00215	AT5G65910.1	330	1232	109	364	1e-34	145	>lcl|AT5G65910.1 | Symbols: | BSD domain-containing protein | chr5:26361592-26363341 REVERSE LENGTH=432
contig00216	AT2G46240.1	618	1454	562	820	6e-16	83.2	>lcl|AT2G46240.1 | Symbols: BAG6, ATBAG6 | BCL-2-associated athanogene 6 | chr2:18986586-18989827 FORWARD LENGTH=1043"
contig00217	AT3G06190.1	1714	569	22	404	4e-144	509	>lcl|AT3G06190.1 | Symbols: ATBPM2, BPM2 | BTB-POZ and MATH domain 2 | chr3:1874577-1876575 REVERSE LENGTH=406"
contig00218	AT2G28380.1	211	837	1	202	2e-74	277	>lcl|AT2G28380.1 | Symbols: DRB2 | dsRNA-binding protein 2 | chr2:12134098-12135915 REVERSE LENGTH=434
contig00219	AT3G13062.1	1978	1646	178	287	4e-39	160	>lcl|AT3G13062.1 | Symbols: | Polyketide cyclase/dehydrase and lipid transport superfamily protein | chr3:4184777-4186795 FORWARD LENGTH=403
contig00220	AT5G01920.1	1992	1057	183	477	9e-66	248	>lcl|AT5G01920.1 | Symbols: STN8 | Protein kinase superfamily protein | chr5:359154-360867 FORWARD LENGTH=495
contig00221	AT2G07180.2	352	825	230	392	6e-22	103	>lcl|AT2G07180.2 | Symbols: | Protein kinase superfamily protein | chr2:2981082-2983271 REVERSE LENGTH=442
contig00222	AT5G04660.1	78	1568	3	511	2e-94	343	>lcl|AT5G04660.1 | Symbols: CYP77A4 | cytochrome P450, family 77, subfamily A, polypeptide 4 | chr5:1336049-1337587 FORWARD LENGTH=512"
contig00223	AT3G10980.1	1739	1275	133	286	8e-30	129	>lcl|AT3G10980.1 | Symbols: | PLAC8 family protein | chr3:3438810-3440501 FORWARD LENGTH=563
contig00224	AT1G71980.1	832	1710	44	329	3e-65	246	>lcl|AT1G71980.1 | Symbols: | Protease-associated (PA) RING/U-box zinc finger family protein | chr1:27098250-27099881 FORWARD LENGTH=448
contig00225	AT4G34710.2	1654	461	298	681	8e-82	301	>lcl|AT4G34710.2 | Symbols: ADC2, SPE2, ATADC2 | arginine decarboxylase 2 | chr4:16560315-16562450 REVERSE LENGTH=711"
contig00226	AT1G62290.2	41	1369	69	512	3e-174	608	>lcl|AT1G62290.2 | Symbols: | Saposin-like aspartyl protease family protein | chr1:23010107-23012681 REVERSE LENGTH=513
contig00227	AT1G68100.1	1823	957	40	330	5e-36	149	>lcl|AT1G68100.1 | Symbols: IAR1 | ZIP metal ion transporter family | chr1:25521325-25524032 FORWARD LENGTH=469
contig00229	AT1G06570.1	13	1263	46	467	5e-144	508	>lcl|AT1G06570.1 | Symbols: PDS1, HPD | phytoene desaturation 1 | chr1:2012015-2013543 REVERSE LENGTH=473"
contig00230	AT5G30510.1	346	1383	64	413	3e-96	350	>lcl|AT5G30510.1 | Symbols: RPS1, ARRPS1 | ribosomal protein S1 | chr5:11619262-11621223 REVERSE LENGTH=416"
contig00231	AT3G26720.1	1	1851	418	1005	5e-141	498	>lcl|AT3G26720.1 | Symbols: | Glycosyl hydrolase family 38 protein | chr3:9816707-9823056 FORWARD LENGTH=1019
contig00232	AT5G42650.1	1611	595	166	497	1e-76	285	>lcl|AT5G42650.1 | Symbols: AOS, CYP74A, DDE2 | allene oxide synthase | chr5:17097803-17099359 REVERSE LENGTH=518"
contig00233	AT3G12690.3	1827	949	224	514	3e-65	246	>lcl|AT3G12690.3 | Symbols: AGC1.5 | AGC kinase 1.5 | chr3:4030596-4032400 REVERSE LENGTH=577
contig00235	AT1G61800.1	25	915	92	388	4e-131	465	>lcl|AT1G61800.1 | Symbols: GPT2, ATGPT2 | glucose-6-phosphate/phosphate translocator 2 | chr1:22824527-22826459 FORWARD LENGTH=388"
contig00236	AT4G35260.1	30	860	91	367	3e-115	413	>lcl|AT4G35260.1 | Symbols: IDH1, IDH-I | isocitrate dehydrogenase 1 | chr4:16774494-16776233 REVERSE LENGTH=367"
contig00237	AT1G56170.2	923	1246	57	164	6e-48	189	>lcl|AT1G56170.2 | Symbols: HAP5B, ATHAP5B, NF-YC2 | nuclear factor Y, subunit C2 | chr1:21025118-21025717 FORWARD LENGTH=199"
contig00238	AT3G45400.1	722	1849	81	456	1e-124	444	>lcl|AT3G45400.1 | Symbols: | exostosin family protein | chr3:16651963-16653479 FORWARD LENGTH=475
contig00239	AT4G34030.1	5	1267	91	562	4e-40	163	>lcl|AT4G34030.1 | Symbols: MCCB | 3-methylcrotonyl-CoA carboxylase | chr4:16301298-16303949 FORWARD LENGTH=587
contig00240	AT1G51440.1	424	1758	70	506	1e-105	381	>lcl|AT1G51440.1 | Symbols: | alpha/beta-Hydrolases superfamily protein | chr1:19070971-19072554 FORWARD LENGTH=527
contig00241	AT4G28030.1	1313	801	93	262	2e-35	148	>lcl|AT4G28030.1 | Symbols: | Acyl-CoA N-acyltransferases (NAT) superfamily protein | chr4:13937748-13939131 REVERSE LENGTH=274
contig00242	AT2G47650.1	221	1492	5	432	0	667	>lcl|AT2G47650.1 | Symbols: UXS4 | UDP-xylose synthase 4 | chr2:19538751-19541364 REVERSE LENGTH=443
contig00244	ATMG00080.1	1597	2019	27	175	4e-49	193	>lcl|ATMG00080.1 | Symbols: RPL16 | ribosomal protein L16 | chrM:25076-25615 REVERSE LENGTH=179
contig00245	AT4G14540.1	1333	965	4	125	1e-51	201	>lcl|AT4G14540.1 | Symbols: NF-YB3 | nuclear factor Y, subunit B3 | chr4:8344663-8345148 FORWARD LENGTH=161"
contig00246	AT3G53110.1	1914	547	41	493	7e-132	468	>lcl|AT3G53110.1 | Symbols: LOS4 | P-loop containing nucleoside triphosphate hydrolases superfamily protein | chr3:19687968-19690423 FORWARD LENGTH=496
contig00247	AT1G12050.1	561	1799	3	417	9e-148	521	>lcl|AT1G12050.1 | Symbols: | fumarylacetoacetase, putative | chr1:4072904-4075856 FORWARD LENGTH=421"
contig00249	AT5G64440.1	2	1420	135	604	3e-121	432	>lcl|AT5G64440.1 | Symbols: AtFAAH, FAAH | fatty acid amide hydrolase | chr5:25766229-25770260 FORWARD LENGTH=607"
contig00250	AT2G45980.1	856	458	122	253	2e-16	85.1	>lcl|AT2G45980.1 | Symbols: | unknown protein; FUNCTIONS IN: molecular_function unknown; INVOLVED IN: biological_process unknown; LOCATED IN: cellular_component unknown; EXPRESSED IN: 25 plant structures; EXPRESSED DURING: 15 growth stages; BEST Arabidopsis thaliana protein match is: unknown protein (TAIR:AT4G00355.2); Has 93 Blast hits to 90 proteins in 15 species: Archae - 0; Bacteria - 0; Meta…
contig00251	AT5G14040.1	1757	810	48	364	2e-137	486	>lcl|AT5G14040.1 | Symbols: PHT3;1 | phosphate transporter 3;1 | chr5:4531059-4532965 REVERSE LENGTH=375
contig00252	AT1G15690.1	989	3	353	680	5e-127	452	>lcl|AT1G15690.1 | Symbols: AVP1, ATAVP3, AVP-3, AtVHP1;1 | Inorganic H pyrophosphatase family protein | chr1:5399115-5402185 FORWARD LENGTH=770"
contig00253	AT4G38960.1	1604	1338	1	89	3e-24	110	>lcl|AT4G38960.1 | Symbols: | B-box type zinc finger family protein | chr4:18161576-18163045 FORWARD LENGTH=183
contig00254	AT5G57870.2	174	1301	425	767	4e-34	143	>lcl|AT5G57870.2 | Symbols: eIFiso4G1 | MIF4G domain-containing protein / MA3 domain-containing protein | chr5:23439755-23443433 FORWARD LENGTH=776
contig00255	AT5G01220.1	1651	272	43	505	3e-160	562	>lcl|AT5G01220.1 | Symbols: SQD2 | sulfoquinovosyldiacylglycerol 2 | chr5:86907-89885 REVERSE LENGTH=510
contig00257	AT2G46500.2	1971	283	38	561	1e-144	510	>lcl|AT2G46500.2 | Symbols: ATPI4K GAMMA 4, UBDK GAMMA 4, PI4K GAMMA 4 | phosphoinositide 4-kinase gamma 4 | chr2:19086741-19088534 REVERSE LENGTH=566"
contig00258	AT2G13610.1	87	1325	200	635	5e-69	259	>lcl|AT2G13610.1 | Symbols: | ABC-2 type transporter family protein | chr2:5673827-5675776 REVERSE LENGTH=649
contig00259	AT2G04030.1	1913	3	81	715	0	853	>lcl|AT2G04030.1 | Symbols: CR88, EMB1956, HSP90.5, Hsp88.1, AtHsp90.5 | Chaperone protein htpG family protein | chr2:1281983-1285909 FORWARD LENGTH=780"
contig00260	AT5G07340.2	1806	268	40	540	1e-158	557	>lcl|AT5G07340.2 | Symbols: | Calreticulin family protein | chr5:2317300-2319458 FORWARD LENGTH=540
contig00261	AT2G26300.1	1996	1628	155	278	8e-45	179	>lcl|AT2G26300.1 | Symbols: GPA1, GP ALPHA 1, ATGPA1 | G protein alpha subunit 1 | chr2:11198087-11200822 FORWARD LENGTH=383"
contig00262	AT1G69550.1	869	171	984	1208	9e-23	105	>lcl|AT1G69550.1 | Symbols: | disease resistance protein (TIR-NBS-LRR class) | chr1:26148836-26153374 REVERSE LENGTH=1400
contig00263	AT3G27300.3	1917	451	26	516	0	752	>lcl|AT3G27300.3 | Symbols: G6PD5 | glucose-6-phosphate dehydrogenase 5 | chr3:10083318-10086288 REVERSE LENGTH=516
contig00264	AT4G22670.1	1876	977	1	287	3e-76	283	>lcl|AT4G22670.1 | Symbols: AtHip1, HIP1, TPR11 | HSP70-interacting protein 1 | chr4:11918236-11920671 FORWARD LENGTH=441"
contig00265	AT5G23575.1	109	1767	34	590	0	771	>lcl|AT5G23575.1 | Symbols: | Transmembrane CLPTM1 family protein | chr5:7946563-7950041 FORWARD LENGTH=593
contig00266	AT3G43920.3	1994	729	1024	1433	7e-81	298	>lcl|AT3G43920.3 | Symbols: DCL3, ATDCL3 | dicer-like 3 | chr3:15753548-15760830 FORWARD LENGTH=1570"
contig00267	AT1G30100.1	1515	25	104	588	3e-115	413	>lcl|AT1G30100.1 | Symbols: NCED5, ATNCED5 | nine-cis-epoxycarotenoid dioxygenase 5 | chr1:10571383-10573152 FORWARD LENGTH=589"
contig00269	AT3G27310.1	606	1253	39	250	3e-30	130	>lcl|AT3G27310.1 | Symbols: PUX1 | plant UBX domain-containing protein 1 | chr3:10087360-10089077 REVERSE LENGTH=251
contig00270	AT5G23190.1	1980	445	59	533	2e-107	387	>lcl|AT5G23190.1 | Symbols: CYP86B1 | cytochrome P450, family 86, subfamily B, polypeptide 1 | chr5:7803478-7805659 REVERSE LENGTH=559"
contig00271	AT2G27600.1	1970	666	1	425	0	682	>lcl|AT2G27600.1 | Symbols: SKD1, VPS4, ATSKD1 | AAA-type ATPase family protein | chr2:11781226-11783730 FORWARD LENGTH=435"
contig00272	AT4G31480.2	681	1532	663	946	9e-137	484	>lcl|AT4G31480.2 | Symbols: | Coatomer, beta subunit | chr4:15264145-15267384 FORWARD LENGTH=948"
contig00273	AT5G03340.1	1	1125	204	578	0	719	>lcl|AT5G03340.1 | Symbols: | ATPase, AAA-type, CDC48 protein | chr5:810091-813133 REVERSE LENGTH=810"
contig00274	AT3G57270.1	1985	1044	23	339	3e-57	220	>lcl|AT3G57270.1 | Symbols: BG1 | beta-1,3-glucanase 1 | chr3:21191336-21193118 REVERSE LENGTH=340"
contig00275	AT3G16560.1	1957	797	136	491	1e-107	387	>lcl|AT3G16560.1 | Symbols: | Protein phosphatase 2C family protein | chr3:5636051-5637702 REVERSE LENGTH=493
contig00276	AT3G21865.1	1360	536	2	281	6e-53	206	>lcl|AT3G21865.1 | Symbols: PEX22 | peroxin 22 | chr3:7701308-7703218 REVERSE LENGTH=283
contig00277	AT3G44880.1	1905	568	82	536	6e-87	318	>lcl|AT3G44880.1 | Symbols: ACD1, LLS1, PAO | Pheophorbide a oxygenase family protein with Rieske [2Fe-2S] domain | chr3:16383858-16386204 FORWARD LENGTH=537"
contig00278	AT5G19485.1	40	1404	1	456	1e-123	441	>lcl|AT5G19485.1 | Symbols: | transferases;nucleotidyltransferases | chr5:6573907-6576352 REVERSE LENGTH=456
contig00279	AT2G46240.1	1460	870	551	727	1e-14	78.6	>lcl|AT2G46240.1 | Symbols: BAG6, ATBAG6 | BCL-2-associated athanogene 6 | chr2:18986586-18989827 FORWARD LENGTH=1043"
contig00280	AT1G19800.1	1144	380	93	347	1e-89	327	>lcl|AT1G19800.1 | Symbols: TGD1 | trigalactosyldiacylglycerol 1 | chr1:6846812-6847954 FORWARD LENGTH=350
contig00281	AT2G23070.1	1721	981	82	328	1e-117	421	>lcl|AT2G23070.1 | Symbols: | Protein kinase superfamily protein | chr2:9824162-9826871 REVERSE LENGTH=432
contig00282	AT5G07990.1	1973	552	41	507	3e-99	359	>lcl|AT5G07990.1 | Symbols: TT7, CYP75B1, D501 | Cytochrome P450 superfamily protein | chr5:2560437-2562859 FORWARD LENGTH=513"
contig00283	AT4G11240.1	1972	1028	13	321	1e-149	527	>lcl|AT4G11240.1 | Symbols: TOPP7 | Calcineurin-like metallo-phosphoesterase superfamily protein | chr4:6847333-6849032 FORWARD LENGTH=322
contig00284	AT2G31880.1	1643	708	321	640	8e-79	291	>lcl|AT2G31880.1 | Symbols: SOBIR1, EVR | Leucine-rich repeat protein kinase family protein | chr2:13554920-13556845 FORWARD LENGTH=641"
contig00285	AT3G19420.1	1969	578	183	603	2e-136	483	>lcl|AT3G19420.1 | Symbols: ATPEN2, PEN2 | PTEN 2 | chr3:6731824-6735354 FORWARD LENGTH=611"
contig00286	AT5G63190.2	1	1269	277	697	8e-135	478	>lcl|AT5G63190.2 | Symbols: | MA3 domain-containing protein | chr5:25346145-25348563 FORWARD LENGTH=702
contig00287	AT4G38640.1	1738	932	131	389	9e-54	208	>lcl|AT4G38640.1 | Symbols: | Plasma-membrane choline transporter family protein | chr4:18059884-18062091 REVERSE LENGTH=556
contig00289	AT4G27940.1	397	1398	70	407	1e-99	361	>lcl|AT4G27940.1 | Symbols: ATMTM1, MTM1 | manganese tracking factor for mitochondrial SOD2 | chr4:13904745-13907036 FORWARD LENGTH=413"
contig00290	AT4G29160.3	177	620	1	148	4e-66	249	>lcl|AT4G29160.3 | Symbols: SNF7.1 | SNF7 family protein | chr4:14381019-14382342 FORWARD LENGTH=219
contig00291	AT5G08520.1	1456	839	12	199	1e-43	175	>lcl|AT5G08520.1 | Symbols: | Duplicated homeodomain-like superfamily protein | chr5:2755470-2757741 REVERSE LENGTH=298
contig00292	AT2G44350.1	1812	445	13	469	0	654	>lcl|AT2G44350.1 | Symbols: ATCS, CSY4 | Citrate synthase family protein | chr2:18316673-18320524 FORWARD LENGTH=473"
contig00293	AT4G29900.1	1633	1067	820	999	2e-72	270	>lcl|AT4G29900.1 | Symbols: ACA10, CIF1, ATACA10 | autoinhibited Ca(2+)-ATPase 10 | chr4:14611225-14618775 REVERSE LENGTH=1069"
contig00295	AT3G03960.1	1954	755	143	549	3e-150	529	>lcl|AT3G03960.1 | Symbols: | TCP-1/cpn60 chaperonin family protein | chr3:1024432-1027604 FORWARD LENGTH=549
contig00296	AT1G57600.1	1424	264	141	525	3e-133	472	>lcl|AT1G57600.1 | Symbols: | MBOAT (membrane bound O-acyl transferase) family protein | chr1:21330729-21334596 REVERSE LENGTH=533
contig00297	AT2G43710.1	1674	643	59	401	3e-152	535	>lcl|AT2G43710.1 | Symbols: SSI2, FAB2 | Plant stearoyl-acyl-carrier-protein desaturase family protein | chr2:18120107-18122495 FORWARD LENGTH=401"
contig00299	AT3G12600.1	1153	677	1	158	1e-42	171	>lcl|AT3G12600.1 | Symbols: atnudt16, NUDT16 | nudix hydrolase homolog 16 | chr3:4004809-4005995 FORWARD LENGTH=180"
contig00300	AT1G48030.2	1	1098	141	506	4e-159	558	>lcl|AT1G48030.2 | Symbols: mtLPD1 | mitochondrial lipoamide dehydrogenase 1 | chr1:17717432-17719141 REVERSE LENGTH=507
contig00301	AT5G04710.1	702	1250	261	443	1e-67	254	>lcl|AT5G04710.1 | Symbols: | Zn-dependent exopeptidases superfamily protein | chr5:1357273-1360128 REVERSE LENGTH=526
contig00302	AT1G71240.2	1948	215	247	816	2e-129	459	>lcl|AT1G71240.2 | Symbols: | Plant protein of unknown function (DUF639) | chr1:26855489-26859599 FORWARD LENGTH=823
contig00303	AT5G18580.1	1462	797	245	464	3e-99	359	>lcl|AT5G18580.1 | Symbols: FASS, TON2, EMB40, FS1, GDO, FASS 2 | tonneau 2 (TON2) | chr5:6175154-6178214 FORWARD LENGTH=480"
contig00304	AT5G06730.1	90	1034	16	334	9e-76	281	>lcl|AT5G06730.1 | Symbols: | Peroxidase superfamily protein | chr5:2080207-2081621 REVERSE LENGTH=358
contig00306	AT3G05530.1	1788	517	1	424	0	747	>lcl|AT3G05530.1 | Symbols: RPT5A, ATS6A.2 | regulatory particle triple-A ATPase 5A | chr3:1603540-1605993 FORWARD LENGTH=424"
contig00307	AT1G03090.2	8	1630	212	733	4e-133	472	>lcl|AT1G03090.2 | Symbols: MCCA | methylcrotonyl-CoA carboxylase alpha chain, mitochondrial / 3-methylcrotonyl-CoA carboxylase 1 (MCCA) | chr1:739715-743819 FORWARD LENGTH=734"
contig00309	AT2G28000.1	517	1650	197	574	1e-160	563	>lcl|AT2G28000.1 | Symbols: CPN60A, CH-CPN60A, SLP | chaperonin-60alpha | chr2:11926603-11929184 FORWARD LENGTH=586"
contig00311	AT5G63840.1	2	1408	457	921	0	638	>lcl|AT5G63840.1 | Symbols: RSW3, PSL5 | Glycosyl hydrolases family 31 protein | chr5:25545056-25548922 FORWARD LENGTH=921"
contig00312	AT4G13430.1	1678	335	60	508	0	721	>lcl|AT4G13430.1 | Symbols: IIL1, ATLEUC1 | isopropyl malate isomerase large subunit 1 | chr4:7804194-7807789 REVERSE LENGTH=509"
contig00313	AT4G29360.1	1929	961	27	358	1e-56	218	>lcl|AT4G29360.1 | Symbols: | O-Glycosyl hydrolases family 17 protein | chr4:14451562-14453687 REVERSE LENGTH=534
contig00314	AT4G12300.1	1919	441	34	512	2e-79	294	>lcl|AT4G12300.1 | Symbols: CYP706A4 | cytochrome P450, family 706, subfamily A, polypeptide 4 | chr4:7308016-7309692 REVERSE LENGTH=516"
contig00315	AT2G26770.2	74	1261	96	488	2e-98	357	>lcl|AT2G26770.2 | Symbols: | plectin-related | chr2:11404257-11407743 REVERSE LENGTH=496
contig00316	AT1G18890.1	1915	368	1	532	0	707	>lcl|AT1G18890.1 | Symbols: ATCDPK1, CPK10, CDPK1, AtCPK10 | calcium-dependent protein kinase 1 | chr1:6523468-6525736 REVERSE LENGTH=545"
contig00317	AT1G29150.1	1901	642	3	419	3e-151	532	>lcl|AT1G29150.1 | Symbols: ATS9, RPN6 | non-ATPase subunit 9 | chr1:10181240-10182499 FORWARD LENGTH=419"
contig00318	AT2G40690.1	1610	489	50	420	1e-146	517	>lcl|AT2G40690.1 | Symbols: GLY1, SFD1 | NAD-dependent glycerol-3-phosphate dehydrogenase family protein | chr2:16974107-16976241 FORWARD LENGTH=420"
contig00319	AT4G21150.3	6	1583	79	599	2e-89	327	>lcl|AT4G21150.3 | Symbols: HAP6 | ribophorin II (RPN2) family protein | chr4:11278646-11283599 FORWARD LENGTH=691
contig00320	AT2G22250.3	428	1222	68	332	2e-98	357	>lcl|AT2G22250.3 | Symbols: ATAAT, AAT, MEE17 | aspartate aminotransferase | chr2:9458011-9460297 REVERSE LENGTH=475"
contig00321	AT5G16910.1	2	1000	814	1145	2e-170	596	>lcl|AT5G16910.1 | Symbols: ATCSLD2, CSLD2 | cellulose-synthase like D2 | chr5:5561679-5565290 FORWARD LENGTH=1145"
contig00322	AT2G24360.1	1656	430	17	411	6e-146	514	>lcl|AT2G24360.1 | Symbols: | Protein kinase superfamily protein | chr2:10364742-10366075 REVERSE LENGTH=411
contig00323	AT3G52950.2	1	1212	109	502	3e-147	519	>lcl|AT3G52950.2 | Symbols: | CBS / octicosapeptide/Phox/Bemp1 (PB1) domains-containing protein | chr3:19634866-19636536 FORWARD LENGTH=556
contig00324	AT5G03290.1	1574	558	35	374	5e-160	561	>lcl|AT5G03290.1 | Symbols: IDH-V | isocitrate dehydrogenase V | chr5:794043-795939 FORWARD LENGTH=374
contig00325	AT4G01320.1	286	1545	4	424	2e-180	629	>lcl|AT4G01320.1 | Symbols: ATSTE24, STE24 | Peptidase family M48 family protein | chr4:545905-549002 FORWARD LENGTH=424"
contig00326	AT1G47710.1	1830	658	1	389	3e-88	323	>lcl|AT1G47710.1 | Symbols: | Serine protease inhibitor (SERPIN) family protein | chr1:17558271-17560061 FORWARD LENGTH=391
contig00327	AT1G56330.1	433	1008	1	192	2e-91	333	>lcl|AT1G56330.1 | Symbols: SAR1, ATSAR1, ATSARA1B, ATSAR1B, SAR1B | secretion-associated RAS 1B | chr1:21086845-21088478 REVERSE LENGTH=193"
contig00329	AT5G66760.1	1772	531	221	634	0	691	>lcl|AT5G66760.1 | Symbols: SDH1-1 | succinate dehydrogenase 1-1 | chr5:26653776-26657224 FORWARD LENGTH=634
contig00330	AT3G55240.1	973	1227	6	89	9e-20	95.9	>lcl|AT3G55240.1 | Symbols: | Plant protein 1589 of unknown function | chr3:20473876-20474705 REVERSE LENGTH=95
contig00331	AT5G04260.1	720	1037	81	186	6e-32	136	>lcl|AT5G04260.1 | Symbols: WCRKC2 | WCRKC thioredoxin 2 | chr5:1178901-1180022 REVERSE LENGTH=192
contig00332	AT2G03200.1	805	1830	127	461	2e-42	171	>lcl|AT2G03200.1 | Symbols: | Eukaryotic aspartyl protease family protein | chr2:966506-967891 REVERSE LENGTH=461
contig00333	AT4G34490.1	635	1285	262	475	9e-70	261	>lcl|AT4G34490.1 | Symbols: ATCAP1, CAP 1, CAP1 | cyclase associated protein 1 | chr4:16484896-16487355 REVERSE LENGTH=476"
contig00334	AT4G26850.1	1348	89	1	421	2e-124	443	>lcl|AT4G26850.1 | Symbols: VTC2 | mannose-1-phosphate guanylyltransferase (GDP)s;GDP-galactose:mannose-1-phosphate guanylyltransferases;GDP-galactose:glucose-1-phosphate guanylyltransferases;GDP-galactose:myoinositol-1-phosphate guanylyltransferases;glucose-1-phosphate guanylyltransferase | chr4:13499262-13501145 REVERSE LENGTH=442
contig00335	AT1G20330.1	1723	725	26	358	3e-145	512	>lcl|AT1G20330.1 | Symbols: SMT2, CVP1, FRL1 | sterol methyltransferase 2 | chr1:7038968-7040053 REVERSE LENGTH=361"
contig00336	AT2G20580.1	2	1609	358	891	0	759	>lcl|AT2G20580.1 | Symbols: RPN1A, ATRPN1A | 26S proteasome regulatory subunit S2 1A | chr2:8859211-8864699 FORWARD LENGTH=891"
contig00337	AT5G14780.1	1526	402	15	384	2e-129	459	>lcl|AT5G14780.1 | Symbols: FDH | formate dehydrogenase | chr5:4777043-4779190 FORWARD LENGTH=384
contig00338	AT1G72880.1	1603	503	11	370	3e-87	320	>lcl|AT1G72880.1 | Symbols: | Survival protein SurE-like phosphatase/nucleotidase | chr1:27423678-27425928 REVERSE LENGTH=385
contig00339	AT2G47900.3	1587	751	140	407	5e-90	329	>lcl|AT2G47900.3 | Symbols: TLP3 | tubby like protein 3 | chr2:19611196-19612766 REVERSE LENGTH=407
contig00340	AT2G28370.1	1000	533	24	179	5e-28	123	>lcl|AT2G28370.1 | Symbols: | Uncharacterised protein family (UPF0497) | chr2:12132092-12133447 FORWARD LENGTH=179
contig00341	AT5G55250.1	1653	649	24	360	3e-41	167	>lcl|AT5G55250.1 | Symbols: IAMT1 | IAA carboxylmethyltransferase 1 | chr5:22407589-22410854 REVERSE LENGTH=386
contig00342	AT5G24360.3	129	1406	438	861	1e-121	434	>lcl|AT5G24360.3 | Symbols: IRE1-1 | inositol requiring 1-1 | chr5:8316718-8319827 FORWARD LENGTH=867
contig00343	AT3G14400.1	1	1575	164	652	9e-57	218	>lcl|AT3G14400.1 | Symbols: UBP25 | ubiquitin-specific protease 25 | chr3:4811953-4815210 REVERSE LENGTH=661
contig00344	AT1G04960.1	1596	904	1	225	5e-43	172	>lcl|AT1G04960.1 | Symbols: | Protein of unknown function (DUF1664) | chr1:1408021-1410673 REVERSE LENGTH=317
contig00345	ATCG01280.1	1573	1130	1837	1980	2e-16	84.7	>lcl|ATCG01280.1 | Symbols: YCF2.2 | Chloroplast Ycf2;ATPase, AAA type, core | chrC:145291-152175 REVERSE LENGTH=2294"
contig00346	ATMG00180.1	761	21	220	434	6e-56	216	>lcl|ATMG00180.1 | Symbols: CCB452 | cytochrome C biogenesis 452 | chrM:51293-53611 REVERSE LENGTH=452
contig00348	AT1G21430.1	1754	882	65	323	2e-22	104	>lcl|AT1G21430.1 | Symbols: YUC11 | Flavin-binding monooxygenase family protein | chr1:7500845-7502186 FORWARD LENGTH=391
contig00349	AT4G11810.1	1873	311	186	707	5e-153	538	>lcl|AT4G11810.1 | Symbols: | Major Facilitator Superfamily with SPX (SYG1/Pho81/XPR1) domain-containing protein | chr4:7105446-7108450 FORWARD LENGTH=707
contig00352	AT3G48070.2	913	362	145	319	2e-28	124	>lcl|AT3G48070.2 | Symbols: | RING/U-box superfamily protein | chr3:17750878-17752297 FORWARD LENGTH=350
contig00353	AT5G62670.1	1885	791	588	956	3e-146	515	>lcl|AT5G62670.1 | Symbols: AHA11, HA11 | H(+)-ATPase 11 | chr5:25159495-25164957 FORWARD LENGTH=956"
contig00354	AT3G43230.1	1473	136	42	483	8e-124	441	>lcl|AT3G43230.1 | Symbols: | RING/FYVE/PHD-type zinc finger family protein | chr3:15207776-15209599 FORWARD LENGTH=485
contig00356	AT2G13360.2	1476	676	135	401	7e-93	338	>lcl|AT2G13360.2 | Symbols: AGT, AGT1, SGAT | alanine:glyoxylate aminotransferase | chr2:5539417-5540902 REVERSE LENGTH=401"
contig00357	AT1G03350.1	172	1488	1	452	3e-43	173	>lcl|AT1G03350.1 | Symbols: | BSD domain-containing protein | chr1:822834-824246 REVERSE LENGTH=470
contig00358	AT5G13390.1	1459	419	758	1123	4e-96	349	>lcl|AT5G13390.1 | Symbols: NEF1 | no exine formation 1 | chr5:4292809-4296572 FORWARD LENGTH=1123
contig00359	AT5G65700.2	1878	721	597	968	4e-56	216	>lcl|AT5G65700.2 | Symbols: BAM1 | Leucine-rich receptor-like protein kinase family protein | chr5:26281826-26284945 FORWARD LENGTH=1003
contig00361	AT3G57290.1	1466	843	220	427	1e-83	307	>lcl|AT3G57290.1 | Symbols: EIF3E, TIF3E1, ATEIF3E-1, INT-6, ATINT6, INT6 | eukaryotic translation initiation factor 3E | chr3:21196786-21199073 REVERSE LENGTH=441"
contig00362	ATCG00800.1	1164	1817	1	218	8e-71	265	>lcl|ATCG00800.1 | Symbols: | structural constituent of ribosome | chrC:82826-83482 REVERSE LENGTH=218
contig00364	AT5G56010.1	2	1567	176	699	0	720	>lcl|AT5G56010.1 | Symbols: HSP81-3, Hsp81.3, AtHsp90-3, AtHsp90.3 | heat shock protein 81-3 | chr5:22681410-22683911 FORWARD LENGTH=699"
contig00365	AT3G62150.1	1626	298	209	650	4e-116	416	>lcl|AT3G62150.1 | Symbols: PGP21 | P-glycoprotein 21 | chr3:23008755-23013579 REVERSE LENGTH=1296
contig00366	AT1G70330.1	98	1381	52	450	7e-101	365	>lcl|AT1G70330.1 | Symbols: ENT1,AT, ENT1 | equilibrative nucleotide transporter 1 | chr1:26502920-26504360 FORWARD LENGTH=450"
contig00367	AT5G61820.1	6	1229	10	415	2e-71	267	>lcl|AT5G61820.1 | Symbols: | FUNCTIONS IN: molecular_function unknown; INVOLVED IN: biological_process unknown; LOCATED IN: vacuole; EXPRESSED IN: 24 plant structures; EXPRESSED DURING: 15 growth stages; CONTAINS InterPro DOMAIN/s: Stress up-regulated Nod 19 (InterPro:IPR011692); Has 30201 Blast hits to 17322 proteins in 780 species: Archae - 12; Bacteria - 1396; Metazoa - 17338; Fungi - 3422; P…
contig00368	AT4G34450.1	1878	748	511	885	3e-117	419	>lcl|AT4G34450.1 | Symbols: | coatomer gamma-2 subunit, putative / gamma-2 coat protein, putative / gamma-2 COP, putative | chr4:16471956-16476795 FORWARD LENGTH=886"
contig00369	AT5G56010.1	2	1690	142	699	0	811	>lcl|AT5G56010.1 | Symbols: HSP81-3, Hsp81.3, AtHsp90-3, AtHsp90.3 | heat shock protein 81-3 | chr5:22681410-22683911 FORWARD LENGTH=699"
contig00370	AT3G49870.1	630	1181	1	184	1e-88	324	>lcl|AT3G49870.1 | Symbols: ATARLA1C, ARLA1C | ADP-ribosylation factor-like A1C | chr3:18492674-18494021 REVERSE LENGTH=184"
contig00372	AT1G63120.1	246	1211	5	317	9e-75	278	>lcl|AT1G63120.1 | Symbols: ATRBL2, RBL2 | RHOMBOID-like 2 | chr1:23409054-23410725 REVERSE LENGTH=317"
contig00373	AT1G65930.1	1872	1069	145	410	2e-120	429	>lcl|AT1G65930.1 | Symbols: cICDH | cytosolic NADP+-dependent isocitrate dehydrogenase | chr1:24539088-24541861 FORWARD LENGTH=410
contig00374	AT5G46110.1	348	1340	83	410	2e-131	466	>lcl|AT5G46110.1 | Symbols: APE2, TPT | Glucose-6-phosphate/phosphate translocator-related | chr5:18697606-18700212 FORWARD LENGTH=410"
contig00375	AT5G63120.2	1865	807	188	532	2e-81	300	>lcl|AT5G63120.2 | Symbols: | P-loop containing nucleoside triphosphate hydrolases superfamily protein | chr5:25318967-25322071 REVERSE LENGTH=591
contig00378	AT4G16580.1	1297	497	180	462	8e-89	325	>lcl|AT4G16580.1 | Symbols: | Protein phosphatase 2C family protein | chr4:9341152-9342555 REVERSE LENGTH=467
contig00380	AT2G20120.1	1231	464	1	264	4e-92	336	>lcl|AT2G20120.1 | Symbols: COV1 | Protein of unknown function (DUF502) | chr2:8687568-8689321 REVERSE LENGTH=268
contig00381	AT5G36110.1	360	1595	77	475	2e-61	234	>lcl|AT5G36110.1 | Symbols: CYP716A1 | cytochrome P450, family 716, subfamily A, polypeptide 1 | chr5:14195377-14197613 FORWARD LENGTH=477"
contig00385	AT1G12020.1	470	883	19	124	3e-13	74.3	>lcl|AT1G12020.1 | Symbols: | unknown protein; BEST Arabidopsis thaliana protein match is: unknown protein (TAIR:AT1G62422.1); Has 89 Blast hits to 88 proteins in 16 species: Archae - 0; Bacteria - 0; Metazoa - 0; Fungi - 0; Plants - 87; Viruses - 0; Other Eukaryotes - 2 (source: NCBI BLink). | chr1:4062625-4063305 REVERSE LENGTH=226
contig00386	AT3G02065.3	3	1514	32	488	1e-126	450	>lcl|AT3G02065.3 | Symbols: | P-loop containing nucleoside triphosphate hydrolases superfamily protein | chr3:359136-360734 FORWARD LENGTH=505
contig00387	AT3G21180.1	17	1786	439	993	1e-71	268	>lcl|AT3G21180.1 | Symbols: ACA9, ATACA9 | autoinhibited Ca(2+)-ATPase 9 | chr3:7425770-7431941 FORWARD LENGTH=1086"
contig00388	ATCG00660.1	204	34	1	57	2e-12	71.2	>lcl|ATCG00660.1 | Symbols: RPL20 | ribosomal protein L20 | chrC:68512-68865 REVERSE LENGTH=117
contig00389	AT3G59380.1	1390	689	1	234	1e-75	281	>lcl|AT3G59380.1 | Symbols: FTA, PLP, ATFTA, PFT/PGGT-IALPHA | farnesyltransferase A | chr3:21944209-21945781 FORWARD LENGTH=326"
contig00392	AT1G50940.1	1843	872	36	362	7e-99	358	>lcl|AT1G50940.1 | Symbols: ETFALPHA | electron transfer flavoprotein alpha | chr1:18878038-18879939 REVERSE LENGTH=363
contig00393	AT5G07990.1	1841	375	16	503	2e-87	320	>lcl|AT5G07990.1 | Symbols: TT7, CYP75B1, D501 | Cytochrome P450 superfamily protein | chr5:2560437-2562859 FORWARD LENGTH=513"
contig00394	AT1G73950.1	1762	350	5	466	2e-170	596	>lcl|AT1G73950.1 | Symbols: | Transmembrane Fragile-X-F-associated protein | chr1:27800126-27804476 REVERSE LENGTH=466
contig00395	AT2G42780.2	211	639	9	150	8e-26	115	>lcl|AT2G42780.2 | Symbols: | FUNCTIONS IN: molecular_function unknown; INVOLVED IN: regulation of transcription; LOCATED IN: integral to membrane, nucleus; EXPRESSED IN: 20 plant structures; EXPRESSED DURING: 11 growth stages; CONTAINS InterPro DOMAIN/s: RNA polymerase II transcription factor SIII, subunit A (InterPro:IPR010684). | chr2:17801037-17802646 FORWARD LENGTH=253"
contig00396	AT1G09010.1	1842	319	407	935	6e-145	511	>lcl|AT1G09010.1 | Symbols: | glycoside hydrolase family 2 protein | chr1:2895259-2899287 REVERSE LENGTH=944
contig00397	AT1G50010.1	1779	487	1	431	0	827	>lcl|AT1G50010.1 | Symbols: TUA2 | tubulin alpha-2 chain | chr1:18517737-18519729 FORWARD LENGTH=450
contig00398	AT4G05320.4	171	1538	1	456	0	871	>lcl|AT4G05320.4 | Symbols: UBQ10 | polyubiquitin 10 | chr4:2718559-2719932 FORWARD LENGTH=457
contig00400	AT1G31730.1	1834	62	398	938	4e-102	369	>lcl|AT1G31730.1 | Symbols: | Adaptin family protein | chr1:11359907-11363916 FORWARD LENGTH=938
contig00401	AT2G24420.2	354	1211	149	423	9e-40	162	>lcl|AT2G24420.2 | Symbols: | DNA repair ATPase-related | chr2:10380147-10382624 FORWARD LENGTH=440
contig00402	AT5G11170.1	197	1483	1	427	0	755	>lcl|AT5G11170.1 | Symbols: | DEAD/DEAH box RNA helicase family protein | chr5:3553334-3556646 FORWARD LENGTH=427
contig00404	AT3G02260.1	8	1483	4642	5095	1e-126	450	>lcl|AT3G02260.1 | Symbols: BIG, DOC1, TIR3, UMB1, ASA1, LPR1, CRM1 | auxin transport protein (BIG) | chr3:431152-448489 REVERSE LENGTH=5098"
contig00406	AT1G04170.1	1690	866	5	279	3e-143	506	>lcl|AT1G04170.1 | Symbols: EIF2 GAMMA | eukaryotic translation initiation factor 2 gamma subunit | chr1:1097423-1099702 FORWARD LENGTH=465
contig00407	AT1G12760.2	2	547	18	210	1e-40	165	>lcl|AT1G12760.2 | Symbols: | Zinc finger, C3HC4 type (RING finger) family protein | chr1:4348941-4350512 FORWARD LENGTH=337"
contig00408	AT5G21940.1	938	1303	51	175	1e-17	89	>lcl|AT5G21940.1 | Symbols: | unknown protein; BEST Arabidopsis thaliana protein match is: unknown protein (TAIR:AT3G43850.1); Has 30201 Blast hits to 17322 proteins in 780 species: Archae - 12; Bacteria - 1396; Metazoa - 17338; Fungi - 3422; Plants - 5037; Viruses - 0; Other Eukaryotes - 2996 (source: NCBI BLink). | chr5:7249446-7250353 REVERSE LENGTH=264
contig00409	AT3G27090.1	1200	712	136	294	1e-71	268	>lcl|AT3G27090.1 | Symbols: | DCD (Development and Cell Death) domain protein | chr3:9990020-9991407 FORWARD LENGTH=296
contig00410	AT5G05000.1	1720	1040	3	232	1e-63	241	>lcl|AT5G05000.1 | Symbols: TOC34, ATTOC34, OEP34 | translocon at the outer envelope membrane of chloroplasts 34 | chr5:1474262-1475772 REVERSE LENGTH=313"
contig00411	AT5G12970.1	1481	783	540	769	3e-87	319	>lcl|AT5G12970.1 | Symbols: | Calcium-dependent lipid-binding (CaLB domain) plant phosphoribosyltransferase family protein | chr5:4102992-4105301 FORWARD LENGTH=769
contig00412	ATMG00220.1	1248	1784	6	186	3e-86	316	>lcl|ATMG00220.1 | Symbols: COB | apocytochrome b | chrM:60235-61416 FORWARD LENGTH=393
contig00414	AT3G51370.1	1678	584	1	371	1e-130	464	>lcl|AT3G51370.1 | Symbols: | Protein phosphatase 2C family protein | chr3:19070054-19071975 FORWARD LENGTH=379
contig00415	AT2G21270.3	251	1228	23	340	5e-96	348	>lcl|AT2G21270.3 | Symbols: UFD1 | ubiquitin fusion degradation 1 | chr2:9107841-9110012 FORWARD LENGTH=340
contig00416	AT3G02360.1	688	1413	244	485	4e-110	395	>lcl|AT3G02360.1 | Symbols: | 6-phosphogluconate dehydrogenase family protein | chr3:482498-483958 FORWARD LENGTH=486
contig00418	AT5G21940.1	932	1300	51	174	5e-17	86.7	>lcl|AT5G21940.1 | Symbols: | unknown protein; BEST Arabidopsis thaliana protein match is: unknown protein (TAIR:AT3G43850.1); Has 30201 Blast hits to 17322 proteins in 780 species: Archae - 12; Bacteria - 1396; Metazoa - 17338; Fungi - 3422; Plants - 5037; Viruses - 0; Other Eukaryotes - 2996 (source: NCBI BLink). | chr5:7249446-7250353 REVERSE LENGTH=264
contig00419	AT1G55230.1	358	1251	1	300	7e-66	248	>lcl|AT1G55230.1 | Symbols: | Family of unknown function (DUF716) | chr1:20602895-20603797 FORWARD LENGTH=300
contig00420	AT1G11720.2	1822	443	635	1094	0	662	>lcl|AT1G11720.2 | Symbols: SS3 | starch synthase 3 | chr1:3951597-3956840 FORWARD LENGTH=1094
contig00421	AT1G13560.1	186	1337	1	384	6e-151	531	>lcl|AT1G13560.1 | Symbols: AAPT1, ATAAPT1 | aminoalcoholphosphotransferase 1 | chr1:4638834-4641691 REVERSE LENGTH=389"
contig00422	AT1G75040.1	123	710	15	239	2e-17	88.2	>lcl|AT1G75040.1 | Symbols: PR5, PR-5 | pathogenesis-related gene 5 | chr1:28177754-28178731 FORWARD LENGTH=239"
contig00423	AT5G39400.1	1756	638	28	399	7e-117	418	>lcl|AT5G39400.1 | Symbols: ATPTEN1, PTEN1 | Calcium/lipid-binding (CaLB) phosphatase | chr5:15766251-15767922 FORWARD LENGTH=412"
contig00424	AT4G25000.1	1595	402	27	423	9e-136	481	>lcl|AT4G25000.1 | Symbols: ATAMY1, AMY1 | alpha-amylase-like | chr4:12852109-12853825 REVERSE LENGTH=423"
contig00426	AT5G19320.1	1809	715	130	494	2e-105	380	>lcl|AT5G19320.1 | Symbols: RANGAP2 | RAN GTPase activating protein 2 | chr5:6505310-6506947 REVERSE LENGTH=545
contig00427	AT4G02570.4	2	631	529	738	3e-87	319	>lcl|AT4G02570.4 | Symbols: CUL1 | cullin 1 | chr4:1129315-1133435 FORWARD LENGTH=738
contig00428	AT3G54360.1	1409	552	114	397	5e-80	295	>lcl|AT3G54360.1 | Symbols: | zinc ion binding | chr3:20128570-20131581 REVERSE LENGTH=405
contig00429	AT4G24690.1	245	1699	9	486	3e-63	239	>lcl|AT4G24690.1 | Symbols: | ubiquitin-associated (UBA)/TS-N domain-containing protein / octicosapeptide/Phox/Bemp1 (PB1) domain-containing protein | chr4:12741191-12744202 FORWARD LENGTH=704
contig00430	AT1G08250.1	1529	456	26	407	1e-133	474	>lcl|AT1G08250.1 | Symbols: ADT6 | arogenate dehydratase 6 | chr1:2588994-2590235 REVERSE LENGTH=413
contig00431	AT5G48930.1	15	1106	78	420	5e-22	103	>lcl|AT5G48930.1 | Symbols: HCT | hydroxycinnamoyl-CoA shikimate/quinate hydroxycinnamoyl transferase | chr5:19836654-19838092 REVERSE LENGTH=433
contig00432	AT5G60390.3	1811	648	47	434	0	751	>lcl|AT5G60390.3 | Symbols: | GTP binding Elongation factor Tu family protein | chr5:24289226-24290675 FORWARD LENGTH=449
contig00433	AT3G04240.1	1341	712	768	977	6e-90	328	>lcl|AT3G04240.1 | Symbols: SEC | Tetratricopeptide repeat (TPR)-like superfamily protein | chr3:1114187-1120722 REVERSE LENGTH=977
contig00434	AT5G57900.1	421	1176	8	267	4e-45	179	>lcl|AT5G57900.1 | Symbols: SKIP1 | SKP1 interacting partner 1 | chr5:23449916-23450915 REVERSE LENGTH=300
contig00435	AT5G61820.1	1149	427	178	420	1e-62	238	>lcl|AT5G61820.1 | Symbols: | FUNCTIONS IN: molecular_function unknown; INVOLVED IN: biological_process unknown; LOCATED IN: vacuole; EXPRESSED IN: 24 plant structures; EXPRESSED DURING: 15 growth stages; CONTAINS InterPro DOMAIN/s: Stress up-regulated Nod 19 (InterPro:IPR011692); Has 30201 Blast hits to 17322 proteins in 780 species: Archae - 12; Bacteria - 1396; Metazoa - 17338; Fungi - 3422; P…
contig00436	AT4G27680.1	1482	325	1	376	3e-140	495	>lcl|AT4G27680.1 | Symbols: | P-loop containing nucleoside triphosphate hydrolases superfamily protein | chr4:13821263-13823083 FORWARD LENGTH=398
contig00437	AT5G60390.3	1808	645	47	434	0	747	>lcl|AT5G60390.3 | Symbols: | GTP binding Elongation factor Tu family protein | chr5:24289226-24290675 FORWARD LENGTH=449
contig00438	AT5G19820.1	1803	721	756	1115	5e-131	465	>lcl|AT5G19820.1 | Symbols: emb2734 | ARM repeat superfamily protein | chr5:6695731-6701247 REVERSE LENGTH=1116
contig00439	AT5G25560.4	611	1267	85	303	6e-95	345	>lcl|AT5G25560.4 | Symbols: | CHY-type/CTCHY-type/RING-type Zinc finger protein | chr5:8899486-8901391 FORWARD LENGTH=303
contig00440	ATCG00120.1	206	1720	1	505	0	819	>lcl|ATCG00120.1 | Symbols: ATPA | ATP synthase subunit alpha | chrC:9938-11461 REVERSE LENGTH=507
contig00441	AT1G22050.1	368	721	1	119	1e-41	168	>lcl|AT1G22050.1 | Symbols: MUB6 | membrane-anchored ubiquitin-fold protein 6 precursor | chr1:7771897-7772843 FORWARD LENGTH=119
contig00442	AT5G50920.1	2	1333	478	921	0	756	>lcl|AT5G50920.1 | Symbols: CLPC, ATHSP93-V, HSP93-V, DCA1, CLPC1 | CLPC homologue 1 | chr5:20715710-20719800 REVERSE LENGTH=929"
contig00443	AT3G62860.1	1800	1114	60	288	8e-81	298	>lcl|AT3G62860.1 | Symbols: | alpha/beta-Hydrolases superfamily protein | chr3:23239577-23242143 REVERSE LENGTH=348
contig00444	AT3G30390.2	124	1485	10	453	3e-120	429	>lcl|AT3G30390.2 | Symbols: | Transmembrane amino acid transporter family protein | chr3:11977112-11978827 REVERSE LENGTH=460
contig00445	AT4G29210.1	1751	225	114	635	2e-142	503	>lcl|AT4G29210.1 | Symbols: GGT3, GGT4 | gamma-glutamyl transpeptidase 4 | chr4:14400990-14403319 FORWARD LENGTH=637"
contig00446	AT2G33550.1	446	1168	74	314	3e-30	130	>lcl|AT2G33550.1 | Symbols: | Homeodomain-like superfamily protein | chr2:14210180-14211487 REVERSE LENGTH=314
contig00447	AT5G24930.1	176	514	298	406	4e-26	116	>lcl|AT5G24930.1 | Symbols: ATCOL4, COL4 | CONSTANS-like 4 | chr5:8589325-8590949 FORWARD LENGTH=406"
contig00448	AT1G07630.1	1630	860	348	575	2e-64	244	>lcl|AT1G07630.1 | Symbols: PLL5 | pol-like 5 | chr1:2349189-2351437 FORWARD LENGTH=662
contig00449	AT2G32730.1	1790	885	706	1002	8e-78	288	>lcl|AT2G32730.1 | Symbols: | 26S proteasome regulatory complex, non-ATPase subcomplex, Rpn2/Psmd1 subunit | chr2:13880189-13885464 FORWARD LENGTH=1004"
contig00450	AT5G41790.1	169	1170	516	883	3e-16	84	>lcl|AT5G41790.1 | Symbols: CIP1 | COP1-interactive protein 1 | chr5:16727530-16732391 FORWARD LENGTH=1586
contig00451	AT5G13200.1	301	1155	9	262	4e-56	216	>lcl|AT5G13200.1 | Symbols: | GRAM domain family protein | chr5:4207081-4208079 FORWARD LENGTH=272
contig00452	AT4G32551.2	1786	1022	715	969	1e-112	404	>lcl|AT4G32551.2 | Symbols: LUG | LisH dimerisation motif;WD40/YVTN repeat-like-containing domain | chr4:15707863-15713359 FORWARD LENGTH=969
contig00453	AT5G35460.1	74	994	38	344	2e-127	453	>lcl|AT5G35460.1 | Symbols: | unknown protein; CONTAINS InterPro DOMAIN/s: Protein of unknown function DUF2838 (InterPro:IPR021261); Has 1807 Blast hits to 1807 proteins in 277 species: Archae - 0; Bacteria - 0; Metazoa - 736; Fungi - 347; Plants - 385; Viruses - 0; Other Eukaryotes - 339 (source: NCBI BLink). | chr5:13672598-13674546 FORWARD LENGTH=381
contig00455	AT4G30580.1	1036	653	227	354	8e-39	159	>lcl|AT4G30580.1 | Symbols: ATS2, EMB1995, LPAT1 | Phospholipid/glycerol acyltransferase family protein | chr4:14932515-14934489 REVERSE LENGTH=356"
contig00457	AT1G62740.1	169	513	3	111	2e-15	81.3	>lcl|AT1G62740.1 | Symbols: Hop2 | stress-inducible protein, putative | chr1:23231026-23233380 FORWARD LENGTH=571"
contig00459	AT2G39970.1	1465	452	22	326	1e-105	380	>lcl|AT2G39970.1 | Symbols: | Mitochondrial substrate carrier family protein | chr2:16684026-16686392 REVERSE LENGTH=331
contig00461	AT3G10740.1	278	1390	297	655	6e-105	378	>lcl|AT3G10740.1 | Symbols: ASD1, ARAF1, ARAF, ATASD1 | alpha-L-arabinofuranosidase 1 | chr3:3361031-3364573 REVERSE LENGTH=678"
contig00462	AT5G53000.1	1772	858	68	367	1e-59	228	>lcl|AT5G53000.1 | Symbols: TAP46 | 2A phosphatase associated protein of 46 kD | chr5:21485654-21487869 REVERSE LENGTH=405
contig00463	AT2G25320.1	12	1514	1176	1669	6e-137	484	>lcl|AT2G25320.1 | Symbols: | TRAF-like family protein | chr2:10781951-10788065 REVERSE LENGTH=1673
contig00464	AT5G13930.1	202	1332	16	393	1e-126	451	>lcl|AT5G13930.1 | Symbols: CHS, TT4, ATCHS | Chalcone and stilbene synthase family protein | chr5:4488762-4490035 FORWARD LENGTH=395"
contig00465	AT1G79750.1	389	1570	246	640	4e-91	332	>lcl|AT1G79750.1 | Symbols: ATNADP-ME4, NADP-ME4 | NADP-malic enzyme 4 | chr1:30007655-30011179 REVERSE LENGTH=646"
contig00466	AT5G06730.1	1557	649	31	334	1e-89	327	>lcl|AT5G06730.1 | Symbols: | Peroxidase superfamily protein | chr5:2080207-2081621 REVERSE LENGTH=358
contig00467	AT4G12570.1	1736	684	466	817	2e-100	363	>lcl|AT4G12570.1 | Symbols: UPL5 | ubiquitin protein ligase 5 | chr4:7445585-7448819 FORWARD LENGTH=873
contig00468	AT3G06850.2	228	1583	74	482	2e-119	426	>lcl|AT3G06850.2 | Symbols: BCE2, LTA1, DIN3 | 2-oxoacid dehydrogenases acyltransferase family protein | chr3:2158212-2160465 REVERSE LENGTH=483"
contig00469	AT5G23890.1	1768	1382	695	823	1e-21	101	>lcl|AT5G23890.1 | Symbols: | LOCATED IN: mitochondrion, chloroplast thylakoid membrane, chloroplast, plastid, chloroplast envelope; EXPRESSED IN: 24 plant structures; EXPRESSED DURING: 14 growth stages; CONTAINS InterPro DOMAIN/s: S-layer homology domain (InterPro:IPR001119); BEST Arabidopsis thaliana protein match is: unknown protein (TAIR:AT5G52410.2); Has 1807 Blast hits to 1807 proteins in 2…
contig00470	AT3G13330.1	13	1554	1316	1816	1e-115	414	>lcl|AT3G13330.1 | Symbols: PA200 | proteasome activating protein 200 | chr3:4319804-4330061 REVERSE LENGTH=1816
contig00471	AT5G53170.1	1771	608	321	707	7e-178	620	>lcl|AT5G53170.1 | Symbols: FTSH11 | FTSH protease 11 | chr5:21563023-21567922 REVERSE LENGTH=806
contig00472	AT2G28800.1	42	1013	116	424	9e-117	417	>lcl|AT2G28800.1 | Symbols: ALB3 | 63 kDa inner membrane family protein | chr2:12356669-12359158 REVERSE LENGTH=462
contig00473	AT2G47850.3	5	823	128	384	4e-73	273	>lcl|AT2G47850.3 | Symbols: | Zinc finger C-x8-C-x5-C-x3-H type family protein | chr2:19595953-19598119 FORWARD LENGTH=468
contig00474	ATCG00120.1	1503	1	1	501	0	815	>lcl|ATCG00120.1 | Symbols: ATPA | ATP synthase subunit alpha | chrC:9938-11461 REVERSE LENGTH=507
contig00475	AT5G65960.1	1667	399	1	389	4e-76	282	>lcl|AT5G65960.1 | Symbols: | GTP binding | chr5:26385413-26387197 FORWARD LENGTH=393
contig00476	AT5G59500.1	1244	411	117	396	2e-49	194	>lcl|AT5G59500.1 | Symbols: | protein C-terminal S-isoprenylcysteine carboxyl O-methyltransferases | chr5:23986024-23987214 FORWARD LENGTH=396
contig00477	AT5G15710.1	1338	352	99	403	5e-19	93.2	>lcl|AT5G15710.1 | Symbols: | Galactose oxidase/kelch repeat superfamily protein | chr5:5122791-5124137 FORWARD LENGTH=448
contig00478	AT5G56270.1	259	516	468	553	1e-40	165	>lcl|AT5G56270.1 | Symbols: WRKY2, ATWRKY2 | WRKY DNA-binding protein 2 | chr5:22780816-22783137 FORWARD LENGTH=687"
contig00479	AT3G25230.2	389	1372	86	412	8e-124	441	>lcl|AT3G25230.2 | Symbols: ROF1, ATFKBP62, FKBP62 | rotamase FKBP 1 | chr3:9188257-9191175 FORWARD LENGTH=562"
contig00480	AT5G51070.1	1765	5	304	875	0	709	>lcl|AT5G51070.1 | Symbols: ERD1, CLPD, SAG15 | Clp ATPase | chr5:20764479-20768481 FORWARD LENGTH=945"
contig00481	AT3G07950.1	429	941	98	263	2e-45	181	>lcl|AT3G07950.1 | Symbols: | rhomboid protein-related | chr3:2531982-2534277 FORWARD LENGTH=304
contig00482	AT4G05330.1	3	443	189	333	5e-35	146	>lcl|AT4G05330.1 | Symbols: AGD13 | ARF-GAP domain 13 | chr4:2720772-2722679 REVERSE LENGTH=336
contig00483	AT5G08300.1	189	1073	51	345	2e-133	473	>lcl|AT5G08300.1 | Symbols: | Succinyl-CoA ligase, alpha subunit | chr5:2667579-2669672 FORWARD LENGTH=347"
contig00485	AT5G13030.1	1181	6	165	552	8e-152	534	>lcl|AT5G13030.1 | Symbols: | unknown protein; FUNCTIONS IN: molecular_function unknown; INVOLVED IN: biological_process unknown; LOCATED IN: chloroplast; EXPRESSED IN: 23 plant structures; EXPRESSED DURING: 13 growth stages; CONTAINS InterPro DOMAIN/s: Uncharacterised protein family UPF0061 (InterPro:IPR003846); Has 5046 Blast hits to 4997 proteins in 1211 species: Archae - 8; Bacteria - 2327; M…
contig00486	AT5G04430.2	451	1263	77	328	5e-56	216	>lcl|AT5G04430.2 | Symbols: BTR1, BTR1L | binding to TOMV RNA 1L (long form) | chr5:1250602-1253523 REVERSE LENGTH=334"
contig00487	AT4G24160.1	965	1609	186	403	3e-81	300	>lcl|AT4G24160.1 | Symbols: | alpha/beta-Hydrolases superfamily protein | chr4:12539871-12542210 FORWARD LENGTH=418
contig00488	AT1G66560.1	1168	1353	102	163	3e-15	80.5	>lcl|AT1G66560.1 | Symbols: WRKY64, ATWRKY64 | WRKY DNA-binding protein 64 | chr1:24833579-24834631 FORWARD LENGTH=249"
contig00489	AT3G07720.1	132	1094	6	326	8e-99	358	>lcl|AT3G07720.1 | Symbols: | Galactose oxidase/kelch repeat superfamily protein | chr3:2465439-2467033 FORWARD LENGTH=329
contig00490	AT2G14910.1	1518	496	52	376	3e-71	266	>lcl|AT2G14910.1 | Symbols: | unknown protein; LOCATED IN: chloroplast; EXPRESSED IN: 24 plant structures; EXPRESSED DURING: 15 growth stages; BEST Arabidopsis thaliana protein match is: unknown protein (TAIR:AT5G14970.1); Has 605 Blast hits to 425 proteins in 102 species: Archae - 0; Bacteria - 300; Metazoa - 25; Fungi - 0; Plants - 89; Viruses - 0; Other Eukaryotes - 191 (source: NCBI BLink). |…
contig00491	AT1G48410.3	1746	352	589	1050	0	761	>lcl|AT1G48410.3 | Symbols: AGO1 | Stabilizer of iron transporter SufD / Polynucleotidyl transferase | chr1:17886285-17891892 REVERSE LENGTH=1050
contig00492	AT4G20980.4	1753	791	231	550	3e-137	485	>lcl|AT4G20980.4 | Symbols: | Eukaryotic translation initiation factor 3 subunit 7 (eIF-3) | chr4:11216997-11218772 FORWARD LENGTH=591
contig00493	AT3G21720.1	1750	1064	328	559	2e-81	300	>lcl|AT3G21720.1 | Symbols: ICL | isocitrate lyase | chr3:7652789-7655873 REVERSE LENGTH=576
contig00494	AT3G52150.2	1225	674	78	253	7e-24	109	>lcl|AT3G52150.2 | Symbols: | RNA-binding (RRM/RBD/RNP motifs) family protein | chr3:19342074-19343090 FORWARD LENGTH=253
contig00495	AT2G20900.4	1439	120	11	443	4e-132	468	>lcl|AT2G20900.4 | Symbols: DGK5, ATDGK5 | diacylglycerol kinase 5 | chr2:8989412-8992798 REVERSE LENGTH=509"
contig00496	AT3G22960.1	1749	361	142	596	0	692	>lcl|AT3G22960.1 | Symbols: PKP1, PKP-ALPHA | Pyruvate kinase family protein | chr3:8139369-8141771 FORWARD LENGTH=596"
contig00497	AT3G20500.1	1731	658	47	401	5e-133	471	>lcl|AT3G20500.1 | Symbols: ATPAP18, PAP18 | purple acid phosphatase 18 | chr3:7157926-7160244 FORWARD LENGTH=437"
contig00498	AT4G11570.2	586	1113	190	362	4e-56	216	>lcl|AT4G11570.2 | Symbols: | Haloacid dehalogenase-like hydrolase (HAD) superfamily protein | chr4:7004743-7005864 FORWARD LENGTH=373
contig00499	AT5G02500.1	1746	322	174	651	0	739	>lcl|AT5G02500.1 | Symbols: HSC70-1, HSP70-1, AT-HSC70-1, HSC70 | heat shock cognate protein 70-1 | chr5:554055-556334 REVERSE LENGTH=651"
contig00501	AT3G12280.2	2	781	741	994	1e-65	248	>lcl|AT3G12280.2 | Symbols: RBR1 | retinoblastoma-related 1 | chr3:3913671-3918433 REVERSE LENGTH=1012
contig00502	AT5G53480.1	1529	888	655	869	2e-82	303	>lcl|AT5G53480.1 | Symbols: | ARM repeat superfamily protein | chr5:21714016-21716709 FORWARD LENGTH=870
contig00503	AT5G41950.1	1433	261	186	565	3e-144	509	>lcl|AT5G41950.1 | Symbols: | Tetratricopeptide repeat (TPR)-like superfamily protein | chr5:16785825-16789360 FORWARD LENGTH=565
contig00505	AT1G16560.4	1184	471	55	287	2e-78	290	>lcl|AT1G16560.4 | Symbols: | Per1-like family protein | chr1:5669234-5670343 FORWARD LENGTH=287
contig00506	AT3G08720.2	13	1068	107	459	3e-133	472	>lcl|AT3G08720.2 | Symbols: ATPK19, ATPK2 | serine/threonine protein kinase 2 | chr3:2648625-2650407 REVERSE LENGTH=471"
contig00507	AT1G76810.1	1739	552	900	1293	1e-168	590	>lcl|AT1G76810.1 | Symbols: | eukaryotic translation initiation factor 2 (eIF-2) family protein | chr1:28831366-28836310 REVERSE LENGTH=1294
contig00508	AT5G61210.1	1021	359	71	300	3e-52	203	>lcl|AT5G61210.1 | Symbols: SNAP33, ATSNAP33, SNP33, ATSNAP33B | soluble N-ethylmaleimide-sensitive factor adaptor protein 33 | chr5:24624027-24625366 FORWARD LENGTH=300"
contig00509	AT4G23850.1	1634	9	1	540	0	683	>lcl|AT4G23850.1 | Symbols: LACS4 | AMP-dependent synthetase and ligase family protein | chr4:12403720-12408263 REVERSE LENGTH=666
contig00510	AT5G18400.3	329	1342	3	272	1e-39	161	>lcl|AT5G18400.3 | Symbols: | Cytokine-induced anti-apoptosis inhibitor 1, Fe-S biogenesis | chr5:6092955-6094876 REVERSE LENGTH=272"
contig00511	AT1G19310.1	440	955	13	192	3e-53	206	>lcl|AT1G19310.1 | Symbols: | RING/U-box superfamily protein | chr1:6676424-6677104 REVERSE LENGTH=226
contig00512	AT1G77590.1	1737	241	198	690	0	679	>lcl|AT1G77590.1 | Symbols: LACS9 | long chain acyl-CoA synthetase 9 | chr1:29148501-29151776 REVERSE LENGTH=691
contig00513	AT5G40870.1	1732	773	166	485	4e-157	551	>lcl|AT5G40870.1 | Symbols: ATUK/UPRT1, UKL1, UK/UPRT1 | uridine kinase/uracil phosphoribosyltransferase 1 | chr5:16375021-16378384 FORWARD LENGTH=486"
contig00514	AT1G45000.1	38	1231	1	399	0	688	>lcl|AT1G45000.1 | Symbols: | AAA-type ATPase family protein | chr1:17009220-17011607 FORWARD LENGTH=399
contig00515	AT1G07670.1	105	1004	613	900	9e-50	195	>lcl|AT1G07670.1 | Symbols: ATECA4, ECA4 | endomembrane-type CA-ATPase 4 | chr1:2370305-2374196 REVERSE LENGTH=1061"
contig00516	AT5G42270.1	1349	300	354	704	5e-160	561	>lcl|AT5G42270.1 | Symbols: VAR1, FTSH5 | FtsH extracellular protease family | chr5:16902659-16905102 FORWARD LENGTH=704"
contig00517	AT5G14640.1	1702	968	166	410	3e-131	466	>lcl|AT5G14640.1 | Symbols: ATSK13, SK13 | shaggy-like kinase 13 | chr5:4719350-4721772 REVERSE LENGTH=410"
contig00518	AT2G38560.1	1474	428	5	378	9e-74	275	>lcl|AT2G38560.1 | Symbols: TFIIS | transcript elongation factor IIS | chr2:16134802-16136319 FORWARD LENGTH=378
contig00519	AT1G53900.1	1454	888	252	424	1e-52	204	>lcl|AT1G53900.1 | Symbols: | Eukaryotic translation initiation factor 2B (eIF-2B) family protein | chr1:20127634-20130834 FORWARD LENGTH=580
contig00521	ATMG01360.1	519	1610	8	374	0	643	>lcl|ATMG01360.1 | Symbols: COX1 | cytochrome oxidase | chrM:349830-351413 REVERSE LENGTH=527
contig00522	AT1G27510.1	1721	345	200	651	1e-88	324	>lcl|AT1G27510.1 | Symbols: | Protein of unknown function (DUF3506) | chr1:9554945-9558293 REVERSE LENGTH=651
contig00523	AT3G62860.1	1725	1039	60	288	2e-82	303	>lcl|AT3G62860.1 | Symbols: | alpha/beta-Hydrolases superfamily protein | chr3:23239577-23242143 REVERSE LENGTH=348
contig00524	AT2G30490.1	1722	1162	316	504	3e-73	273	>lcl|AT2G30490.1 | Symbols: ATC4H, C4H, CYP73A5, REF3 | cinnamate-4-hydroxylase | chr2:12993861-12995683 REVERSE LENGTH=505"
contig00525	AT5G13930.1	8	904	95	394	9e-98	354	>lcl|AT5G13930.1 | Symbols: CHS, TT4, ATCHS | Chalcone and stilbene synthase family protein | chr5:4488762-4490035 FORWARD LENGTH=395"
contig00526	AT5G25900.1	1546	197	61	509	5e-102	369	>lcl|AT5G25900.1 | Symbols: GA3, CYP701A3, ATKO1 | GA requiring 3 | chr5:9036073-9038278 FORWARD LENGTH=509"
contig00528	AT4G05320.4	182	1519	1	446	0	840	>lcl|AT4G05320.4 | Symbols: UBQ10 | polyubiquitin 10 | chr4:2718559-2719932 FORWARD LENGTH=457
contig00529	AT1G49050.1	1219	29	177	571	5e-93	338	>lcl|AT1G49050.1 | Symbols: | Eukaryotic aspartyl protease family protein | chr1:18150638-18153186 FORWARD LENGTH=583
contig00530	AT1G78130.1	1620	280	6	451	4e-90	329	>lcl|AT1G78130.1 | Symbols: UNE2 | Major facilitator superfamily protein | chr1:29400171-29401814 FORWARD LENGTH=490
contig00532	AT2G17720.1	1383	847	18	192	2e-49	194	>lcl|AT2G17720.1 | Symbols: | 2-oxoglutarate (2OG) and Fe(II)-dependent oxygenase superfamily protein | chr2:7697513-7699174 FORWARD LENGTH=291
contig00534	AT2G05840.1	1143	406	1	246	1e-112	404	>lcl|AT2G05840.1 | Symbols: PAA2 | 20S proteasome subunit PAA2 | chr2:2234226-2236053 FORWARD LENGTH=246
contig00535	AT5G06160.1	261	1160	211	504	8e-105	378	>lcl|AT5G06160.1 | Symbols: ATO | splicing factor-related | chr5:1862623-1866298 REVERSE LENGTH=504
contig00536	AT4G23430.2	1612	722	15	313	3e-82	303	>lcl|AT4G23430.2 | Symbols: | NAD(P)-binding Rossmann-fold superfamily protein | chr4:12229171-12231493 FORWARD LENGTH=322
contig00538	AT5G18640.1	281	1006	61	304	3e-86	316	>lcl|AT5G18640.1 | Symbols: | alpha/beta-Hydrolases superfamily protein | chr5:6213283-6215494 FORWARD LENGTH=357
contig00539	AT3G14890.2	1534	944	317	545	5e-21	99.8	>lcl|AT3G14890.2 | Symbols: | phosphoesterase | chr3:5008751-5013060 FORWARD LENGTH=684
contig00540	AT1G36050.2	211	1353	7	386	3e-169	592	>lcl|AT1G36050.2 | Symbols: | Endoplasmic reticulum vesicle transporter protein | chr1:13450467-13453055 FORWARD LENGTH=386
contig00541	AT5G05780.1	1481	585	1	298	1e-138	490	>lcl|AT5G05780.1 | Symbols: RPN8A, AE3, ATHMOV34 | RP non-ATPase subunit 8A | chr5:1735862-1738176 FORWARD LENGTH=308"
contig00542	AT5G36230.1	1492	260	1	411	4e-172	601	>lcl|AT5G36230.1 | Symbols: | ARM repeat superfamily protein | chr5:14273519-14276773 FORWARD LENGTH=411
contig00543	AT5G65620.1	2	1492	294	790	0	760	>lcl|AT5G65620.1 | Symbols: | Zincin-like metalloproteases family protein | chr5:26221951-26225784 FORWARD LENGTH=791
contig00545	AT5G24690.1	1710	823	203	505	1e-82	304	>lcl|AT5G24690.1 | Symbols: | Protein of unknown function (DUF3411) | chr5:8455783-8458513 REVERSE LENGTH=521
contig00546	AT1G66330.2	1424	552	109	401	2e-68	257	>lcl|AT1G66330.2 | Symbols: | senescence-associated family protein | chr1:24729880-24732144 REVERSE LENGTH=417
contig00547	AT1G55860.2	3	947	3362	3678	4e-70	263	>lcl|AT1G55860.2 | Symbols: UPL1 | ubiquitin-protein ligase 1 | chr1:20879900-20892910 REVERSE LENGTH=3681
contig00550	AT4G01800.2	1708	326	577	1029	0	634	>lcl|AT4G01800.2 | Symbols: AGY1, SECA1 | Albino or Glassy Yellow 1 | chr4:770926-776134 REVERSE LENGTH=1042"
contig00552	AT4G17170.1	1456	818	1	211	2e-100	363	>lcl|AT4G17170.1 | Symbols: AT-RAB2, ATRABB1C, ATRAB2A, RAB2A, RABB1C, ATRAB-B1B, RAB-B1B | RAB GTPase homolog B1C | chr4:9644908-9646220 REVERSE LENGTH=211"
contig00553	AT5G61500.1	1700	1515	250	311	7e-29	125	>lcl|AT5G61500.1 | Symbols: ATATG3, ATG3 | autophagy 3 (APG3) | chr5:24734216-24736711 REVERSE LENGTH=313"
contig00554	AT3G43120.1	1287	1078	76	145	8e-17	85.9	>lcl|AT3G43120.1 | Symbols: | SAUR-like auxin-responsive protein family | chr3:15094644-15095312 FORWARD LENGTH=160
contig00555	AT4G14950.1	1623	448	15	412	2e-94	343	>lcl|AT4G14950.1 | Symbols: | SNARE associated Golgi protein family | chr4:8545517-8547722 FORWARD LENGTH=416
contig00556	AT4G03560.1	8	1639	130	672	4e-172	601	>lcl|AT4G03560.1 | Symbols: ATTPC1, TPC1, ATCCH1, FOU2 | two-pore channel 1 | chr4:1580253-1585691 FORWARD LENGTH=733"
contig00557	AT5G23450.3	1678	467	384	776	1e-59	228	>lcl|AT5G23450.3 | Symbols: ATLCBK1, LCBK1 | long-chain base (LCB) kinase 1 | chr5:7905041-7908960 REVERSE LENGTH=778"
contig00559	AT3G12300.1	361	879	1	173	9e-82	301	>lcl|AT3G12300.1 | Symbols: | unknown protein; FUNCTIONS IN: molecular_function unknown; INVOLVED IN: biological_process unknown; LOCATED IN: endomembrane system; EXPRESSED IN: 23 plant structures; EXPRESSED DURING: 15 growth stages; CONTAINS InterPro DOMAIN/s: Protein of unknown function DUF667 (InterPro:IPR007714); Has 373 Blast hits to 371 proteins in 116 species: Archae - 0; Bacteria - 0; Met…
contig00560	AT4G30080.1	554	943	542	665	2e-16	84.3	>lcl|AT4G30080.1 | Symbols: ARF16 | auxin response factor 16 | chr4:14703369-14705564 REVERSE LENGTH=670
contig00561	AT4G36670.1	6	971	196	481	4e-66	249	>lcl|AT4G36670.1 | Symbols: | Major facilitator superfamily protein | chr4:17287680-17289483 REVERSE LENGTH=493
contig00562	AT5G59250.1	7	903	258	556	8e-78	288	>lcl|AT5G59250.1 | Symbols: | Major facilitator superfamily protein | chr5:23903958-23906853 FORWARD LENGTH=558
contig00563	AT1G23900.2	3	656	478	693	6e-48	189	>lcl|AT1G23900.2 | Symbols: GAMMA-ADAPTIN 1 | gamma-adaptin 1 | chr1:8441379-8447152 FORWARD LENGTH=876
contig00564	AT5G57040.1	510	857	78	197	5e-35	146	>lcl|AT5G57040.1 | Symbols: | Lactoylglutathione lyase / glyoxalase I family protein | chr5:23084035-23085116 REVERSE LENGTH=197
contig00565	AT3G06510.1	1700	612	228	588	4e-142	501	>lcl|AT3G06510.1 | Symbols: SFR2, ATSFR2 | Glycosyl hydrolase superfamily protein | chr3:2016450-2019533 FORWARD LENGTH=622"
contig00567	AT2G35040.2	1107	715	341	471	5e-51	199	>lcl|AT2G35040.2 | Symbols: | AICARFT/IMPCHase bienzyme family protein | chr2:14765347-14768023 REVERSE LENGTH=545
contig00568	AT5G16880.2	3	812	130	384	4e-64	243	>lcl|AT5G16880.2 | Symbols: | Target of Myb protein 1 | chr5:5549658-5551274 FORWARD LENGTH=407
contig00569	AT4G31750.1	1486	797	50	279	3e-94	343	>lcl|AT4G31750.1 | Symbols: WIN2 | HOPW1-1-interacting 2 | chr4:15364657-15367207 REVERSE LENGTH=311
contig00571	AT2G40190.1	1456	569	179	455	2e-82	303	>lcl|AT2G40190.1 | Symbols: LEW3 | UDP-Glycosyltransferase superfamily protein | chr2:16785232-16787257 FORWARD LENGTH=463
contig00572	AT1G36730.1	1240	806	1	145	6e-70	262	>lcl|AT1G36730.1 | Symbols: | Translation initiation factor IF2/IF5 | chr1:13898706-13900025 REVERSE LENGTH=439
contig00573	AT5G46290.1	1695	607	109	471	1e-175	613	>lcl|AT5G46290.1 | Symbols: KASI, KAS1 | 3-ketoacyl-acyl carrier protein synthase I | chr5:18774439-18776629 REVERSE LENGTH=473"
contig00574	AT3G02520.1	250	951	5	238	2e-116	416	>lcl|AT3G02520.1 | Symbols: GRF7, GF14 NU | general regulatory factor 7 | chr3:526800-527915 REVERSE LENGTH=265"
contig00575	AT5G58440.1	1691	513	183	577	5e-133	471	>lcl|AT5G58440.1 | Symbols: SNX2a | sorting nexin 2A | chr5:23624154-23626676 REVERSE LENGTH=587
contig00576	AT3G07370.1	108	524	1	137	3e-46	183	>lcl|AT3G07370.1 | Symbols: ATCHIP, CHIP | carboxyl terminus of HSC70-interacting protein | chr3:2358323-2360301 REVERSE LENGTH=278"
contig00577	AT3G12580.1	3	1430	174	650	0	724	>lcl|AT3G12580.1 | Symbols: HSP70, ATHSP70 | heat shock protein 70 | chr3:3991487-3993689 REVERSE LENGTH=650"
contig00578	AT5G50720.1	1194	916	4	98	7e-28	122	>lcl|AT5G50720.1 | Symbols: ATHVA22E, HVA22E | HVA22 homologue E | chr5:20633442-20634502 REVERSE LENGTH=116"
contig00579	AT4G01370.1	1325	261	18	372	3e-163	572	>lcl|AT4G01370.1 | Symbols: ATMPK4, MPK4 | MAP kinase 4 | chr4:567219-568889 FORWARD LENGTH=376"
contig00580	AT4G12650.1	1	1362	196	652	0	678	>lcl|AT4G12650.1 | Symbols: | Endomembrane protein 70 protein family | chr4:7468207-7470165 REVERSE LENGTH=652
contig00581	AT1G31810.1	1686	967	949	1188	5e-91	332	>lcl|AT1G31810.1 | Symbols: AFH14 | Formin Homology 14 | chr1:11399922-11405761 REVERSE LENGTH=1230
contig00582	AT2G40290.1	44	886	9	289	4e-109	392	>lcl|AT2G40290.1 | Symbols: | Eukaryotic translation initiation factor 2 subunit 1 | chr2:16829030-16830889 REVERSE LENGTH=344
contig00583	AT3G05060.1	50	1402	2	451	4e-178	621	>lcl|AT3G05060.1 | Symbols: | NOP56-like pre RNA processing ribonucleoprotein | chr3:1413174-1415564 REVERSE LENGTH=533
contig00584	AT2G37040.1	3	1343	275	724	2e-175	612	>lcl|AT2G37040.1 | Symbols: PAL1, ATPAL1 | PHE ammonia lyase 1 | chr2:15557602-15560237 REVERSE LENGTH=725"
contig00585	AT1G48360.2	1490	372	559	883	1e-101	367	>lcl|AT1G48360.2 | Symbols: | zinc ion binding;nucleic acid binding;hydrolases, acting on acid anhydrides, in phosphorus-containing anhydrides | chr1:17868661-17872946 FORWARD LENGTH=891"
contig00586	AT1G71820.1	1685	24	195	740	0	785	>lcl|AT1G71820.1 | Symbols: SEC6 | SEC6 | chr1:27010022-27016745 FORWARD LENGTH=752
contig00588	AT3G19760.1	94	1263	19	408	0	688	>lcl|AT3G19760.1 | Symbols: EIF4A-III | eukaryotic initiation factor 4A-III | chr3:6863790-6866242 FORWARD LENGTH=408
contig00589	AT1G28510.1	1663	1304	1	120	1e-42	171	>lcl|AT1G28510.1 | Symbols: | Optic atrophy 3 protein (OPA3) | chr1:10024036-10025939 FORWARD LENGTH=171
contig00590	AT4G30950.1	1520	408	50	419	2e-167	585	>lcl|AT4G30950.1 | Symbols: FAD6, FADC, SFD4 | fatty acid desaturase 6 | chr4:15057278-15059673 REVERSE LENGTH=448"
contig00591	AT1G79920.2	98	760	359	581	3e-49	193	>lcl|AT1G79920.2 | Symbols: | Heat shock protein 70 (Hsp 70) family protein | chr1:30058935-30062224 REVERSE LENGTH=831
contig00592	AT5G65780.1	117	1019	82	368	1e-45	181	>lcl|AT5G65780.1 | Symbols: ATBCAT-5 | branched-chain amino acid aminotransferase 5 / branched-chain amino acid transaminase 5 (BCAT5) | chr5:26316418-26318585 FORWARD LENGTH=415
contig00593	AT5G13490.2	1441	485	62	380	5e-136	481	>lcl|AT5G13490.2 | Symbols: AAC2 | ADP/ATP carrier 2 | chr5:4336034-4337379 FORWARD LENGTH=385
contig00594	AT3G01780.1	17	769	888	1165	6e-62	235	>lcl|AT3G01780.1 | Symbols: TPLATE | ARM repeat superfamily protein | chr3:279171-283399 FORWARD LENGTH=1176
contig00596	AT5G47200.1	483	761	45	137	5e-43	172	>lcl|AT5G47200.1 | Symbols: ATRABD2B, ATRAB1A, RAB1A | RAB GTPase homolog 1A | chr5:19167029-19168718 FORWARD LENGTH=202"
contig00597	AT3G46060.3	488	1093	11	214	4e-85	312	>lcl|AT3G46060.3 | Symbols: ARA3 | RAB GTPase homolog 8A | chr3:16917908-16919740 FORWARD LENGTH=216
contig00598	AT3G01930.2	1677	1057	379	581	5e-67	252	>lcl|AT3G01930.2 | Symbols: | Major facilitator superfamily protein | chr3:319289-321488 REVERSE LENGTH=584
contig00599	AT5G20620.1	631	1680	27	376	0	659	>lcl|AT5G20620.1 | Symbols: UBQ4 | ubiquitin 4 | chr5:6973315-6974463 REVERSE LENGTH=382
contig00600	AT4G13970.1	2	937	344	646	5e-40	162	>lcl|AT4G13970.1 | Symbols: | zinc ion binding | chr4:8070696-8074134 REVERSE LENGTH=778
contig00603	AT5G20610.1	1674	730	869	1161	7e-47	185	>lcl|AT5G20610.1 | Symbols: | unknown protein; BEST Arabidopsis thaliana protein match is: unknown protein (TAIR:AT5G26160.1); Has 918 Blast hits to 759 proteins in 180 species: Archae - 6; Bacteria - 105; Metazoa - 264; Fungi - 89; Plants - 167; Viruses - 5; Other Eukaryotes - 282 (source: NCBI BLink). | chr5:6969184-6972794 FORWARD LENGTH=1164
contig00604	AT3G51050.1	1671	157	190	693	9e-154	540	>lcl|AT3G51050.1 | Symbols: | FG-GAP repeat-containing protein | chr3:18954023-18957698 FORWARD LENGTH=698
contig00605	AT2G34190.1	147	1460	9	443	4e-149	525	>lcl|AT2G34190.1 | Symbols: | Xanthine/uracil permease family protein | chr2:14437065-14439407 FORWARD LENGTH=524
contig00606	AT4G35780.1	158	1033	279	567	1e-120	431	>lcl|AT4G35780.1 | Symbols: | ACT-like protein tyrosine kinase family protein | chr4:16946729-16950405 REVERSE LENGTH=570
contig00607	AT3G53710.2	1448	948	236	426	8e-24	108	>lcl|AT3G53710.2 | Symbols: AGD6 | ARF-GAP domain 6 | chr3:19903730-19905419 REVERSE LENGTH=459
contig00608	AT2G20420.1	636	1319	192	419	9e-103	371	>lcl|AT2G20420.1 | Symbols: | ATP citrate lyase (ACL) family protein | chr2:8805574-8807858 FORWARD LENGTH=421
contig00609	AT1G12360.1	1637	249	188	662	4e-114	409	>lcl|AT1G12360.1 | Symbols: KEU | Sec1/munc18-like (SM) proteins superfamily | chr1:4201172-4206144 FORWARD LENGTH=666
contig00611	AT2G41740.1	42	977	608	976	5e-42	169	>lcl|AT2G41740.1 | Symbols: VLN2, ATVLN2 | villin 2 | chr2:17410962-17416878 REVERSE LENGTH=976"
contig00612	AT4G17100.2	374	1306	129	436	5e-98	355	>lcl|AT4G17100.2 | Symbols: | EXPRESSED IN: 23 plant structures; EXPRESSED DURING: 13 growth stages; CONTAINS InterPro DOMAIN/s: Endoribonuclease XendoU (InterPro:IPR018998). | chr4:9610164-9612513 REVERSE LENGTH=437
contig00613	AT2G30390.1	31	1275	96	510	9e-178	620	>lcl|AT2G30390.1 | Symbols: FC2, FC-II, ATFC-II | ferrochelatase 2 | chr2:12951242-12953985 REVERSE LENGTH=512"
contig00614	AT4G32750.1	289	1086	5	271	1e-58	224	>lcl|AT4G32750.1 | Symbols: | unknown protein; Has 30201 Blast hits to 17322 proteins in 780 species: Archae - 12; Bacteria - 1396; Metazoa - 17338; Fungi - 3422; Plants - 5037; Viruses - 0; Other Eukaryotes - 2996 (source: NCBI BLink). | chr4:15796415-15798091 REVERSE LENGTH=293
contig00615	AT2G29080.1	1400	735	570	790	1e-93	341	>lcl|AT2G29080.1 | Symbols: ftsh3 | FTSH protease 3 | chr2:12489911-12492999 REVERSE LENGTH=809
contig00616	AT1G09870.1	1663	428	52	455	1e-113	407	>lcl|AT1G09870.1 | Symbols: | histidine acid phosphatase family protein | chr1:3205817-3208444 FORWARD LENGTH=487
contig00617	AT2G34460.1	788	1441	32	255	5e-27	119	>lcl|AT2G34460.1 | Symbols: | NAD(P)-binding Rossmann-fold superfamily protein | chr2:14529635-14530732 FORWARD LENGTH=280
contig00618	AT3G47790.1	1671	94	395	899	4e-176	615	>lcl|AT3G47790.1 | Symbols: ATATH7, ATH7 | ABC2 homolog 7 | chr3:17629584-17633711 FORWARD LENGTH=901"
contig00619	AT5G07440.2	1332	100	1	411	0	672	>lcl|AT5G07440.2 | Symbols: GDH2 | glutamate dehydrogenase 2 | chr5:2356153-2358012 FORWARD LENGTH=411
contig00620	AT1G75440.1	422	898	3	161	3e-70	263	>lcl|AT1G75440.1 | Symbols: UBC16 | ubiquitin-conjugating enzyme 16 | chr1:28313623-28314960 FORWARD LENGTH=161
contig00621	AT1G61250.1	1593	658	1	289	2e-78	290	>lcl|AT1G61250.1 | Symbols: SC3 | secretory carrier 3 | chr1:22586035-22588664 FORWARD LENGTH=289
contig00622	AT4G33950.1	1	999	27	362	3e-147	519	>lcl|AT4G33950.1 | Symbols: OST1, SNRK2-6, SRK2E, SNRK2.6, P44, ATOST1 | Protein kinase superfamily protein | chr4:16272364-16274657 FORWARD LENGTH=362"
contig00623	AT3G06350.1	1300	728	411	603	3e-49	193	>lcl|AT3G06350.1 | Symbols: EMB3004, MEE32 | dehydroquinate dehydratase, putative / shikimate dehydrogenase, putative | chr3:1924536-1927701 REVERSE LENGTH=603"
contig00624	AT3G17800.2	252	1334	84	425	3e-83	306	>lcl|AT3G17800.2 | Symbols: | Protein of unknown function (DUF760) | chr3:6091248-6092873 REVERSE LENGTH=427
contig00625	AT5G41370.1	1670	684	439	766	6e-129	458	>lcl|AT5G41370.1 | Symbols: XPB1, ATXPB1 | homolog of xeroderma pigmentosum complementation group B 1 | chr5:16551337-16555792 FORWARD LENGTH=767"
contig00627	AT3G10050.1	1498	386	222	592	5e-140	494	>lcl|AT3G10050.1 | Symbols: OMR1 | L-O-methylthreonine resistant 1 | chr3:3099164-3101741 REVERSE LENGTH=592
contig00628	AT1G73020.2	1452	283	251	641	1e-101	367	>lcl|AT1G73020.2 | Symbols: | unknown protein; FUNCTIONS IN: molecular_function unknown; INVOLVED IN: biological_process unknown; LOCATED IN: cellular_component unknown; EXPRESSED IN: 22 plant structures; EXPRESSED DURING: 13 growth stages; CONTAINS InterPro DOMAIN/s: Protein of unknown function DUF590 (InterPro:IPR007632). | chr1:27469714-27473181 REVERSE LENGTH=665
contig00629	AT5G26340.1	1487	3	1	501	2e-171	599	>lcl|AT5G26340.1 | Symbols: MSS1, STP13, ATSTP13 | Major facilitator superfamily protein | chr5:9243851-9246994 REVERSE LENGTH=526"
contig00630	AT5G20990.1	1662	187	212	668	3e-150	528	>lcl|AT5G20990.1 | Symbols: B73, SIR4, CNX, CHL6, CNX1 | molybdopterin biosynthesis CNX1 protein / molybdenum cofactor biosynthesis enzyme CNX1 (CNX1) | chr5:7128737-7133397 REVERSE LENGTH=670"
contig00631	AT1G64060.1	1	972	651	944	1e-104	377	>lcl|AT1G64060.1 | Symbols: ATRBOH F, ATRBOHF, RBOHAP108, RBOHF, RBOH F | respiratory burst oxidase protein F | chr1:23770266-23776317 FORWARD LENGTH=944"
contig00632	AT5G53470.1	515	1297	81	332	5e-67	252	>lcl|AT5G53470.1 | Symbols: ACBP1, ACBP | acyl-CoA binding protein 1 | chr5:21710497-21712391 FORWARD LENGTH=338"
contig00633	AT3G26520.1	184	918	10	253	4e-72	269	>lcl|AT3G26520.1 | Symbols: TIP2, SITIP, GAMMA-TIP2, TIP1;2 | tonoplast intrinsic protein 2 | chr3:9722770-9723703 REVERSE LENGTH=253"
contig00634	AT3G47340.1	1662	685	244	571	8e-147	517	>lcl|AT3G47340.1 | Symbols: ASN1, DIN6, AT-ASN1 | glutamine-dependent asparagine synthase 1 | chr3:17438136-17441043 REVERSE LENGTH=584"
contig00635	AT3G13600.1	207	1241	95	445	5e-76	282	>lcl|AT3G13600.1 | Symbols: | calmodulin-binding family protein | chr3:4445102-4447383 FORWARD LENGTH=605
contig00636	AT1G79440.1	1534	341	130	527	7e-65	245	>lcl|AT1G79440.1 | Symbols: ALDH5F1, SSADH1, SSADH | aldehyde dehydrogenase 5F1 | chr1:29882525-29887275 REVERSE LENGTH=528"
contig00637	AT3G10410.1	60	1106	166	515	3e-132	469	>lcl|AT3G10410.1 | Symbols: SCPL49, CPY | SERINE CARBOXYPEPTIDASE-LIKE 49 | chr3:3235518-3238063 REVERSE LENGTH=516"
contig00638	AT2G17820.1	649	206	1038	1195	4e-49	192	>lcl|AT2G17820.1 | Symbols: ATHK1, AHK1, HK1 | histidine kinase 1 | chr2:7743133-7748013 REVERSE LENGTH=1207"
contig00639	AT1G04635.1	1077	1364	59	150	5e-15	79.7	>lcl|AT1G04635.1 | Symbols: EMB1687 | ribonuclease P family protein / Rpp14 family protein | chr1:1291350-1291805 FORWARD LENGTH=151
contig00640	AT3G16760.1	917	1321	337	473	6e-36	149	>lcl|AT3G16760.1 | Symbols: | Tetratricopeptide repeat (TPR)-like superfamily protein | chr3:5703213-5705080 FORWARD LENGTH=475
contig00641	AT5G27920.1	1657	329	163	641	2e-75	280	>lcl|AT5G27920.1 | Symbols: | F-box family protein | chr5:9942063-9944507 REVERSE LENGTH=642
contig00642	AT1G79620.1	524	1621	560	935	1e-84	310	>lcl|AT1G79620.1 | Symbols: | Leucine-rich repeat protein kinase family protein | chr1:29957633-29962174 REVERSE LENGTH=971
contig00643	AT4G00620.1	392	1144	41	299	1e-70	264	>lcl|AT4G00620.1 | Symbols: | Amino acid dehydrogenase family protein | chr4:259265-260788 REVERSE LENGTH=360
contig00644	AT2G42670.1	1390	662	6	237	1e-63	241	>lcl|AT2G42670.1 | Symbols: | Protein of unknown function (DUF1637) | chr2:17772004-17773700 REVERSE LENGTH=241
contig00646	AT1G74380.1	3	740	195	439	2e-82	303	>lcl|AT1G74380.1 | Symbols: XXT5 | xyloglucan xylosyltransferase 5 | chr1:27959848-27961221 FORWARD LENGTH=457
contig00647	AT4G12230.1	1637	1419	203	275	3e-23	107	>lcl|AT4G12230.1 | Symbols: | alpha/beta-Hydrolases superfamily protein | chr4:7284645-7287348 FORWARD LENGTH=392
contig00648	AT2G37980.1	3	410	484	619	4e-50	196	>lcl|AT2G37980.1 | Symbols: | O-fucosyltransferase family protein | chr2:15894162-15897452 REVERSE LENGTH=638
contig00649	AT1G14400.2	471	917	1	148	2e-37	154	>lcl|AT1G14400.2 | Symbols: UBC1, ATUBC1 | ubiquitin carrier protein 1 | chr1:4927294-4928136 REVERSE LENGTH=152"
contig00651	AT2G35260.1	979	1644	107	326	2e-66	250	>lcl|AT2G35260.1 | Symbols: | unknown protein; FUNCTIONS IN: molecular_function unknown; INVOLVED IN: biological_process unknown; LOCATED IN: chloroplast; EXPRESSED IN: 21 plant structures; EXPRESSED DURING: 13 growth stages; BEST Arabidopsis thaliana protein match is: unknown protein (TAIR:AT4G17840.1); Has 42 Blast hits to 42 proteins in 14 species: Archae - 0; Bacteria - 0; Metazoa - 0; Fungi …
contig00653	AT3G05710.2	1551	598	1	329	9e-79	291	>lcl|AT3G05710.2 | Symbols: SYP43, ATSYP43 | syntaxin of plants 43 | chr3:1685262-1687229 FORWARD LENGTH=331"
contig00654	AT5G35690.1	1652	900	248	477	3e-18	90.5	>lcl|AT5G35690.1 | Symbols: | CONTAINS InterPro DOMAIN/s: WLM (InterPro:IPR013536), PUB domain (InterPro:IPR018997), PUG domain (InterPro:IPR006567); BEST Arabidopsis thaliana protein match is: zinc ion binding (TAIR:AT1G55915.1); Has 30201 Blast hits to 17322 proteins in 780 species: Archae - 12; Bacteria - 1396; Metazoa - 17338; Fungi - 3422; Plants - 5037; Viruses - 0; Other Eukaryotes - 2996 …
contig00655	AT2G44510.1	1318	518	66	326	2e-65	247	>lcl|AT2G44510.1 | Symbols: | CDK inhibitor P21 binding protein | chr2:18377411-18379030 FORWARD LENGTH=326
contig00656	AT1G22510.1	432	965	1	176	9e-42	168	>lcl|AT1G22510.1 | Symbols: | RING/U-box protein with domain of unknown function (DUF 1232) | chr1:7951003-7952597 REVERSE LENGTH=185
contig00657	AT4G29420.1	11	1360	1	440	3e-25	114	>lcl|AT4G29420.1 | Symbols: | F-box/RNI-like superfamily protein | chr4:14470715-14472204 REVERSE LENGTH=446
contig00658	AT4G10960.1	1446	427	4	342	8e-144	507	>lcl|AT4G10960.1 | Symbols: UGE5 | UDP-D-glucose/UDP-D-galactose 4-epimerase 5 | chr4:6716083-6718472 REVERSE LENGTH=351
contig00659	AT2G38110.1	1651	617	153	498	7e-110	394	>lcl|AT2G38110.1 | Symbols: ATGPAT6, GPAT6 | glycerol-3-phosphate acyltransferase 6 | chr2:15952816-15955364 REVERSE LENGTH=501"
contig00660	AT1G76670.1	121	1134	6	343	9e-113	404	>lcl|AT1G76670.1 | Symbols: | Nucleotide-sugar transporter family protein | chr1:28772890-28774569 REVERSE LENGTH=347
contig00663	AT3G46970.1	1646	414	336	731	2e-179	626	>lcl|AT3G46970.1 | Symbols: ATPHS2, PHS2 | alpha-glucan phosphorylase 2 | chr3:17301625-17306111 REVERSE LENGTH=841"
contig00664	AT3G15010.2	1446	592	4	295	6e-77	285	>lcl|AT3G15010.2 | Symbols: | RNA-binding (RRM/RBD/RNP motifs) family protein | chr3:5052844-5054058 FORWARD LENGTH=404
contig00665	AT4G25970.1	1559	540	286	624	7e-134	474	>lcl|AT4G25970.1 | Symbols: PSD3 | phosphatidylserine decarboxylase 3 | chr4:13184240-13189139 FORWARD LENGTH=635
contig00666	AT3G01420.1	1130	3	208	584	3e-122	436	>lcl|AT3G01420.1 | Symbols: ALPHA-DOX1, DOX1, DIOX1, PADOX-1 | Peroxidase superfamily protein | chr3:159689-162726 REVERSE LENGTH=639"
contig00667	AT1G06070.1	1462	1043	165	307	1e-46	184	>lcl|AT1G06070.1 | Symbols: | Basic-leucine zipper (bZIP) transcription factor family protein | chr1:1835201-1837116 REVERSE LENGTH=423
contig00668	AT4G24690.1	1155	766	582	703	4e-11	67	>lcl|AT4G24690.1 | Symbols: | ubiquitin-associated (UBA)/TS-N domain-containing protein / octicosapeptide/Phox/Bemp1 (PB1) domain-containing protein | chr4:12741191-12744202 FORWARD LENGTH=704
contig00669	AT3G10370.1	1642	191	147	629	0	725	>lcl|AT3G10370.1 | Symbols: SDP6 | FAD-dependent oxidoreductase family protein | chr3:3216502-3219027 FORWARD LENGTH=629
contig00670	AT1G31780.1	1644	376	283	664	8e-93	338	>lcl|AT1G31780.1 | Symbols: | CONTAINS InterPro DOMAIN/s: Conserved oligomeric complex COG6 (InterPro:IPR010490); Has 384 Blast hits to 379 proteins in 190 species: Archae - 0; Bacteria - 4; Metazoa - 151; Fungi - 156; Plants - 42; Viruses - 0; Other Eukaryotes - 31 (source: NCBI BLink). | chr1:11391341-11394610 FORWARD LENGTH=680
contig00671	AT3G29320.1	207	980	705	962	5e-114	408	>lcl|AT3G29320.1 | Symbols: | Glycosyl transferase, family 35 | chr3:11252871-11257587 FORWARD LENGTH=962"
contig00673	AT4G12300.1	1374	190	122	512	2e-67	253	>lcl|AT4G12300.1 | Symbols: CYP706A4 | cytochrome P450, family 706, subfamily A, polypeptide 4 | chr4:7308016-7309692 REVERSE LENGTH=516"
contig00674	AT3G54110.1	129	950	23	295	2e-125	446	>lcl|AT3G54110.1 | Symbols: ATPUMP1, UCP, PUMP1, ATUCP1, UCP1 | plant uncoupling mitochondrial protein 1 | chr3:20038890-20040996 FORWARD LENGTH=306"
contig00675	AT5G54590.2	1623	814	140	398	2e-48	191	>lcl|AT5G54590.2 | Symbols: CRLK1 | Protein kinase superfamily protein | chr5:22180480-22182698 FORWARD LENGTH=440
contig00676	AT5G11010.3	5	793	122	366	1e-53	207	>lcl|AT5G11010.3 | Symbols: | Pre-mRNA cleavage complex II protein family | chr5:3484176-3486067 FORWARD LENGTH=368
contig00677	AT3G12580.1	1638	373	197	618	0	700	>lcl|AT3G12580.1 | Symbols: HSP70, ATHSP70 | heat shock protein 70 | chr3:3991487-3993689 REVERSE LENGTH=650"
contig00678	AT4G17080.1	1642	1388	391	475	2e-28	124	>lcl|AT4G17080.1 | Symbols: | Histone H3 K4-specific methyltransferase SET7/9 family protein | chr4:9601570-9603815 FORWARD LENGTH=513
contig00679	AT5G46210.1	3	1148	387	768	0	670	>lcl|AT5G46210.1 | Symbols: CUL4, ATCUL4 | cullin4 | chr5:18731569-18736653 REVERSE LENGTH=792"
contig00680	AT3G26340.1	1208	471	29	272	4e-115	412	>lcl|AT3G26340.1 | Symbols: | N-terminal nucleophile aminohydrolases (Ntn hydrolases) superfamily protein | chr3:9650600-9652572 REVERSE LENGTH=273
contig00681	AT4G12300.1	1636	191	37	511	2e-88	323	>lcl|AT4G12300.1 | Symbols: CYP706A4 | cytochrome P450, family 706, subfamily A, polypeptide 4 | chr4:7308016-7309692 REVERSE LENGTH=516"
contig00682	AT5G25757.1	40	1272	101	514	4e-173	605	>lcl|AT5G25757.1 | Symbols: | RNA polymerase I-associated factor PAF67 | chr5:8965515-8967460 REVERSE LENGTH=514
contig00683	AT5G28830.1	1460	573	24	318	5e-35	146	>lcl|AT5G28830.1 | Symbols: | calcium-binding EF hand family protein | chr5:10856801-10858394 FORWARD LENGTH=324
contig00684	AT2G46900.1	1620	475	248	614	9e-82	301	>lcl|AT2G46900.1 | Symbols: | CONTAINS InterPro DOMAIN/s: Basic helix-loop-helix, Nulp1-type (InterPro:IPR006994); Has 2929 Blast hits to 2464 proteins in 333 species: Archae - 2; Bacteria - 151; Metazoa - 913; Fungi - 372; Plants - 141; Viruses - 47; Other Eukaryotes - 1303 (source: NCBI BLink). | chr2:19269678-19271987 FORWARD LENGTH=627"
contig00685	AT1G49820.1	207	1433	9	419	4e-145	511	>lcl|AT1G49820.1 | Symbols: ATMTK, MTK | S-methyl-5-thioribose kinase | chr1:18443005-18444907 FORWARD LENGTH=420"
contig00687	AT5G16120.2	528	1397	70	359	7e-103	371	>lcl|AT5G16120.2 | Symbols: | alpha/beta-Hydrolases superfamily protein | chr5:5265820-5267775 FORWARD LENGTH=369
contig00688	AT1G66080.1	950	1498	1	188	9e-50	195	>lcl|AT1G66080.1 | Symbols: | unknown protein; CONTAINS InterPro DOMAIN/s: Protein of unknown function DUF775 (InterPro:IPR008493); Has 285 Blast hits to 283 proteins in 133 species: Archae - 0; Bacteria - 0; Metazoa - 120; Fungi - 88; Plants - 50; Viruses - 0; Other Eukaryotes - 27 (source: NCBI BLink). | chr1:24600356-24601027 REVERSE LENGTH=190
contig00690	AT3G49940.1	61	462	1	133	2e-52	204	>lcl|AT3G49940.1 | Symbols: LBD38 | LOB domain-containing protein 38 | chr3:18514465-18515302 FORWARD LENGTH=247
contig00691	AT2G41220.1	1616	648	1287	1609	6e-133	471	>lcl|AT2G41220.1 | Symbols: GLU2 | glutamate synthase 2 | chr2:17177934-17188388 FORWARD LENGTH=1629
contig00692	AT4G30440.1	13	645	164	374	3e-92	336	>lcl|AT4G30440.1 | Symbols: GAE1 | UDP-D-glucuronate 4-epimerase 1 | chr4:14881976-14883265 REVERSE LENGTH=429
contig00693	AT4G21450.1	467	1144	58	290	7e-50	195	>lcl|AT4G21450.1 | Symbols: | PapD-like superfamily protein | chr4:11426136-11428125 FORWARD LENGTH=295
contig00694	AT4G18010.1	2	559	435	616	2e-18	91.3	>lcl|AT4G18010.1 | Symbols: IP5PII, AT5PTASE2, 5PTASE2 | myo-inositol polyphosphate 5-phosphatase 2 | chr4:9991194-9994099 REVERSE LENGTH=646"
contig00695	AT5G66120.2	325	1479	56	442	4e-158	555	>lcl|AT5G66120.2 | Symbols: | 3-dehydroquinate synthase, putative | chr5:26431516-26433649 REVERSE LENGTH=442"
contig00696	AT3G57810.1	1078	1620	22	192	1e-27	121	>lcl|AT3G57810.1 | Symbols: | Cysteine proteinases superfamily protein | chr3:21416336-21417809 FORWARD LENGTH=274
contig00697	AT1G49780.1	115	849	174	415	3e-13	73.9	>lcl|AT1G49780.1 | Symbols: PUB26 | plant U-box 26 | chr1:18429024-18430289 REVERSE LENGTH=421
contig00698	AT5G65750.1	1618	491	645	1020	0	641	>lcl|AT5G65750.1 | Symbols: | 2-oxoglutarate dehydrogenase, E1 component | chr5:26304212-26307947 FORWARD LENGTH=1025"
contig00699	AT5G41340.1	262	783	1	173	6e-66	248	>lcl|AT5G41340.1 | Symbols: UBC4, ATUBC4 | ubiquitin conjugating enzyme 4 | chr5:16538296-16539956 REVERSE LENGTH=187"
contig00700	AT2G27050.1	1617	1063	255	436	5e-28	122	>lcl|AT2G27050.1 | Symbols: EIL1, AtEIL1 | ETHYLENE-INSENSITIVE3-like 1 | chr2:11546314-11548068 FORWARD LENGTH=584"
contig00701	AT5G03730.1	184	1008	542	816	9e-116	414	>lcl|AT5G03730.1 | Symbols: CTR1, SIS1, AtCTR1 | Protein kinase superfamily protein | chr5:974958-979660 REVERSE LENGTH=821"
contig00702	AT3G47780.1	238	888	619	835	5e-89	325	>lcl|AT3G47780.1 | Symbols: ATATH6, ATH6 | ABC2 homolog 6 | chr3:17624500-17628972 FORWARD LENGTH=935"
contig00703	AT4G31990.4	686	1303	242	447	2e-97	353	>lcl|AT4G31990.4 | Symbols: ASP5 | aspartate aminotransferase 5 | chr4:15471074-15473521 REVERSE LENGTH=448
contig00705	AT5G47200.1	1451	846	1	201	5e-97	352	>lcl|AT5G47200.1 | Symbols: ATRABD2B, ATRAB1A, RAB1A | RAB GTPase homolog 1A | chr5:19167029-19168718 FORWARD LENGTH=202"
contig00706	AT1G51200.4	809	1315	2	167	1e-37	155	>lcl|AT1G51200.4 | Symbols: | A20/AN1-like zinc finger family protein | chr1:18985690-18986211 FORWARD LENGTH=173
contig00707	AT1G68410.2	2	457	275	431	3e-38	156	>lcl|AT1G68410.2 | Symbols: | Protein phosphatase 2C family protein | chr1:25650262-25652255 REVERSE LENGTH=436
contig00708	AT1G56350.1	914	3	134	437	5e-98	355	>lcl|AT1G56350.1 | Symbols: | Peptide chain release factor 2 | chr1:21094840-21097826 FORWARD LENGTH=482
contig00709	AT3G61430.2	1618	803	14	286	2e-128	456	>lcl|AT3G61430.2 | Symbols: PIP1A, ATPIP1, PIP1, PIP1;1 | plasma membrane intrinsic protein 1A | chr3:22733657-22735113 FORWARD LENGTH=286"
contig00710	AT5G50400.1	1618	107	110	611	0	666	>lcl|AT5G50400.1 | Symbols: ATPAP27, PAP27 | purple acid phosphatase 27 | chr5:20523575-20526231 REVERSE LENGTH=611"
contig00711	AT1G09780.1	3	1178	169	557	2e-168	589	>lcl|AT1G09780.1 | Symbols: | Phosphoglycerate mutase, 2,3-bisphosphoglycerate-independent | chr1:3165550-3167812 REVERSE LENGTH=557"
contig00712	AT5G03160.1	1	792	178	440	2e-92	336	>lcl|AT5G03160.1 | Symbols: ATP58IPK, P58IPK | homolog of mamallian P58IPK | chr5:750286-752671 FORWARD LENGTH=482"
contig00714	AT4G21160.4	1609	779	88	337	3e-63	239	>lcl|AT4G21160.4 | Symbols: ZAC | Calcium-dependent ARF-type GTPase activating protein family | chr4:11284694-11286532 FORWARD LENGTH=337
contig00715	AT3G57340.2	1537	707	78	362	5e-56	216	>lcl|AT3G57340.2 | Symbols: | Heat shock protein DnaJ, N-terminal with domain of unknown function (DUF1977) | chr3:21219175-21220278 FORWARD LENGTH=367"
contig00716	AT2G38040.2	2	1126	88	460	2e-130	463	>lcl|AT2G38040.2 | Symbols: CAC3 | acetyl Co-enzyme a carboxylase carboxyltransferase alpha subunit | chr2:15917612-15920749 FORWARD LENGTH=769
contig00718	AT1G52870.2	1178	285	80	362	1e-103	374	>lcl|AT1G52870.2 | Symbols: | Peroxisomal membrane 22 kDa (Mpv17/PMP22) family protein | chr1:19685856-19687678 FORWARD LENGTH=366
contig00719	AT5G60160.1	1529	363	21	402	7e-132	468	>lcl|AT5G60160.1 | Symbols: | Zn-dependent exopeptidases superfamily protein | chr5:24223887-24226783 REVERSE LENGTH=477
contig00720	AT1G30580.1	1365	343	54	394	5e-165	578	>lcl|AT1G30580.1 | Symbols: | GTP binding | chr1:10831953-10835454 REVERSE LENGTH=394
contig00721	AT5G10240.1	1053	1565	59	228	4e-75	279	>lcl|AT5G10240.1 | Symbols: ASN3 | asparagine synthetase 3 | chr5:3212934-3216418 REVERSE LENGTH=578
contig00722	AT2G38360.1	550	1080	39	220	2e-47	187	>lcl|AT2G38360.1 | Symbols: PRA1.B4 | prenylated RAB acceptor 1.B4 | chr2:16069840-16070502 REVERSE LENGTH=220
contig00723	AT5G27430.1	1370	888	6	166	4e-52	202	>lcl|AT5G27430.1 | Symbols: | Signal peptidase subunit | chr5:9687470-9689185 FORWARD LENGTH=167
contig00724	AT5G35690.1	1608	913	248	477	6e-16	82.8	>lcl|AT5G35690.1 | Symbols: | CONTAINS InterPro DOMAIN/s: WLM (InterPro:IPR013536), PUB domain (InterPro:IPR018997), PUG domain (InterPro:IPR006567); BEST Arabidopsis thaliana protein match is: zinc ion binding (TAIR:AT1G55915.1); Has 30201 Blast hits to 17322 proteins in 780 species: Archae - 12; Bacteria - 1396; Metazoa - 17338; Fungi - 3422; Plants - 5037; Viruses - 0; Other Eukaryotes - 2996 …
contig00725	AT1G23010.1	1586	87	80	579	2e-87	320	>lcl|AT1G23010.1 | Symbols: LPR1 | Cupredoxin superfamily protein | chr1:8147353-8149580 FORWARD LENGTH=581
contig00726	AT5G10560.1	665	1345	558	789	6e-58	222	>lcl|AT5G10560.1 | Symbols: | Glycosyl hydrolase family protein | chr5:3336335-3339351 REVERSE LENGTH=792
contig00727	AT1G07030.1	1147	266	32	324	5e-92	335	>lcl|AT1G07030.1 | Symbols: | Mitochondrial substrate carrier family protein | chr1:2158631-2160524 REVERSE LENGTH=326
contig00728	AT1G01970.1	1526	564	93	409	2e-51	201	>lcl|AT1G01970.1 | Symbols: | Tetratricopeptide repeat (TPR)-like superfamily protein | chr1:338538-339905 FORWARD LENGTH=409
contig00729	AT5G61060.1	1	714	150	386	4e-77	286	>lcl|AT5G61060.1 | Symbols: HDA05, HDA5, ATHDA5 | histone deacetylase 5 | chr5:24567137-24570917 REVERSE LENGTH=660"
contig00730	AT3G27020.1	1604	204	207	670	4e-160	561	>lcl|AT3G27020.1 | Symbols: YSL6 | YELLOW STRIPE like 6 | chr3:9961623-9964461 REVERSE LENGTH=676
contig00731	AT5G49800.1	1295	651	13	235	1e-55	214	>lcl|AT5G49800.1 | Symbols: | Polyketide cyclase/dehydrase and lipid transport superfamily protein | chr5:20234771-20236135 REVERSE LENGTH=242
contig00732	AT1G10210.2	1148	570	173	364	3e-67	253	>lcl|AT1G10210.2 | Symbols: ATMPK1, MPK1 | mitogen-activated protein kinase 1 | chr1:3349579-3350776 FORWARD LENGTH=370"
contig00733	AT3G19000.1	105	1127	5	350	4e-79	292	>lcl|AT3G19000.1 | Symbols: | 2-oxoglutarate (2OG) and Fe(II)-dependent oxygenase superfamily protein | chr3:6553668-6554987 REVERSE LENGTH=352
contig00734	AT4G13270.1	465	932	63	212	2e-14	77.8	>lcl|AT4G13270.1 | Symbols: | Late embryogenesis abundant (LEA) hydroxyproline-rich glycoprotein family | chr4:7731280-7732902 FORWARD LENGTH=215
contig00735	AT4G38790.1	1281	781	6	171	1e-50	197	>lcl|AT4G38790.1 | Symbols: | ER lumen protein retaining receptor family protein | chr4:18111426-18112977 FORWARD LENGTH=273
contig00736	AT4G30920.1	1593	829	100	353	1e-73	274	>lcl|AT4G30920.1 | Symbols: | Cytosol aminopeptidase family protein | chr4:15046589-15049304 REVERSE LENGTH=583
contig00737	AT5G55280.1	345	1427	51	418	4e-125	445	>lcl|AT5G55280.1 | Symbols: FTSZ1-1, ATFTSZ1-1, CPFTSZ | homolog of bacterial cytokinesis Z-ring protein FTSZ 1-1 | chr5:22420740-22422527 REVERSE LENGTH=433"
contig00738	ATMG00220.1	495	674	265	324	9e-15	79	>lcl|ATMG00220.1 | Symbols: COB | apocytochrome b | chrM:60235-61416 FORWARD LENGTH=393
contig00739	AT2G03120.1	1400	375	5	344	6e-138	488	>lcl|AT2G03120.1 | Symbols: ATSPP, SPP | signal peptide peptidase | chr2:937554-940083 FORWARD LENGTH=344"
contig00740	AT5G36940.1	1576	1445	512	555	6e-11	66.2	>lcl|AT5G36940.1 | Symbols: CAT3 | cationic amino acid transporter 3 | chr5:14590330-14594137 FORWARD LENGTH=609
contig00741	AT5G10260.1	1199	582	2	207	2e-91	333	>lcl|AT5G10260.1 | Symbols: AtRABH1e, RABH1e | RAB GTPase homolog H1E | chr5:3219991-3221301 FORWARD LENGTH=207"
contig00743	AT4G33240.3	1340	432	1441	1741	8e-114	407	>lcl|AT4G33240.3 | Symbols: FAB1A | 1-phosphatidylinositol-4-phosphate 5-kinases;zinc ion binding;1-phosphatidylinositol-3-phosphate 5-kinases | chr4:16029504-16037278 REVERSE LENGTH=1753
contig00745	AT3G05010.1	1492	767	60	300	1e-57	221	>lcl|AT3G05010.1 | Symbols: | Protein of unknown function, transmembrane-40 | chr3:1389603-1391462 FORWARD LENGTH=300"
contig00746	AT3G02050.1	1596	604	522	789	5e-64	242	>lcl|AT3G02050.1 | Symbols: KUP3, ATKUP3, ATKT4 | K+ uptake transporter 3 | chr3:350815-354135 FORWARD LENGTH=789"
contig00747	AT2G18710.1	1584	436	104	488	2e-130	463	>lcl|AT2G18710.1 | Symbols: SCY1 | SECY homolog 1 | chr2:8112231-8114452 REVERSE LENGTH=551
contig00748	AT5G07990.1	1592	342	94	508	4e-68	256	>lcl|AT5G07990.1 | Symbols: TT7, CYP75B1, D501 | Cytochrome P450 superfamily protein | chr5:2560437-2562859 FORWARD LENGTH=513"
contig00749	AT5G16210.1	1519	407	791	1169	1e-99	360	>lcl|AT5G16210.1 | Symbols: | HEAT repeat-containing protein | chr5:5290999-5297779 REVERSE LENGTH=1180
contig00751	AT1G10950.1	2	811	302	571	3e-134	475	>lcl|AT1G10950.1 | Symbols: TMN1, AtTMN1 | transmembrane nine 1 | chr1:3659322-3663622 FORWARD LENGTH=589"
contig00752	AT3G07100.1	1589	555	695	1038	3e-99	359	>lcl|AT3G07100.1 | Symbols: ERMO2, SEC24A | Sec23/Sec24 protein transport family protein | chr3:2245689-2250077 REVERSE LENGTH=1038"
contig00753	AT3G61430.2	2	817	14	286	7e-129	457	>lcl|AT3G61430.2 | Symbols: PIP1A, ATPIP1, PIP1, PIP1;1 | plasma membrane intrinsic protein 1A | chr3:22733657-22735113 FORWARD LENGTH=286"
contig00754	AT3G51420.1	385	1368	44	359	1e-38	157	>lcl|AT3G51420.1 | Symbols: SSL4, ATSSL4 | strictosidine synthase-like 4 | chr3:19084082-19085451 FORWARD LENGTH=370"
contig00755	AT5G11520.1	69	1379	10	447	1e-169	593	>lcl|AT5G11520.1 | Symbols: ASP3, YLS4 | aspartate aminotransferase 3 | chr5:3685257-3687721 REVERSE LENGTH=449"
contig00756	AT1G04610.1	1312	638	38	263	2e-24	110	>lcl|AT1G04610.1 | Symbols: YUC3 | YUCCA 3 | chr1:1279524-1281331 FORWARD LENGTH=437
contig00757	AT3G04910.3	1581	862	132	348	9e-33	138	>lcl|AT3G04910.3 | Symbols: WNK1, ZIK4 | with no lysine (K) kinase 1 | chr3:1356061-1358057 FORWARD LENGTH=574"
contig00758	AT1G06290.1	1323	316	339	675	5e-85	312	>lcl|AT1G06290.1 | Symbols: ACX3, ATACX3 | acyl-CoA oxidase 3 | chr1:1922423-1926002 FORWARD LENGTH=675"
contig00759	AT1G72480.1	1	690	243	476	7e-86	315	>lcl|AT1G72480.1 | Symbols: | Lung seven transmembrane receptor family protein | chr1:27286304-27288339 REVERSE LENGTH=509
contig00760	AT1G79590.2	1283	660	3	208	1e-44	178	>lcl|AT1G79590.2 | Symbols: SYP52, ATSYP52 | syntaxin of plants 52 | chr1:29947064-29948304 FORWARD LENGTH=233"
contig00763	AT1G77630.1	1499	489	9	338	9e-36	148	>lcl|AT1G77630.1 | Symbols: | Peptidoglycan-binding LysM domain-containing protein | chr1:29173726-29175387 FORWARD LENGTH=423
contig00766	AT1G63130.1	1584	679	181	487	2e-44	177	>lcl|AT1G63130.1 | Symbols: | Tetratricopeptide repeat (TPR)-like superfamily protein | chr1:23412854-23414746 FORWARD LENGTH=630
contig00767	AT4G09810.1	1433	450	1	329	2e-134	476	>lcl|AT4G09810.1 | Symbols: | Nucleotide-sugar transporter family protein | chr4:6175415-6176892 REVERSE LENGTH=335
contig00768	AT5G13280.1	1572	157	65	542	6e-160	561	>lcl|AT5G13280.1 | Symbols: AK-LYS1, AK1, AK | aspartate kinase 1 | chr5:4249516-4252654 FORWARD LENGTH=569"
contig00769	AT5G60390.3	1515	199	1	429	0	683	>lcl|AT5G60390.3 | Symbols: | GTP binding Elongation factor Tu family protein | chr5:24289226-24290675 FORWARD LENGTH=449
contig00770	AT3G53570.4	1309	224	79	443	5e-150	528	>lcl|AT3G53570.4 | Symbols: AFC1, AME2, FC1 | FUS3-complementing gene 1 | chr3:19861449-19864125 REVERSE LENGTH=467"
contig00773	AT5G19780.1	1364	51	1	438	0	807	>lcl|AT5G19780.1 | Symbols: TUA5 | tubulin alpha-5 | chr5:6687212-6688926 FORWARD LENGTH=450
contig00774	AT5G19010.1	1463	1062	299	433	5e-49	192	>lcl|AT5G19010.1 | Symbols: MPK16 | mitogen-activated protein kinase 16 | chr5:6345096-6347676 REVERSE LENGTH=567
contig00775	AT5G23860.2	105	1364	1	420	0	805	>lcl|AT5G23860.2 | Symbols: TUB8 | tubulin beta 8 | chr5:8042962-8044528 FORWARD LENGTH=449
contig00776	AT5G60390.3	22	1308	1	429	0	823	>lcl|AT5G60390.3 | Symbols: | GTP binding Elongation factor Tu family protein | chr5:24289226-24290675 FORWARD LENGTH=449
contig00777	AT2G23810.1	300	1091	3	267	1e-64	244	>lcl|AT2G23810.1 | Symbols: TET8 | tetraspanin8 | chr2:10135859-10137352 REVERSE LENGTH=273
contig00778	AT5G51020.1	409	1068	22	241	1e-91	334	>lcl|AT5G51020.1 | Symbols: CRL | crumpled leaf | chr5:20745560-20747165 REVERSE LENGTH=269
contig00779	AT2G40890.1	1098	457	244	459	2e-35	147	>lcl|AT2G40890.1 | Symbols: CYP98A3 | cytochrome P450, family 98, subfamily A, polypeptide 3 | chr2:17058291-17060532 REVERSE LENGTH=508"
contig00780	AT1G16890.2	1344	892	2	152	8e-80	295	>lcl|AT1G16890.2 | Symbols: UBC36, UBC13B | ubiquitin-conjugating enzyme 36 | chr1:5776550-5778327 REVERSE LENGTH=153"
contig00783	AT1G08410.1	1519	842	285	496	5e-68	255	>lcl|AT1G08410.1 | Symbols: | P-loop containing nucleoside triphosphate hydrolases superfamily protein | chr1:2646307-2649106 FORWARD LENGTH=589
contig00784	AT5G46170.1	1162	551	25	246	5e-39	159	>lcl|AT5G46170.1 | Symbols: | F-box family protein | chr5:18715638-18716825 REVERSE LENGTH=395
contig00785	AT2G41700.1	69	1268	458	883	3e-56	216	>lcl|AT2G41700.1 | Symbols: ABCA1, AtABCA1 | ATP-binding cassette A1 | chr2:17383239-17396110 REVERSE LENGTH=1882"
contig00786	AT4G33470.1	1382	252	47	423	6e-127	451	>lcl|AT4G33470.1 | Symbols: hda14, ATHDA14 | histone deacetylase 14 | chr4:16102774-16105439 REVERSE LENGTH=423"
contig00787	AT5G53050.3	132	803	58	286	2e-71	267	>lcl|AT5G53050.3 | Symbols: | alpha/beta-Hydrolases superfamily protein | chr5:21510534-21513432 REVERSE LENGTH=396
contig00788	AT4G33210.1	182	1039	321	639	2e-79	293	>lcl|AT4G33210.1 | Symbols: SLOMO | F-box family protein | chr4:16015971-16020697 REVERSE LENGTH=990
contig00789	AT1G21680.1	209	1246	352	693	7e-102	368	>lcl|AT1G21680.1 | Symbols: | DPP6 N-terminal domain-like protein | chr1:7613028-7615148 FORWARD LENGTH=706
contig00790	AT3G18190.1	10	912	123	423	3e-136	482	>lcl|AT3G18190.1 | Symbols: | TCP-1/cpn60 chaperonin family protein | chr3:6232226-6233836 FORWARD LENGTH=536
contig00791	AT3G51670.1	384	1409	68	405	3e-104	375	>lcl|AT3G51670.1 | Symbols: | SEC14 cytosolic factor family protein / phosphoglyceride transfer family protein | chr3:19168912-19170848 FORWARD LENGTH=409
contig00792	AT4G24690.1	492	878	583	703	6e-11	66.2	>lcl|AT4G24690.1 | Symbols: | ubiquitin-associated (UBA)/TS-N domain-containing protein / octicosapeptide/Phox/Bemp1 (PB1) domain-containing protein | chr4:12741191-12744202 FORWARD LENGTH=704
contig00793	AT3G22370.1	1487	468	20	354	1e-119	427	>lcl|AT3G22370.1 | Symbols: AOX1A, ATAOX1A | alternative oxidase 1A | chr3:7906890-7908416 FORWARD LENGTH=354"
contig00794	AT5G65780.1	1251	187	61	415	2e-131	466	>lcl|AT5G65780.1 | Symbols: ATBCAT-5 | branched-chain amino acid aminotransferase 5 / branched-chain amino acid transaminase 5 (BCAT5) | chr5:26316418-26318585 FORWARD LENGTH=415
contig00797	AT5G55630.2	502	1350	76	356	4e-63	239	>lcl|AT5G55630.2 | Symbols: KCO1, TPK1 | Outward rectifying potassium channel protein | chr5:22531718-22532893 FORWARD LENGTH=363"
contig00798	AT3G03490.1	377	892	79	248	5e-42	169	>lcl|AT3G03490.1 | Symbols: PEX19-1, AtPEX19-1 | peroxin 19-1 | chr3:830302-831759 REVERSE LENGTH=248"
contig00799	AT3G04520.1	80	1108	8	352	4e-119	425	>lcl|AT3G04520.1 | Symbols: THA2 | threonine aldolase 2 | chr3:1217397-1219571 REVERSE LENGTH=355
contig00800	AT2G01630.1	1566	436	107	501	6e-98	355	>lcl|AT2G01630.1 | Symbols: | O-Glycosyl hydrolases family 17 protein | chr2:279541-281955 REVERSE LENGTH=501
contig00801	AT1G10840.1	1558	575	10	336	2e-132	469	>lcl|AT1G10840.1 | Symbols: TIF3H1 | translation initiation factor 3 subunit H1 | chr1:3607885-3610299 REVERSE LENGTH=337
contig00802	AT3G05030.2	1562	1152	263	393	7e-22	102	>lcl|AT3G05030.2 | Symbols: NHX2, ATNHX2 | sodium hydrogen exchanger 2 | chr3:1393456-1395753 REVERSE LENGTH=421"
contig00803	AT1G09070.1	1304	897	1	137	2e-12	71.2	>lcl|AT1G09070.1 | Symbols: SRC2, (AT)SRC2 | soybean gene regulated by cold-2 | chr1:2927767-2928741 FORWARD LENGTH=324"
contig00804	AT3G26520.1	305	1039	10	253	2e-71	267	>lcl|AT3G26520.1 | Symbols: TIP2, SITIP, GAMMA-TIP2, TIP1;2 | tonoplast intrinsic protein 2 | chr3:9722770-9723703 REVERSE LENGTH=253"
contig00805	AT3G19280.1	5	760	254	501	3e-76	283	>lcl|AT3G19280.1 | Symbols: FUT11, ATFUT11, FUCT1, FUCTA | fucosyltransferase 11 | chr3:6681409-6683801 REVERSE LENGTH=501"
contig00807	AT3G61770.1	727	1224	109	276	3e-58	223	>lcl|AT3G61770.1 | Symbols: | Acid phosphatase/vanadium-dependent haloperoxidase-related protein | chr3:22864635-22866248 FORWARD LENGTH=284
contig00808	AT1G05990.1	1263	1039	73	147	2e-17	87.8	>lcl|AT1G05990.1 | Symbols: RHS1 | EF hand calcium-binding protein family | chr1:1818588-1819040 FORWARD LENGTH=150
contig00809	AT1G13950.1	1297	821	1	158	1e-73	274	>lcl|AT1G13950.1 | Symbols: EIF-5A, ELF5A-1, ATELF5A-1, EIF5A | eukaryotic elongation factor 5A-1 | chr1:4773631-4774668 FORWARD LENGTH=158"
contig00810	AT4G29130.1	1302	385	185	481	1e-79	294	>lcl|AT4G29130.1 | Symbols: ATHXK1, GIN2, HXK1 | hexokinase 1 | chr4:14352338-14354865 REVERSE LENGTH=496"
contig00811	AT1G44820.1	983	321	211	434	3e-72	270	>lcl|AT1G44820.1 | Symbols: | Peptidase M20/M25/M40 family protein | chr1:16926351-16928354 FORWARD LENGTH=438
contig00812	AT5G47960.1	246	890	9	222	3e-88	323	>lcl|AT5G47960.1 | Symbols: SMG1, ATRABA4C, RABA4C | RAB GTPase homolog A4C | chr5:19421533-19422473 REVERSE LENGTH=223"
contig00813	AT2G04038.1	1164	874	44	142	3e-19	93.6	>lcl|AT2G04038.1 | Symbols: AtbZIP48, bZIP48 | basic leucine-zipper 48 | chr2:1331919-1332419 FORWARD LENGTH=166"
contig00816	AT4G05530.1	283	741	103	254	1e-39	161	>lcl|AT4G05530.1 | Symbols: IBR1, SDRA | indole-3-butyric acid response 1 | chr4:2816462-2818074 FORWARD LENGTH=254"
contig00817	AT3G58610.3	1325	3	42	484	0	632	>lcl|AT3G58610.3 | Symbols: | ketol-acid reductoisomerase | chr3:21671561-21674639 FORWARD LENGTH=591
contig00818	AT5G50850.1	1557	448	1	362	3e-157	552	>lcl|AT5G50850.1 | Symbols: MAB1 | Transketolase family protein | chr5:20689671-20692976 FORWARD LENGTH=363
contig00820	AT5G18280.2	980	57	321	629	5e-71	265	>lcl|AT5G18280.2 | Symbols: ATAPY2, APY2 | apyrase 2 | chr5:6050799-6054875 REVERSE LENGTH=630"
contig00821	AT4G31180.2	1557	178	92	554	8e-172	600	>lcl|AT4G31180.2 | Symbols: | Class II aminoacyl-tRNA and biotin synthetases superfamily protein | chr4:15156696-15159362 FORWARD LENGTH=558
contig00822	AT3G46060.3	347	970	7	216	1e-74	278	>lcl|AT3G46060.3 | Symbols: ARA3 | RAB GTPase homolog 8A | chr3:16917908-16919740 FORWARD LENGTH=216
contig00823	AT2G30170.2	2	604	11	207	3e-49	193	>lcl|AT2G30170.2 | Symbols: | Protein phosphatase 2C family protein | chr2:12879802-12881046 REVERSE LENGTH=221
contig00824	AT3G54940.2	209	1159	48	365	9e-123	437	>lcl|AT3G54940.2 | Symbols: | Papain family cysteine protease | chr3:20354402-20356127 FORWARD LENGTH=367
contig00825	AT2G30950.1	3	1160	293	677	0	638	>lcl|AT2G30950.1 | Symbols: VAR2, FTSH2 | FtsH extracellular protease family | chr2:13174692-13177064 FORWARD LENGTH=695"
contig00826	AT5G46070.1	10	1425	612	1069	2e-43	174	>lcl|AT5G46070.1 | Symbols: | Guanylate-binding family protein | chr5:18683468-18688397 FORWARD LENGTH=1082
contig00827	AT4G34670.1	1380	652	21	262	1e-111	400	>lcl|AT4G34670.1 | Symbols: | Ribosomal protein S3Ae | chr4:16548724-16550222 FORWARD LENGTH=262
contig00829	AT1G64780.1	6	1037	141	485	1e-136	483	>lcl|AT1G64780.1 | Symbols: ATAMT1;2, AMT1;2 | ammonium transporter 1;2 | chr1:24061021-24062565 REVERSE LENGTH=514"
contig00831	AT1G53280.1	452	1306	155	438	3e-62	236	>lcl|AT1G53280.1 | Symbols: | Class I glutamine amidotransferase-like superfamily protein | chr1:19864942-19867341 REVERSE LENGTH=438
contig00832	AT1G35470.2	1555	662	169	467	1e-69	261	>lcl|AT1G35470.2 | Symbols: | SPla/RYanodine receptor (SPRY) domain-containing protein | chr1:13051636-13054922 REVERSE LENGTH=467
contig00833	AT1G64550.1	323	1216	415	712	3e-144	508	>lcl|AT1G64550.1 | Symbols: ATGCN3, GCN3 | general control non-repressible 3 | chr1:23968850-23973369 FORWARD LENGTH=715"
contig00834	AT1G78780.2	1433	756	8	236	2e-68	256	>lcl|AT1G78780.2 | Symbols: | pathogenesis-related family protein | chr1:29621447-29622431 REVERSE LENGTH=238
contig00836	AT4G26570.2	1207	842	8	132	6e-31	132	>lcl|AT4G26570.2 | Symbols: ATCBL3, CBL3 | calcineurin B-like 3 | chr4:13408608-13409998 REVERSE LENGTH=230"
contig00837	AT3G16090.1	1553	1257	277	371	6e-27	119	>lcl|AT3G16090.1 | Symbols: | RING/U-box superfamily protein | chr3:5456513-5458694 FORWARD LENGTH=492
contig00838	AT1G68490.1	471	884	32	183	2e-11	67.8	>lcl|AT1G68490.1 | Symbols: | unknown protein; FUNCTIONS IN: molecular_function unknown; INVOLVED IN: biological_process unknown; LOCATED IN: chloroplast; EXPRESSED IN: 22 plant structures; EXPRESSED DURING: 13 growth stages; BEST Arabidopsis thaliana protein match is: unknown protein (TAIR:AT1G13390.2); Has 125 Blast hits to 125 proteins in 18 species: Archae - 0; Bacteria - 0; Metazoa - 0; Fung…
contig00839	AT3G23280.2	1551	1027	139	301	8e-16	82.4	>lcl|AT3G23280.2 | Symbols: XBAT35 | XB3 ortholog 5 in Arabidopsis thaliana | chr3:8321588-8324109 FORWARD LENGTH=438
contig00840	AT3G12110.1	1557	439	5	377	0	689	>lcl|AT3G12110.1 | Symbols: ACT11 | actin-11 | chr3:3858116-3859609 FORWARD LENGTH=377
contig00841	AT5G61030.1	1301	882	1	135	3e-29	127	>lcl|AT5G61030.1 | Symbols: GR-RBP3 | glycine-rich RNA-binding protein 3 | chr5:24560870-24562152 FORWARD LENGTH=309
contig00843	AT4G12910.1	1525	275	78	492	1e-161	566	>lcl|AT4G12910.1 | Symbols: scpl20 | serine carboxypeptidase-like 20 | chr4:7550576-7553051 REVERSE LENGTH=497
contig00845	AT2G38390.1	1477	554	24	333	6e-85	311	>lcl|AT2G38390.1 | Symbols: | Peroxidase superfamily protein | chr2:16079726-16081381 FORWARD LENGTH=349
contig00846	AT3G60450.1	383	1129	13	258	9e-52	201	>lcl|AT3G60450.1 | Symbols: | Phosphoglycerate mutase family protein | chr3:22340982-22342187 FORWARD LENGTH=274
contig00847	AT2G34590.1	1542	682	118	404	2e-146	516	>lcl|AT2G34590.1 | Symbols: | Transketolase family protein | chr2:14568956-14570844 REVERSE LENGTH=406
contig00849	AT3G25690.3	592	1380	575	841	8e-98	354	>lcl|AT3G25690.3 | Symbols: CHUP1 | Hydroxyproline-rich glycoprotein family protein | chr3:9354061-9357757 FORWARD LENGTH=863
contig00850	AT2G26140.1	1	468	397	552	1e-73	274	>lcl|AT2G26140.1 | Symbols: ftsh4 | FTSH protease 4 | chr2:11131939-11135126 REVERSE LENGTH=717
contig00851	AT1G69040.2	108	1034	109	417	7e-97	351	>lcl|AT1G69040.2 | Symbols: ACR4 | ACT domain repeat 4 | chr1:25957843-25960079 FORWARD LENGTH=455
contig00852	AT4G19210.1	6	650	115	352	7e-20	95.9	>lcl|AT4G19210.1 | Symbols: ATRLI2, RLI2 | RNAse l inhibitor protein 2 | chr4:10501906-10504776 FORWARD LENGTH=605"
contig00853	AT5G48740.1	686	1258	694	883	5e-38	155	>lcl|AT5G48740.1 | Symbols: | Leucine-rich repeat protein kinase family protein | chr5:19765324-19769314 REVERSE LENGTH=895
contig00854	AT5G47720.5	41	1144	42	410	3e-151	532	>lcl|AT5G47720.5 | Symbols: | Thiolase family protein | chr5:19331866-19334009 FORWARD LENGTH=412
contig00855	AT1G52280.1	179	796	1	206	2e-98	356	>lcl|AT1G52280.1 | Symbols: AtRABG3d, RABG3d | RAB GTPase homolog G3D | chr1:19468150-19469449 REVERSE LENGTH=206"
contig00857	AT1G55860.2	1401	316	3304	3679	5e-54	209	>lcl|AT1G55860.2 | Symbols: UPL1 | ubiquitin-protein ligase 1 | chr1:20879900-20892910 REVERSE LENGTH=3681
contig00858	ATMG00510.1	166	729	209	394	2e-76	283	>lcl|ATMG00510.1 | Symbols: NAD7 | NADH dehydrogenase subunit 7 | chrM:132071-138153 FORWARD LENGTH=394
contig00859	AT5G48655.3	971	618	72	199	3e-15	80.5	>lcl|AT5G48655.3 | Symbols: | RING/U-box superfamily protein | chr5:19731575-19732486 REVERSE LENGTH=203
contig00860	ATMG00640.1	1295	765	11	184	2e-25	114	>lcl|ATMG00640.1 | Symbols: ORF25 | hydrogen ion transporting ATP synthases, rotational mechanism;zinc ion binding | chrM:188084-188662 REVERSE LENGTH=192"
contig00861	AT4G30310.2	1544	825	157	387	3e-96	349	>lcl|AT4G30310.2 | Symbols: | FGGY family of carbohydrate kinase | chr4:14831913-14835092 FORWARD LENGTH=579
contig00862	AT1G01090.1	1286	228	77	428	1e-169	593	>lcl|AT1G01090.1 | Symbols: PDH-E1 ALPHA | pyruvate dehydrogenase E1 alpha | chr1:47705-49166 REVERSE LENGTH=428
contig00863	AT5G49570.1	3	1247	294	716	1e-78	291	>lcl|AT5G49570.1 | Symbols: AtPNG1, PNG1 | peptide-N-glycanase 1 | chr5:20112071-20116125 REVERSE LENGTH=721"
contig00865	AT5G41380.1	146	421	173	262	9e-25	112	>lcl|AT5G41380.1 | Symbols: | CCT motif family protein | chr5:16562129-16563553 REVERSE LENGTH=307
contig00866	AT2G05630.1	288	623	6	117	1e-37	154	>lcl|AT2G05630.1 | Symbols: ATG8D | Ubiquitin-like superfamily protein | chr2:2083211-2084775 REVERSE LENGTH=120
contig00867	AT4G12700.1	1014	427	361	556	6e-69	258	>lcl|AT4G12700.1 | Symbols: | unknown protein; BEST Arabidopsis thaliana protein match is: unknown protein (TAIR:AT2G04280.1); Has 136 Blast hits to 136 proteins in 17 species: Archae - 0; Bacteria - 0; Metazoa - 0; Fungi - 0; Plants - 125; Viruses - 0; Other Eukaryotes - 11 (source: NCBI BLink). | chr4:7482643-7484328 REVERSE LENGTH=561
contig00868	AT4G01100.1	12	986	28	352	7e-136	481	>lcl|AT4G01100.1 | Symbols: ADNT1 | adenine nucleotide transporter 1 | chr4:477411-479590 FORWARD LENGTH=352
contig00869	AT5G64940.2	1003	398	560	761	5e-74	275	>lcl|AT5G64940.2 | Symbols: ATATH13, ATH13 | ABC2 homolog 13 | chr5:25949116-25953326 FORWARD LENGTH=761"
contig00870	AT1G72370.2	1465	740	12	280	2e-99	360	>lcl|AT1G72370.2 | Symbols: P40, AP40, RP40, RPSAA | 40s ribosomal protein SA | chr1:27243148-27244842 REVERSE LENGTH=294"
contig00871	AT3G21630.1	1528	812	327	546	1e-72	271	>lcl|AT3G21630.1 | Symbols: CERK1, LYSM RLK1 | chitin elicitor receptor kinase 1 | chr3:7615543-7618530 REVERSE LENGTH=617"
contig00872	AT2G44090.2	1542	640	280	577	3e-101	365	>lcl|AT2G44090.2 | Symbols: | Ankyrin repeat family protein | chr2:18238682-18240828 REVERSE LENGTH=582
contig00874	AT4G04950.1	1537	491	141	488	1e-102	370	>lcl|AT4G04950.1 | Symbols: | thioredoxin family protein | chr4:2517882-2519924 REVERSE LENGTH=488
contig00876	AT2G16280.1	1540	737	243	510	1e-127	453	>lcl|AT2G16280.1 | Symbols: KCS9 | 3-ketoacyl-CoA synthase 9 | chr2:7051186-7052724 FORWARD LENGTH=512
contig00877	AT5G15270.1	26	346	150	261	1e-19	94.7	>lcl|AT5G15270.1 | Symbols: | RNA-binding KH domain-containing protein | chr5:4958738-4960947 FORWARD LENGTH=548
contig00878	AT1G35580.2	38	1051	212	549	1e-169	593	>lcl|AT1G35580.2 | Symbols: CINV1 | cytosolic invertase 1 | chr1:13122460-13124808 REVERSE LENGTH=551
contig00880	AT1G53750.1	1308	316	94	426	1e-180	629	>lcl|AT1G53750.1 | Symbols: RPT1A | regulatory particle triple-A 1A | chr1:20065921-20068324 REVERSE LENGTH=426
contig00882	AT4G38630.1	1531	392	39	386	4e-84	309	>lcl|AT4G38630.1 | Symbols: RPN10, MCB1, ATMCB1, MBP1 | regulatory particle non-ATPase 10 | chr4:18057357-18059459 REVERSE LENGTH=386"
contig00885	AT2G02370.2	273	968	49	279	3e-63	239	>lcl|AT2G02370.2 | Symbols: | SNARE associated Golgi protein family | chr2:621841-623084 FORWARD LENGTH=320
contig00886	AT1G09070.1	1318	851	1	139	4e-16	83.2	>lcl|AT1G09070.1 | Symbols: SRC2, (AT)SRC2 | soybean gene regulated by cold-2 | chr1:2927767-2928741 FORWARD LENGTH=324"
contig00887	AT3G01540.4	1	798	270	535	1e-101	367	>lcl|AT3G01540.4 | Symbols: DRH1, ATDRH1 | DEAD box RNA helicase 1 | chr3:213077-216142 REVERSE LENGTH=619"
contig00888	AT2G32670.1	1455	787	62	284	4e-82	302	>lcl|AT2G32670.1 | Symbols: ATVAMP725, VAMP725 | vesicle-associated membrane protein 725 | chr2:13857941-13859346 FORWARD LENGTH=285"
contig00889	AT3G55080.1	1517	471	117	456	8e-74	275	>lcl|AT3G55080.1 | Symbols: | SET domain-containing protein | chr3:20411476-20415830 REVERSE LENGTH=463
contig00890	AT3G14390.1	578	1495	179	484	2e-131	466	>lcl|AT3G14390.1 | Symbols: | Pyridoxal-dependent decarboxylase family protein | chr3:4806771-4808954 FORWARD LENGTH=484
contig00891	ATCG00490.1	122	1036	1	305	2e-158	555	>lcl|ATCG00490.1 | Symbols: RBCL | ribulose-bisphosphate carboxylases | chrC:54958-56397 FORWARD LENGTH=479
contig00892	AT1G26190.1	1530	646	396	674	1e-26	118	>lcl|AT1G26190.1 | Symbols: | Phosphoribulokinase / Uridine kinase family | chr1:9057285-9060433 REVERSE LENGTH=674
contig00893	AT1G50480.1	508	1167	415	634	8e-84	308	>lcl|AT1G50480.1 | Symbols: THFS | 10-formyltetrahydrofolate synthetase | chr1:18702064-18704687 FORWARD LENGTH=634
contig00894	AT2G39450.1	397	936	211	390	1e-79	294	>lcl|AT2G39450.1 | Symbols: MTP11, ATMTP11 | Cation efflux family protein | chr2:16471744-16473735 REVERSE LENGTH=394"
contig00895	AT1G20630.1	3	1130	113	488	0	649	>lcl|AT1G20630.1 | Symbols: CAT1 | catalase 1 | chr1:7146812-7149609 FORWARD LENGTH=492
contig00898	AT3G03341.1	245	457	2	72	6e-23	105	>lcl|AT3G03341.1 | Symbols: | unknown protein; Has 30201 Blast hits to 17322 proteins in 780 species: Archae - 12; Bacteria - 1396; Metazoa - 17338; Fungi - 3422; Plants - 5037; Viruses - 0; Other Eukaryotes - 2996 (source: NCBI BLink). | chr3:790338-790556 REVERSE LENGTH=72
contig00899	AT4G23330.2	429	623	80	144	3e-12	70.5	>lcl|AT4G23330.2 | Symbols: | unknown protein; FUNCTIONS IN: molecular_function unknown; INVOLVED IN: biological_process unknown; LOCATED IN: cellular_component unknown; EXPRESSED IN: 17 plant structures; EXPRESSED DURING: 9 growth stages; CONTAINS InterPro DOMAIN/s: Protein of unknown function DUF2365 (InterPro:IPR019314). | chr4:12192136-12193383 FORWARD LENGTH=147
contig00900	AT1G35660.1	1352	936	1183	1321	6e-20	95.9	>lcl|AT1G35660.1 | Symbols: | unknown protein; FUNCTIONS IN: molecular_function unknown; INVOLVED IN: biological_process unknown; LOCATED IN: plasma membrane; EXPRESSED IN: 19 plant structures; EXPRESSED DURING: 11 growth stages; Has 309 Blast hits to 256 proteins in 99 species: Archae - 0; Bacteria - 11; Metazoa - 192; Fungi - 12; Plants - 36; Viruses - 0; Other Eukaryotes - 58 (source: NCBI BLi…
contig00901	AT1G12350.1	1471	539	12	316	4e-88	322	>lcl|AT1G12350.1 | Symbols: ATCOAB, COAB | 4-phospho-panto-thenoylcysteine synthetase | chr1:4198870-4200633 FORWARD LENGTH=317"
contig00902	AT3G09350.1	1340	288	1	363	2e-104	376	>lcl|AT3G09350.1 | Symbols: Fes1A | Fes1A | chr3:2871216-2873109 FORWARD LENGTH=363
contig00903	AT1G20200.1	1511	576	178	488	2e-122	436	>lcl|AT1G20200.1 | Symbols: EMB2719, HAP15 | PAM domain (PCI/PINT associated module) protein | chr1:7001409-7004154 REVERSE LENGTH=488"
contig00904	AT3G11710.1	3	1442	145	612	0	668	>lcl|AT3G11710.1 | Symbols: ATKRS-1 | lysyl-tRNA synthetase 1 | chr3:3702359-3705613 REVERSE LENGTH=626
contig00906	AT1G52540.1	151	795	106	319	4e-72	269	>lcl|AT1G52540.1 | Symbols: | Protein kinase superfamily protein | chr1:19570298-19571884 REVERSE LENGTH=350
contig00907	AT1G59870.1	1517	765	1218	1469	6e-79	291	>lcl|AT1G59870.1 | Symbols: PEN3, PDR8, ATPDR8, ABCG36, ATABCG36 | ABC-2 and Plant PDR ABC-type transporter family protein | chr1:22034661-22039844 FORWARD LENGTH=1469"
contig00909	AT5G56510.1	2	613	393	596	1e-67	254	>lcl|AT5G56510.1 | Symbols: APUM12, PUM12 | pumilio 12 | chr5:22881721-22883842 FORWARD LENGTH=596"
contig00910	AT2G04360.1	1056	457	86	283	3e-53	206	>lcl|AT2G04360.1 | Symbols: | unknown protein; FUNCTIONS IN: molecular_function unknown; LOCATED IN: chloroplast; EXPRESSED IN: 22 plant structures; EXPRESSED DURING: 13 growth stages; Has 35333 Blast hits to 34131 proteins in 2444 species: Archae - 798; Bacteria - 22429; Metazoa - 974; Fungi - 991; Plants - 531; Viruses - 0; Other Eukaryotes - 9610 (source: NCBI BLink). | chr2:1519645-1521030 RE…
contig00911	AT1G64350.1	1	444	75	222	6e-34	142	>lcl|AT1G64350.1 | Symbols: SEH1H | Transducin/WD40 repeat-like superfamily protein | chr1:23881582-23883073 FORWARD LENGTH=326
contig00912	AT1G70150.1	2	592	147	374	9e-25	112	>lcl|AT1G70150.1 | Symbols: | zinc ion binding | chr1:26416898-26419521 FORWARD LENGTH=374
contig00913	AT1G59610.1	1515	388	560	890	2e-78	290	>lcl|AT1G59610.1 | Symbols: ADL3, CF1, DRP2B, DL3 | dynamin-like 3 | chr1:21893413-21900780 FORWARD LENGTH=920"
contig00914	AT2G20920.1	1029	373	60	274	3e-54	209	>lcl|AT2G20920.1 | Symbols: | Protein of unknown function (DUF3353) | chr2:8998728-8999789 FORWARD LENGTH=287
contig00915	AT5G48630.2	885	493	120	252	2e-45	180	>lcl|AT5G48630.2 | Symbols: | Cyclin family protein | chr5:19721663-19723119 REVERSE LENGTH=256
contig00916	AT4G11910.1	980	294	32	247	4e-61	232	>lcl|AT4G11910.1 | Symbols: | INVOLVED IN: biological_process unknown; LOCATED IN: chloroplast; BEST Arabidopsis thaliana protein match is: non-yellowing 1 (TAIR:AT4G22920.1); Has 206 Blast hits to 202 proteins in 67 species: Archae - 0; Bacteria - 86; Metazoa - 0; Fungi - 0; Plants - 118; Viruses - 0; Other Eukaryotes - 2 (source: NCBI BLink). | chr4:7156435-7157839 FORWARD LENGTH=271
contig00918	AT4G05390.2	2	541	100	279	8e-85	311	>lcl|AT4G05390.2 | Symbols: RFNR1 | root FNR 1 | chr4:2738839-2740483 REVERSE LENGTH=350
contig00919	AT2G36360.3	1192	563	289	502	5e-33	139	>lcl|AT2G36360.3 | Symbols: | Galactose oxidase/kelch repeat superfamily protein | chr2:15243461-15247523 REVERSE LENGTH=503
contig00920	AT5G63220.1	1491	595	17	322	2e-79	293	>lcl|AT5G63220.1 | Symbols: | unknown protein; CONTAINS InterPro DOMAIN/s: Uncharacterised protein family UPF0363 (InterPro:IPR007317); Has 304 Blast hits to 301 proteins in 161 species: Archae - 0; Bacteria - 0; Metazoa - 110; Fungi - 121; Plants - 35; Viruses - 0; Other Eukaryotes - 38 (source: NCBI BLink). | chr5:25353256-25355410 REVERSE LENGTH=324
contig00921	AT1G22850.1	381	1001	130	336	2e-74	276	>lcl|AT1G22850.1 | Symbols: | SNARE associated Golgi protein family | chr1:8080671-8082816 REVERSE LENGTH=344
contig00922	AT3G13440.1	381	1127	26	278	2e-79	293	>lcl|AT3G13440.1 | Symbols: | S-adenosyl-L-methionine-dependent methyltransferases superfamily protein | chr3:4378338-4379347 FORWARD LENGTH=278
contig00923	AT5G19860.1	1282	932	31	148	3e-21	100	>lcl|AT5G19860.1 | Symbols: | Protein of unknown function, DUF538 | chr5:6714533-6715837 REVERSE LENGTH=181"
contig00924	AT4G21320.1	2	661	42	267	3e-61	233	>lcl|AT4G21320.1 | Symbols: HSA32 | Aldolase-type TIM barrel family protein | chr4:11340492-11341732 FORWARD LENGTH=286
contig00926	AT4G13250.1	1518	442	146	496	7e-126	447	>lcl|AT4G13250.1 | Symbols: NYC1 | NAD(P)-binding Rossmann-fold superfamily protein | chr4:7684417-7686691 REVERSE LENGTH=496
contig00927	AT5G45340.1	37	1308	48	462	3e-92	336	>lcl|AT5G45340.1 | Symbols: CYP707A3 | cytochrome P450, family 707, subfamily A, polypeptide 3 | chr5:18368977-18370909 REVERSE LENGTH=463"
contig00929	AT3G13445.1	1206	607	1	200	2e-96	349	>lcl|AT3G13445.1 | Symbols: TBP1, TFIID-1 | TATA binding protein 1 | chr3:4380317-4381869 FORWARD LENGTH=200"
contig00930	AT1G75850.1	1511	873	577	789	2e-91	333	>lcl|AT1G75850.1 | Symbols: VPS35B | VPS35 homolog B | chr1:28478053-28483874 REVERSE LENGTH=790
contig00931	AT3G16170.1	10	885	1	277	1e-72	270	>lcl|AT3G16170.1 | Symbols: | AMP-dependent synthetase and ligase family protein | chr3:5476490-5480128 FORWARD LENGTH=544
contig00932	AT2G45240.1	3	974	74	397	6e-154	541	>lcl|AT2G45240.1 | Symbols: MAP1A | methionine aminopeptidase 1A | chr2:18656059-18658906 FORWARD LENGTH=398
contig00933	AT3G15970.1	166	735	259	464	2e-43	174	>lcl|AT3G15970.1 | Symbols: | NUP50 (Nucleoporin 50 kDa) protein | chr3:5408982-5410379 REVERSE LENGTH=465
contig00934	AT4G19230.2	1449	877	245	432	1e-34	144	>lcl|AT4G19230.2 | Symbols: CYP707A1 | cytochrome P450, family 707, subfamily A, polypeptide 1 | chr4:10521524-10523566 FORWARD LENGTH=484"
contig00935	AT3G03250.1	12	1280	44	466	0	669	>lcl|AT3G03250.1 | Symbols: UGP, UGP1, AtUGP1 | UDP-GLUCOSE PYROPHOSPHORYLASE 1 | chr3:749761-754014 REVERSE LENGTH=469"
contig00936	AT1G19400.2	7	720	87	298	3e-27	120	>lcl|AT1G19400.2 | Symbols: | Erythronate-4-phosphate dehydrogenase family protein | chr1:6712222-6713676 REVERSE LENGTH=303
contig00937	AT1G65410.1	982	206	87	345	1e-109	394	>lcl|AT1G65410.1 | Symbols: ATNAP11, TGD3, NAP11 | non-intrinsic ABC protein 11 | chr1:24295362-24297332 FORWARD LENGTH=345"
contig00938	AT1G72310.1	1376	1050	93	196	3e-21	100	>lcl|AT1G72310.1 | Symbols: ATL3 | RING/U-box superfamily protein | chr1:27226405-27227379 FORWARD LENGTH=324
contig00939	AT3G13235.2	298	861	236	414	3e-50	196	>lcl|AT3G13235.2 | Symbols: | ubiquitin family protein | chr3:4271492-4274348 REVERSE LENGTH=414
contig00940	AT5G09860.1	1514	633	169	460	2e-115	413	>lcl|AT5G09860.1 | Symbols: AtTHO1, THO1, AtHPR1, HPR1 | nuclear matrix protein-related | chr5:3066815-3070733 FORWARD LENGTH=599"
contig00941	AT2G23740.2	334	1248	1080	1378	2e-36	150	>lcl|AT2G23740.2 | Symbols: | nucleic acid binding;sequence-specific DNA binding transcription factors;zinc ion binding | chr2:10098213-10103229 FORWARD LENGTH=1382
contig00942	AT1G12840.1	1389	262	1	374	2e-130	462	>lcl|AT1G12840.1 | Symbols: DET3, ATVHA-C | vacuolar ATP synthase subunit C (VATC) / V-ATPase C subunit / vacuolar proton pump C subunit (DET3) | chr1:4375584-4378220 FORWARD LENGTH=375"
contig00943	AT3G13772.1	1	885	347	641	5e-134	474	>lcl|AT3G13772.1 | Symbols: TMN7, AtTMN7 | transmembrane nine 7 | chr3:4521712-4524394 REVERSE LENGTH=641"
contig00944	AT5G08570.1	1313	3	24	460	0	659	>lcl|AT5G08570.1 | Symbols: | Pyruvate kinase family protein | chr5:2778433-2780300 FORWARD LENGTH=510
contig00945	AT3G63540.1	437	853	3	140	7e-46	182	>lcl|AT3G63540.1 | Symbols: | Mog1/PsbP/DUF1795-like photosystem II reaction center PsbP family protein | chr3:23459372-23459803 REVERSE LENGTH=143
contig00946	AT2G20890.1	1136	510	54	263	4e-77	285	>lcl|AT2G20890.1 | Symbols: PSB29, THF1 | photosystem II reaction center PSB29 protein | chr2:8987783-8989185 FORWARD LENGTH=300"
contig00947	AT1G74410.1	861	247	22	221	5e-34	142	>lcl|AT1G74410.1 | Symbols: | RING/U-box superfamily protein | chr1:27965723-27967681 FORWARD LENGTH=223
contig00948	AT1G19400.2	7	720	87	298	4e-27	119	>lcl|AT1G19400.2 | Symbols: | Erythronate-4-phosphate dehydrogenase family protein | chr1:6712222-6713676 REVERSE LENGTH=303
contig00949	AT5G53400.1	279	1115	30	302	2e-80	296	>lcl|AT5G53400.1 | Symbols: BOB1 | HSP20-like chaperones superfamily protein | chr5:21661588-21663383 FORWARD LENGTH=304
contig00950	AT5G60360.1	1267	275	32	357	1e-103	374	>lcl|AT5G60360.1 | Symbols: SAG2, AALP, ALP | aleurain-like protease | chr5:24280044-24282152 FORWARD LENGTH=358"
contig00951	AT4G15093.1	1201	428	7	265	3e-70	263	>lcl|AT4G15093.1 | Symbols: | catalytic LigB subunit of aromatic ring-opening dioxygenase family | chr4:8618454-8619472 FORWARD LENGTH=269
contig00952	AT4G35520.1	100	1272	753	1138	1e-62	238	>lcl|AT4G35520.1 | Symbols: MLH3, ATMLH3 | MUTL protein homolog 3 | chr4:16865488-16871527 FORWARD LENGTH=1169"
contig00953	AT5G46870.1	442	1203	24	281	3e-52	203	>lcl|AT5G46870.1 | Symbols: | RNA-binding (RRM/RBD/RNP motifs) family protein | chr5:19015486-19016990 FORWARD LENGTH=295
contig00954	AT3G23610.3	350	934	29	219	4e-43	172	>lcl|AT3G23610.3 | Symbols: DSPTP1 | dual specificity protein phosphatase 1 | chr3:8478280-8479651 FORWARD LENGTH=228
contig00955	AT1G18190.1	1272	193	338	668	1e-41	167	>lcl|AT1G18190.1 | Symbols: GC2 | golgin candidate 2 | chr1:6257963-6261325 REVERSE LENGTH=668
contig00956	AT2G17570.1	955	725	217	293	3e-16	84	>lcl|AT2G17570.1 | Symbols: | Undecaprenyl pyrophosphate synthetase family protein | chr2:7645086-7645973 FORWARD LENGTH=295
contig00957	AT3G58690.1	1503	742	127	383	2e-107	386	>lcl|AT3G58690.1 | Symbols: | Protein kinase superfamily protein | chr3:21709369-21711246 FORWARD LENGTH=400
contig00959	AT3G62290.3	1378	875	17	179	9e-41	165	>lcl|AT3G62290.3 | Symbols: ARFA1E | ADP-ribosylation factor A1E | chr3:23052287-23053545 FORWARD LENGTH=181
contig00960	AT3G26618.1	297	1502	5	406	0	745	>lcl|AT3G26618.1 | Symbols: ERF1-3 | eukaryotic release factor 1-3 | chr3:9788854-9790161 FORWARD LENGTH=435
contig00961	AT3G59990.4	265	1350	78	439	0	637	>lcl|AT3G59990.4 | Symbols: MAP2B | methionine aminopeptidase 2B | chr3:22155921-22158551 REVERSE LENGTH=439
contig00962	AT5G15400.1	11	1081	657	1012	8e-140	494	>lcl|AT5G15400.1 | Symbols: | U-box domain-containing protein | chr5:4997764-5002907 REVERSE LENGTH=1038
contig00963	AT4G26780.1	1056	502	130	314	1e-44	177	>lcl|AT4G26780.1 | Symbols: AR192 | Co-chaperone GrpE family protein | chr4:13485066-13486560 REVERSE LENGTH=327
contig00964	AT5G07840.1	1321	887	16	158	2e-53	207	>lcl|AT5G07840.1 | Symbols: | Ankyrin repeat family protein | chr5:2506764-2507291 REVERSE LENGTH=175
contig00965	AT1G67325.2	1213	782	158	288	3e-29	127	>lcl|AT1G67325.2 | Symbols: | Ran BP2/NZF zinc finger-like superfamily protein | chr1:25209825-25212412 REVERSE LENGTH=288
contig00966	AT3G49080.1	1114	521	232	430	8e-57	218	>lcl|AT3G49080.1 | Symbols: | Ribosomal protein S5 domain 2-like superfamily protein | chr3:18194500-18196657 REVERSE LENGTH=430
contig00967	AT1G49970.1	1347	592	62	317	2e-97	353	>lcl|AT1G49970.1 | Symbols: CLPR1, NCLPP5, SVR2 | CLP protease proteolytic subunit 1 | chr1:18501936-18504462 REVERSE LENGTH=387"
contig00968	AT4G02610.1	1223	426	8	273	8e-76	281	>lcl|AT4G02610.1 | Symbols: | Aldolase-type TIM barrel family protein | chr4:1147662-1149217 FORWARD LENGTH=275
contig00969	AT3G18130.1	1319	564	54	316	3e-107	385	>lcl|AT3G18130.1 | Symbols: RACK1C_AT | receptor for activated C kinase 1C | chr3:6211109-6212371 REVERSE LENGTH=326
contig00970	AT5G64510.1	243	1382	52	424	3e-58	223	>lcl|AT5G64510.1 | Symbols: TIN1 | unknown protein; FUNCTIONS IN: molecular_function unknown; INVOLVED IN: biological_process unknown; LOCATED IN: endomembrane system; EXPRESSED IN: 17 plant structures; EXPRESSED DURING: 10 growth stages; Has 35333 Blast hits to 34131 proteins in 2444 species: Archae - 798; Bacteria - 22429; Metazoa - 974; Fungi - 991; Plants - 531; Viruses - 0; Other Eukaryotes …
contig00971	AT2G46800.2	1387	932	247	398	3e-47	186	>lcl|AT2G46800.2 | Symbols: ZAT, ATMTP1, MTP1, ZAT1, ATCDF1 | zinc transporter of Arabidopsis thaliana | chr2:19238128-19239324 FORWARD LENGTH=398"
contig00973	AT3G56720.2	926	1237	292	387	9e-17	85.5	>lcl|AT3G56720.2 | Symbols: | unknown protein; FUNCTIONS IN: molecular_function unknown; INVOLVED IN: biological_process unknown; LOCATED IN: cellular_component unknown; EXPRESSED IN: 24 plant structures; EXPRESSED DURING: 15 growth stages. | chr3:21011354-21013264 FORWARD LENGTH=387
contig00974	AT1G47128.1	1210	80	87	455	1e-126	450	>lcl|AT1G47128.1 | Symbols: RD21, RD21A | Granulin repeat cysteine protease family protein | chr1:17283139-17285609 REVERSE LENGTH=462"
contig00975	AT3G54940.2	108	1025	46	354	3e-112	402	>lcl|AT3G54940.2 | Symbols: | Papain family cysteine protease | chr3:20354402-20356127 FORWARD LENGTH=367
contig00976	AT1G80350.1	947	21	214	523	4e-150	528	>lcl|AT1G80350.1 | Symbols: ERH3, AAA1, FRA2, LUE1, ATKTN1, KTN1, FRC2, BOT1, FTR | P-loop containing nucleoside triphosphate hydrolases superfamily protein | chr1:30205499-30208050 REVERSE LENGTH=523"
contig00977	AT1G43190.3	586	1182	232	430	3e-82	303	>lcl|AT1G43190.3 | Symbols: PTB3 | polypyrimidine tract-binding protein 3 | chr1:16275432-16278185 REVERSE LENGTH=430
contig00978	AT4G21800.2	1301	396	30	331	7e-110	394	>lcl|AT4G21800.2 | Symbols: QQT2 | P-loop containing nucleoside triphosphate hydrolases superfamily protein | chr4:11573289-11574976 FORWARD LENGTH=379
contig00979	AT3G13310.1	1274	840	12	157	5e-14	76.3	>lcl|AT3G13310.1 | Symbols: | Chaperone DnaJ-domain superfamily protein | chr3:4310827-4311300 REVERSE LENGTH=157
contig00980	AT3G49600.1	166	678	895	1064	5e-35	145	>lcl|AT3G49600.1 | Symbols: UBP26, SUP32, ATUBP26 | ubiquitin-specific protease 26 | chr3:18380942-18386662 REVERSE LENGTH=1067"
contig00981	AT1G12930.1	238	948	760	997	4e-56	216	>lcl|AT1G12930.1 | Symbols: | ARM repeat superfamily protein | chr1:4398588-4405495 REVERSE LENGTH=1005
contig00983	AT2G24230.1	3	704	607	849	4e-63	239	>lcl|AT2G24230.1 | Symbols: | Leucine-rich repeat protein kinase family protein | chr2:10301979-10304540 REVERSE LENGTH=853
contig00984	AT5G13870.1	59	784	49	287	2e-67	253	>lcl|AT5G13870.1 | Symbols: EXGT-A4, XTH5 | xyloglucan endotransglucosylase/hydrolase 5 | chr5:4475089-4476217 REVERSE LENGTH=293"
contig00985	AT5G03610.1	1376	432	7	344	6e-50	195	>lcl|AT5G03610.1 | Symbols: | GDSL-like Lipase/Acylhydrolase superfamily protein | chr5:915650-918326 FORWARD LENGTH=359
contig00986	AT5G48930.1	1319	42	3	395	6e-42	169	>lcl|AT5G48930.1 | Symbols: HCT | hydroxycinnamoyl-CoA shikimate/quinate hydroxycinnamoyl transferase | chr5:19836654-19838092 REVERSE LENGTH=433
contig00987	AT2G45360.1	1294	737	3	181	4e-15	80.1	>lcl|AT2G45360.1 | Symbols: | Protein of unknown function (DUF1442) | chr2:18698619-18699360 FORWARD LENGTH=215
contig00988	AT5G08530.1	2	1075	116	473	0	701	>lcl|AT5G08530.1 | Symbols: CI51 | 51 kDa subunit of complex I | chr5:2759848-2761726 REVERSE LENGTH=486
contig00989	AT5G17710.2	359	1105	66	304	3e-61	233	>lcl|AT5G17710.2 | Symbols: EMB1241 | Co-chaperone GrpE family protein | chr5:5839560-5841639 REVERSE LENGTH=326
contig00990	AT5G56360.1	1222	671	442	625	6e-52	202	>lcl|AT5G56360.1 | Symbols: PSL4 | calmodulin-binding protein | chr5:22823586-22827950 REVERSE LENGTH=647
contig00992	AT5G49580.1	1448	825	499	693	1e-45	181	>lcl|AT5G49580.1 | Symbols: | Chaperone DnaJ-domain superfamily protein | chr5:20123823-20126813 REVERSE LENGTH=695
contig00993	AT5G04590.1	1	882	140	432	9e-131	464	>lcl|AT5G04590.1 | Symbols: SIR | sulfite reductase | chr5:1319404-1322298 FORWARD LENGTH=642
contig00994	AT4G14240.2	1482	439	117	437	2e-120	429	>lcl|AT4G14240.2 | Symbols: | CBS domain-containing protein with a domain of unknown function (DUF21) | chr4:8204712-8207273 REVERSE LENGTH=485
contig00997	AT5G15610.2	38	1228	1	397	2e-127	452	>lcl|AT5G15610.2 | Symbols: | Proteasome component (PCI) domain protein | chr5:5079579-5081929 FORWARD LENGTH=413
contig00998	AT5G43830.1	1179	526	13	230	4e-60	229	>lcl|AT5G43830.1 | Symbols: | Aluminium induced protein with YGL and LRDR motifs | chr5:17622593-17624239 REVERSE LENGTH=251
contig00999	AT1G65260.1	352	984	126	329	1e-73	274	>lcl|AT1G65260.1 | Symbols: PTAC4, VIPP1 | plastid transcriptionally active 4 | chr1:24236329-24240428 FORWARD LENGTH=330"
contig01000	AT5G57360.1	1	1188	210	604	1e-169	593	>lcl|AT5G57360.1 | Symbols: ZTL, LKP1, ADO1, FKL2 | Galactose oxidase/kelch repeat superfamily protein | chr5:23241597-23244256 FORWARD LENGTH=609"
contig01001	AT3G15290.1	452	1189	39	284	1e-87	320	>lcl|AT3G15290.1 | Symbols: | 3-hydroxyacyl-CoA dehydrogenase family protein | chr3:5145054-5146613 FORWARD LENGTH=294
contig01002	AT5G04600.1	2	481	62	221	5e-39	159	>lcl|AT5G04600.1 | Symbols: | RNA-binding (RRM/RBD/RNP motifs) family protein | chr5:1323700-1325486 FORWARD LENGTH=222
contig01003	AT1G43710.1	1488	631	198	482	1e-128	457	>lcl|AT1G43710.1 | Symbols: emb1075 | Pyridoxal phosphate (PLP)-dependent transferases superfamily protein | chr1:16486534-16488298 REVERSE LENGTH=482
contig01004	AT1G43710.1	1488	631	198	482	1e-128	456	>lcl|AT1G43710.1 | Symbols: emb1075 | Pyridoxal phosphate (PLP)-dependent transferases superfamily protein | chr1:16486534-16488298 REVERSE LENGTH=482
contig01005	AT2G30490.1	1488	928	316	504	1e-72	270	>lcl|AT2G30490.1 | Symbols: ATC4H, C4H, CYP73A5, REF3 | cinnamate-4-hydroxylase | chr2:12993861-12995683 REVERSE LENGTH=505"
contig01006	AT2G21940.5	556	1110	102	286	1e-45	181	>lcl|AT2G21940.5 | Symbols: SK1, ATSK1 | shikimate kinase 1 | chr2:9351106-9352881 FORWARD LENGTH=303"
contig01007	AT2G45670.1	1483	1007	374	532	3e-21	100	>lcl|AT2G45670.1 | Symbols: | calcineurin B subunit-related | chr2:18815070-18818382 REVERSE LENGTH=539
contig01008	AT4G25940.1	58	468	393	524	6e-13	72.8	>lcl|AT4G25940.1 | Symbols: | ENTH/ANTH/VHS superfamily protein | chr4:13169792-13172700 REVERSE LENGTH=601
contig01009	AT3G15730.1	1	891	510	810	2e-111	400	>lcl|AT3G15730.1 | Symbols: PLDALPHA1, PLD | phospholipase D alpha 1 | chr3:5330835-5333474 FORWARD LENGTH=810"
contig01011	AT4G18640.1	9	548	508	675	2e-31	134	>lcl|AT4G18640.1 | Symbols: MRH1 | Leucine-rich repeat protein kinase family protein | chr4:10260481-10263577 FORWARD LENGTH=678
contig01012	AT1G14920.1	7	525	361	529	2e-23	107	>lcl|AT1G14920.1 | Symbols: GAI, RGA2 | GRAS family transcription factor family protein | chr1:5149414-5151015 FORWARD LENGTH=533"
contig01013	AT3G02130.1	1483	836	867	1080	6e-93	338	>lcl|AT3G02130.1 | Symbols: RPK2, TOAD2, CLI1 | receptor-like protein kinase 2 | chr3:380726-384181 FORWARD LENGTH=1151"
contig01014	AT4G32300.1	1359	181	427	821	2e-96	349	>lcl|AT4G32300.1 | Symbols: SD2-5 | S-domain-2 5 | chr4:15599970-15602435 FORWARD LENGTH=821
contig01015	AT5G59300.1	1232	732	36	202	2e-65	246	>lcl|AT5G59300.1 | Symbols: UBC7, ATUBC7 | ubiquitin carrier protein 7 | chr5:23919868-23921304 REVERSE LENGTH=203"
contig01016	AT5G16270.1	370	215	980	1031	7e-13	72.4	>lcl|AT5G16270.1 | Symbols: ATRAD21.3, SYN4 | sister chromatid cohesion 1 protein 4 | chr5:5316783-5322330 FORWARD LENGTH=1031"
contig01017	AT4G29850.1	1214	915	1	103	1e-28	124	>lcl|AT4G29850.1 | Symbols: | Eukaryotic protein of unknown function (DUF872) | chr4:14601818-14602874 REVERSE LENGTH=103
contig01018	AT3G26000.1	615	1343	214	450	1e-41	168	>lcl|AT3G26000.1 | Symbols: | Ribonuclease inhibitor | chr3:9507042-9508542 REVERSE LENGTH=453
contig01019	AT5G58870.1	1477	971	533	701	2e-57	220	>lcl|AT5G58870.1 | Symbols: ftsh9 | FTSH protease 9 | chr5:23770080-23773719 REVERSE LENGTH=806
contig01020	AT1G73660.1	25	891	716	1004	3e-122	436	>lcl|AT1G73660.1 | Symbols: | protein tyrosine kinase family protein | chr1:27692247-27696718 REVERSE LENGTH=1030
contig01022	AT5G28650.1	1458	1189	238	327	2e-37	154	>lcl|AT5G28650.1 | Symbols: WRKY74, ATWRKY74 | WRKY DNA-binding protein 74 | chr5:10677790-10678945 REVERSE LENGTH=330"
contig01023	AT5G49770.1	1288	416	618	908	3e-60	229	>lcl|AT5G49770.1 | Symbols: | Leucine-rich repeat protein kinase family protein | chr5:20222860-20227267 FORWARD LENGTH=946
contig01024	AT4G16800.1	374	1096	58	298	3e-31	133	>lcl|AT4G16800.1 | Symbols: | ATP-dependent caseinolytic (Clp) protease/crotonase family protein | chr4:9454931-9457000 REVERSE LENGTH=301
contig01025	AT3G47340.1	1482	505	244	571	2e-148	522	>lcl|AT3G47340.1 | Symbols: ASN1, DIN6, AT-ASN1 | glutamine-dependent asparagine synthase 1 | chr3:17438136-17441043 REVERSE LENGTH=584"
contig01026	AT3G22590.1	2	1372	5	412	3e-86	316	>lcl|AT3G22590.1 | Symbols: PHP, CDC73 | PLANT HOMOLOGOUS TO PARAFIBROMIN | chr3:8003999-8005452 FORWARD LENGTH=415"
contig01027	AT2G16570.1	1482	235	124	539	0	643	>lcl|AT2G16570.1 | Symbols: ATASE, ATASE1, ASE1 | GLN phosphoribosyl pyrophosphate amidotransferase 1 | chr2:7180424-7182124 REVERSE LENGTH=566"
contig01028	AT4G27650.1	440	1156	140	378	1e-90	330	>lcl|AT4G27650.1 | Symbols: PEL1 | Eukaryotic release factor 1 (eRF1) family protein | chr4:13803459-13807556 REVERSE LENGTH=378
contig01029	AT1G80780.2	536	1348	1	271	7e-120	427	>lcl|AT1G80780.2 | Symbols: | Polynucleotidyl transferase, ribonuclease H-like superfamily protein | chr1:30358517-30359341 FORWARD LENGTH=274"
contig01030	AT3G54540.1	1477	317	337	723	2e-160	562	>lcl|AT3G54540.1 | Symbols: ATGCN4, GCN4 | general control non-repressible 4 | chr3:20190393-20192564 FORWARD LENGTH=723"
contig01032	AT1G51720.1	1472	1056	499	637	1e-42	171	>lcl|AT1G51720.1 | Symbols: | Amino acid dehydrogenase family protein | chr1:19181741-19186297 FORWARD LENGTH=637
contig01033	AT1G01280.1	1474	704	115	367	3e-37	153	>lcl|AT1G01280.1 | Symbols: CYP703A2, CYP703 | cytochrome P450, family 703, subfamily A, polypeptide 2 | chr1:112290-113905 FORWARD LENGTH=510"
contig01034	AT5G64250.2	1413	436	3	326	6e-101	365	>lcl|AT5G64250.2 | Symbols: | Aldolase-type TIM barrel family protein | chr5:25697623-25698945 REVERSE LENGTH=333
contig01035	AT5G46630.1	85	1401	1	438	0	802	>lcl|AT5G46630.1 | Symbols: | Clathrin adaptor complexes medium subunit family protein | chr5:18920580-18923252 FORWARD LENGTH=438
contig01036	AT1G16430.1	1108	776	36	147	2e-29	127	>lcl|AT1G16430.1 | Symbols: | Surfeit locus protein 5 subunit 22 of Mediator complex | chr1:5614632-5615397 FORWARD LENGTH=150
contig01037	AT3G01360.2	98	874	1	264	6e-25	112	>lcl|AT3G01360.2 | Symbols: | Family of unknown function (DUF716) | chr3:137772-138731 REVERSE LENGTH=319
contig01038	AT3G01610.1	1	435	664	803	3e-26	117	>lcl|AT3G01610.1 | Symbols: CDC48C, emb1354 | cell division cycle 48C | chr3:231787-235057 FORWARD LENGTH=820"
contig01039	AT5G50960.1	1312	665	4	217	3e-95	345	>lcl|AT5G50960.1 | Symbols: NBP35, ATNBP35 | nucleotide binding protein 35 | chr5:20734267-20735824 FORWARD LENGTH=350"
contig01040	AT1G09795.1	1464	472	81	411	3e-116	416	>lcl|AT1G09795.1 | Symbols: ATATP-PRT2, HISN1B, ATP-PRT2 | ATP phosphoribosyl transferase 2 | chr1:3173588-3176690 FORWARD LENGTH=413"
contig01041	AT1G71120.1	381	1394	20	351	4e-56	216	>lcl|AT1G71120.1 | Symbols: GLIP6 | GDSL-motif lipase/hydrolase 6 | chr1:26821072-26822420 REVERSE LENGTH=362
contig01044	AT1G16300.1	2	991	91	420	4e-136	481	>lcl|AT1G16300.1 | Symbols: GAPCP-2 | glyceraldehyde-3-phosphate dehydrogenase of plastid 2 | chr1:5574433-5577406 FORWARD LENGTH=420
contig01045	AT4G38690.1	158	1096	2	313	5e-105	378	>lcl|AT4G38690.1 | Symbols: | PLC-like phosphodiesterases superfamily protein | chr4:18074743-18075699 REVERSE LENGTH=318
contig01046	AT3G15820.1	417	956	105	284	1e-54	211	>lcl|AT3G15820.1 | Symbols: ROD1 | phosphatidic acid phosphatase-related / PAP2-related | chr3:5351217-5353573 FORWARD LENGTH=301
contig01047	AT3G04090.1	1070	381	6	235	1e-48	191	>lcl|AT3G04090.1 | Symbols: SIP1;1, SIP1A | small and basic intrinsic protein 1A | chr3:1072340-1074031 REVERSE LENGTH=240"
contig01048	AT2G47780.1	1304	678	17	225	2e-24	110	>lcl|AT2G47780.1 | Symbols: | Rubber elongation factor protein (REF) | chr2:19570076-19570864 FORWARD LENGTH=235
contig01049	AT4G38030.1	3	965	339	664	6e-68	255	>lcl|AT4G38030.1 | Symbols: | Rhamnogalacturonate lyase family protein | chr4:17863206-17866730 REVERSE LENGTH=667
contig01050	AT1G67600.1	1037	573	4	158	3e-42	170	>lcl|AT1G67600.1 | Symbols: | Acid phosphatase/vanadium-dependent haloperoxidase-related protein | chr1:25336701-25337455 REVERSE LENGTH=163
contig01051	AT4G39330.1	91	915	86	359	4e-63	239	>lcl|AT4G39330.1 | Symbols: ATCAD9, CAD9 | cinnamyl alcohol dehydrogenase 9 | chr4:18291268-18292772 FORWARD LENGTH=360"
contig01052	AT5G04850.1	252	950	1	234	2e-91	333	>lcl|AT5G04850.1 | Symbols: VPS60.2 | SNF7 family protein | chr5:1408246-1409806 REVERSE LENGTH=235
contig01053	AT5G49760.1	1275	403	615	905	1e-59	227	>lcl|AT5G49760.1 | Symbols: | Leucine-rich repeat protein kinase family protein | chr5:20216679-20221052 FORWARD LENGTH=953
contig01054	AT3G12350.1	325	834	254	416	1e-24	111	>lcl|AT3G12350.1 | Symbols: | F-box family protein | chr3:3931626-3933104 FORWARD LENGTH=422
contig01055	AT4G33910.1	1359	493	2	283	3e-91	332	>lcl|AT4G33910.1 | Symbols: | 2-oxoglutarate (2OG) and Fe(II)-dependent oxygenase superfamily protein | chr4:16256943-16258614 REVERSE LENGTH=288
contig01056	AT2G03530.2	1463	522	132	397	2e-51	200	>lcl|AT2G03530.2 | Symbols: UPS2, ATUPS2 | ureide permease 2 | chr2:1071951-1073522 FORWARD LENGTH=398"
contig01057	AT4G39330.1	27	1049	12	353	1e-110	397	>lcl|AT4G39330.1 | Symbols: ATCAD9, CAD9 | cinnamyl alcohol dehydrogenase 9 | chr4:18291268-18292772 FORWARD LENGTH=360"
contig01058	AT3G20970.1	1308	577	17	257	6e-84	308	>lcl|AT3G20970.1 | Symbols: NFU4, ATNFU2 | NFU domain protein 4 | chr3:7348277-7350069 FORWARD LENGTH=283"
contig01059	AT5G54510.1	9	1316	164	606	3e-101	365	>lcl|AT5G54510.1 | Symbols: GH3.6, DFL1 | Auxin-responsive GH3 family protein | chr5:22131321-22133564 REVERSE LENGTH=612"
contig01060	AT1G09020.1	9	842	214	487	2e-79	293	>lcl|AT1G09020.1 | Symbols: SNF4, ATSNF4 | homolog of yeast sucrose nonfermenting 4 | chr1:2900149-2904212 REVERSE LENGTH=487"
contig01061	AT3G52190.1	830	39	119	381	1e-55	214	>lcl|AT3G52190.1 | Symbols: PHF1 | phosphate transporter traffic facilitator1 | chr3:19354117-19356910 REVERSE LENGTH=398
contig01062	AT4G26500.1	1163	345	82	370	8e-76	281	>lcl|AT4G26500.1 | Symbols: EMB1374, CPSUFE, ATSUFE, SUFE1 | chloroplast sulfur E | chr4:13382456-13383571 REVERSE LENGTH=371"
contig01063	AT3G44880.1	1462	194	113	537	2e-166	582	>lcl|AT3G44880.1 | Symbols: ACD1, LLS1, PAO | Pheophorbide a oxygenase family protein with Rieske [2Fe-2S] domain | chr3:16383858-16386204 FORWARD LENGTH=537"
contig01065	AT2G17200.1	349	882	380	550	4e-38	156	>lcl|AT2G17200.1 | Symbols: DSK2 | ubiquitin family protein | chr2:7482133-7485090 REVERSE LENGTH=551
contig01066	AT1G78620.1	593	1324	84	327	7e-78	288	>lcl|AT1G78620.1 | Symbols: | Protein of unknown function DUF92, transmembrane | chr1:29573862-29575758 REVERSE LENGTH=333"
contig01067	AT4G05020.2	1	1002	200	533	1e-98	357	>lcl|AT4G05020.2 | Symbols: NDB2 | NAD(P)H dehydrogenase B2 | chr4:2572752-2576222 FORWARD LENGTH=619
contig01068	AT3G46870.1	620	255	67	189	3e-16	83.6	>lcl|AT3G46870.1 | Symbols: | Pentatricopeptide repeat (PPR) superfamily protein | chr3:17263011-17264022 FORWARD LENGTH=257
contig01070	AT4G24750.1	1157	429	47	290	4e-74	275	>lcl|AT4G24750.1 | Symbols: | Rhodanese/Cell cycle control phosphatase superfamily protein | chr4:12758422-12760749 REVERSE LENGTH=292
contig01071	AT1G19740.1	867	1448	84	276	1e-82	304	>lcl|AT1G19740.1 | Symbols: | ATP-dependent protease La (LON) domain protein | chr1:6824396-6825232 FORWARD LENGTH=278
contig01072	AT1G77180.2	203	550	421	537	7e-37	152	>lcl|AT1G77180.2 | Symbols: SKIP | chromatin protein family | chr1:28999791-29001632 REVERSE LENGTH=613
contig01073	AT2G31660.1	1464	469	701	1032	7e-78	288	>lcl|AT2G31660.1 | Symbols: SAD2, URM9 | ARM repeat superfamily protein | chr2:13464519-13471353 FORWARD LENGTH=1040"
contig01074	AT2G06530.1	1109	438	2	225	6e-86	315	>lcl|AT2G06530.1 | Symbols: VPS2.1 | SNF7 family protein | chr2:2588740-2590285 REVERSE LENGTH=225
contig01077	AT5G11030.3	1288	941	452	572	6e-13	72.8	>lcl|AT5G11030.3 | Symbols: ALF4 | aberrant lateral root formation 4 | chr5:3490993-3495078 REVERSE LENGTH=574
contig01080	AT3G16340.2	1460	3	179	696	5e-30	129	>lcl|AT3G16340.2 | Symbols: PDR1 | pleiotropic drug resistance 1 | chr3:5539897-5546263 FORWARD LENGTH=1411
contig01081	AT3G54940.2	80	1078	27	362	1e-124	443	>lcl|AT3G54940.2 | Symbols: | Papain family cysteine protease | chr3:20354402-20356127 FORWARD LENGTH=367
contig01082	AT1G15740.1	1443	643	183	475	3e-24	110	>lcl|AT1G15740.1 | Symbols: | Leucine-rich repeat family protein | chr1:5411509-5414544 FORWARD LENGTH=585
contig01083	AT3G52880.1	46	1314	1	423	2e-169	592	>lcl|AT3G52880.1 | Symbols: ATMDAR1, MDAR1 | monodehydroascorbate reductase 1 | chr3:19601477-19604366 REVERSE LENGTH=434"
contig01085	AT4G38900.3	98	859	240	496	6e-52	202	>lcl|AT4G38900.3 | Symbols: | Basic-leucine zipper (bZIP) transcription factor family protein | chr4:18139564-18141520 REVERSE LENGTH=547
contig01086	AT3G53260.1	2	1168	325	716	4e-158	555	>lcl|AT3G53260.1 | Symbols: PAL2, ATPAL2 | phenylalanine ammonia-lyase 2 | chr3:19744256-19746619 REVERSE LENGTH=717"
contig01087	AT2G18790.1	1457	882	964	1154	9e-51	198	>lcl|AT2G18790.1 | Symbols: PHYB, HY3, OOP1 | phytochrome B | chr2:8140079-8144151 FORWARD LENGTH=1172"
contig01088	AT1G58290.1	1453	812	145	358	2e-69	260	>lcl|AT1G58290.1 | Symbols: HEMA1 | Glutamyl-tRNA reductase family protein | chr1:21624028-21626051 REVERSE LENGTH=543
contig01089	AT4G24220.2	132	1232	26	387	8e-102	367	>lcl|AT4G24220.2 | Symbols: VEP1, AWI31 | NAD(P)-binding Rossmann-fold superfamily protein | chr4:12565219-12566474 FORWARD LENGTH=387"
contig01090	AT1G07910.2	710	1390	879	1103	5e-49	192	>lcl|AT1G07910.2 | Symbols: ATRNL, RNL, AtRLG1 | RNAligase | chr1:2446712-2454386 FORWARD LENGTH=1104"
contig01092	AT3G24760.1	1401	292	9	370	9e-45	178	>lcl|AT3G24760.1 | Symbols: | Galactose oxidase/kelch repeat superfamily protein | chr3:9040108-9041259 FORWARD LENGTH=383
contig01094	AT1G33490.1	1192	737	11	162	2e-44	177	>lcl|AT1G33490.1 | Symbols: | unknown protein; CONTAINS InterPro DOMAIN/s: Protein of unknown function DUF2062 (InterPro:IPR018639); BEST Arabidopsis thaliana protein match is: unknown protein (TAIR:AT4G10140.1); Has 88 Blast hits to 88 proteins in 29 species: Archae - 0; Bacteria - 28; Metazoa - 0; Fungi - 0; Plants - 54; Viruses - 0; Other Eukaryotes - 6 (source: NCBI BLink). | chr1:12150941-12…
contig01095	AT5G40770.1	76	897	3	276	7e-88	321	>lcl|AT5G40770.1 | Symbols: ATPHB3, PHB3 | prohibitin 3 | chr5:16315589-16316621 REVERSE LENGTH=277"
contig01096	AT3G55320.1	1447	413	1066	1406	1e-128	456	>lcl|AT3G55320.1 | Symbols: PGP20 | P-glycoprotein 20 | chr3:20507391-20513393 REVERSE LENGTH=1408
contig01097	AT4G12400.2	347	1444	123	468	9e-133	470	>lcl|AT4G12400.2 | Symbols: Hop3 | stress-inducible protein, putative | chr4:7338866-7341239 REVERSE LENGTH=558"
contig01099	AT2G42850.1	491	1006	314	480	3e-37	153	>lcl|AT2G42850.1 | Symbols: CYP718 | cytochrome P450, family 718 | chr2:17831662-17833309 FORWARD LENGTH=485"
contig01100	AT5G63860.1	3	995	119	439	7e-130	461	>lcl|AT5G63860.1 | Symbols: UVR8 | Regulator of chromosome condensation (RCC1) family protein | chr5:25554821-25558587 REVERSE LENGTH=440
contig01101	AT5G14070.1	1114	725	1	140	7e-32	135	>lcl|AT5G14070.1 | Symbols: ROXY2 | Thioredoxin superfamily protein | chr5:4541915-4542337 FORWARD LENGTH=140
contig01102	AT2G21170.1	1346	555	52	315	4e-113	405	>lcl|AT2G21170.1 | Symbols: TIM, PDTPI | triosephosphate isomerase | chr2:9071047-9073106 REVERSE LENGTH=315"
contig01104	AT3G01930.2	741	1415	305	531	1e-74	277	>lcl|AT3G01930.2 | Symbols: | Major facilitator superfamily protein | chr3:319289-321488 REVERSE LENGTH=584
contig01105	AT1G08540.1	1160	336	255	529	6e-78	288	>lcl|AT1G08540.1 | Symbols: SIGB, SIG1, SIG2, SIGA, ATSIG1, ABC1, ATSIG2 | RNApolymerase sigma subunit 2 | chr1:2703461-2706696 FORWARD LENGTH=572"
contig01106	AT5G41040.2	1281	154	69	402	6e-28	122	>lcl|AT5G41040.2 | Symbols: | HXXXD-type acyl-transferase family protein | chr5:16431582-16433086 FORWARD LENGTH=441
contig01107	AT1G79690.1	1446	238	343	764	1e-127	453	>lcl|AT1G79690.1 | Symbols: atnudt3, NUDT3 | nudix hydrolase homolog 3 | chr1:29985360-29990171 FORWARD LENGTH=772"
contig01108	AT2G41040.1	144	1052	46	352	3e-57	219	>lcl|AT2G41040.1 | Symbols: | S-adenosyl-L-methionine-dependent methyltransferases superfamily protein | chr2:17121499-17123064 FORWARD LENGTH=352
contig01110	AT3G01770.1	1352	594	381	620	2e-22	104	>lcl|AT3G01770.1 | Symbols: ATBET10, BET10 | bromodomain and extraterminal domain protein 10 | chr3:275582-278386 REVERSE LENGTH=620"
contig01111	AT3G63410.1	1160	375	76	338	5e-113	405	>lcl|AT3G63410.1 | Symbols: APG1, VTE3, IEP37, E37 | S-adenosyl-L-methionine-dependent methyltransferases superfamily protein | chr3:23415816-23417002 REVERSE LENGTH=338"
contig01112	AT2G21250.1	1092	175	3	309	1e-124	443	>lcl|AT2G21250.1 | Symbols: | NAD(P)-linked oxidoreductase superfamily protein | chr2:9103408-9105116 REVERSE LENGTH=309
contig01113	AT2G25520.1	2	655	125	343	7e-83	305	>lcl|AT2G25520.1 | Symbols: | Drug/metabolite transporter superfamily protein | chr2:10860950-10861993 FORWARD LENGTH=347
contig01114	AT3G13690.1	867	385	19	173	2e-13	73.9	>lcl|AT3G13690.1 | Symbols: | Protein kinase protein with adenine nucleotide alpha hydrolases-like domain | chr3:4486920-4490011 FORWARD LENGTH=753
contig01116	AT3G53380.1	1325	309	349	700	5e-84	308	>lcl|AT3G53380.1 | Symbols: | Concanavalin A-like lectin protein kinase family protein | chr3:19789204-19791351 REVERSE LENGTH=715
contig01117	AT2G26350.1	398	1450	25	360	7e-80	295	>lcl|AT2G26350.1 | Symbols: PEX10, ATPEX10 | peroxin 10 | chr2:11217767-11220415 REVERSE LENGTH=381"
contig01119	AT1G18460.1	2	430	520	663	1e-51	201	>lcl|AT1G18460.1 | Symbols: | alpha/beta-Hydrolases superfamily protein | chr1:6352682-6355971 FORWARD LENGTH=701
contig01120	AT1G55020.1	1440	832	657	859	6e-55	212	>lcl|AT1G55020.1 | Symbols: LOX1, ATLOX1 | lipoxygenase 1 | chr1:20525798-20530143 FORWARD LENGTH=859"
contig01121	AT3G20000.1	67	927	22	309	5e-109	391	>lcl|AT3G20000.1 | Symbols: TOM40 | translocase of the outer mitochondrial membrane 40 | chr3:6967685-6970247 FORWARD LENGTH=309
contig01122	AT1G22180.2	53	658	62	263	1e-69	261	>lcl|AT1G22180.2 | Symbols: | Sec14p-like phosphatidylinositol transfer family protein | chr1:7828434-7829745 REVERSE LENGTH=314
contig01123	AT3G54940.2	108	1025	46	354	2e-118	423	>lcl|AT3G54940.2 | Symbols: | Papain family cysteine protease | chr3:20354402-20356127 FORWARD LENGTH=367
contig01124	AT4G02280.1	1448	1194	725	809	6e-34	142	>lcl|AT4G02280.1 | Symbols: SUS3, ATSUS3 | sucrose synthase 3 | chr4:995166-998719 FORWARD LENGTH=809"
contig01125	AT1G65960.2	2	1024	131	476	2e-150	529	>lcl|AT1G65960.2 | Symbols: GAD2 | glutamate decarboxylase 2 | chr1:24552094-24557253 FORWARD LENGTH=494
contig01126	AT4G27040.4	619	1125	75	242	2e-60	230	>lcl|AT4G27040.4 | Symbols: VPS22 | EAP30/Vps36 family protein | chr4:13573061-13574576 REVERSE LENGTH=250
contig01127	AT1G06950.1	1445	534	693	999	2e-95	346	>lcl|AT1G06950.1 | Symbols: ATTIC110, TIC110 | translocon at the inner envelope membrane of chloroplasts 110 | chr1:2130303-2135563 REVERSE LENGTH=1016"
contig01128	AT5G21090.1	1032	433	17	217	2e-73	273	>lcl|AT5G21090.1 | Symbols: | Leucine-rich repeat (LRR) family protein | chr5:7164758-7166904 FORWARD LENGTH=218
contig01130	AT5G13770.1	1415	756	327	546	5e-24	109	>lcl|AT5G13770.1 | Symbols: | Pentatricopeptide repeat (PPR-like) superfamily protein | chr5:4445461-4447290 FORWARD LENGTH=609
contig01131	AT4G39220.1	285	797	14	188	1e-62	237	>lcl|AT4G39220.1 | Symbols: ATRER1A | Rer1 family protein | chr4:18264280-18265531 FORWARD LENGTH=191
contig01132	AT4G00290.1	579	1049	198	354	5e-16	82.8	>lcl|AT4G00290.1 | Symbols: | Mechanosensitive ion channel protein | chr4:123097-125300 REVERSE LENGTH=497
contig01135	AT3G03890.1	194	628	26	171	6e-20	95.9	>lcl|AT3G03890.1 | Symbols: | FMN binding | chr3:999667-1001996 REVERSE LENGTH=321
contig01136	AT3G54510.2	3	1046	312	658	5e-64	242	>lcl|AT3G54510.2 | Symbols: | Early-responsive to dehydration stress protein (ERD4) | chr3:20180339-20183220 FORWARD LENGTH=712
contig01137	AT2G25710.2	1296	334	45	367	6e-81	298	>lcl|AT2G25710.2 | Symbols: HCS1 | holocarboxylase synthase 1 | chr2:10952719-10955061 FORWARD LENGTH=367
contig01138	AT3G16240.1	1408	800	51	250	2e-60	230	>lcl|AT3G16240.1 | Symbols: DELTA-TIP, TIP2;1, DELTA-TIP1, AQP1, ATTIP2;1 | delta tonoplast integral protein | chr3:5505534-5506788 FORWARD LENGTH=250"
contig01139	AT5G61850.1	31	1077	39	386	1e-85	313	>lcl|AT5G61850.1 | Symbols: LFY, LFY3 | floral meristem identity control protein LEAFY (LFY) | chr5:24844295-24846933 FORWARD LENGTH=420"
contig01140	AT3G02090.1	1333	443	235	531	2e-124	442	>lcl|AT3G02090.1 | Symbols: MPPBETA | Insulinase (Peptidase family M16) protein | chr3:365624-368526 FORWARD LENGTH=531
contig01141	AT3G28480.1	319	1101	52	314	2e-107	386	>lcl|AT3G28480.1 | Symbols: | Oxoglutarate/iron-dependent oxygenase | chr3:10676266-10678262 REVERSE LENGTH=316
contig01142	AT4G28910.3	952	668	337	423	1e-21	101	>lcl|AT4G28910.3 | Symbols: NINJA | novel interactor of JAZ | chr4:14264330-14265680 REVERSE LENGTH=425
contig01145	AT3G56310.1	31	1164	58	435	2e-146	515	>lcl|AT3G56310.1 | Symbols: | Melibiase family protein | chr3:20882886-20885745 FORWARD LENGTH=437
contig01146	AT4G38570.1	1406	777	11	220	1e-64	244	>lcl|AT4G38570.1 | Symbols: PIS2 | probable CDP-diacylglycerol--inositol 3-phosphatidyltransferase 2 | chr4:18031420-18033091 REVERSE LENGTH=225
contig01147	AT5G58020.1	1094	369	97	342	8e-60	228	>lcl|AT5G58020.1 | Symbols: | unknown protein; CONTAINS InterPro DOMAIN/s: Protein of unknown function DUF602 (InterPro:IPR006735); Has 385 Blast hits to 385 proteins in 189 species: Archae - 0; Bacteria - 0; Metazoa - 153; Fungi - 117; Plants - 50; Viruses - 0; Other Eukaryotes - 65 (source: NCBI BLink). | chr5:23485585-23486649 FORWARD LENGTH=354
contig01148	AT4G27600.1	1441	803	202	414	5e-75	278	>lcl|AT4G27600.1 | Symbols: NARA5 | pfkB-like carbohydrate kinase family protein | chr4:13782753-13785005 REVERSE LENGTH=471
contig01149	AT2G01650.1	6	668	125	338	6e-36	149	>lcl|AT2G01650.1 | Symbols: PUX2 | plant UBX domain-containing protein 2 | chr2:284851-286394 REVERSE LENGTH=458
contig01150	AT3G24030.1	208	1020	5	275	2e-70	263	>lcl|AT3G24030.1 | Symbols: | hydroxyethylthiazole kinase family protein | chr3:8679862-8680812 REVERSE LENGTH=276
contig01151	AT1G51550.1	1	840	194	462	8e-55	211	>lcl|AT1G51550.1 | Symbols: | Kelch repeat-containing F-box family protein | chr1:19117646-19119291 REVERSE LENGTH=478
contig01152	AT3G19980.1	1385	477	1	303	1e-169	593	>lcl|AT3G19980.1 | Symbols: ATFYPP3, EMB2736, STPP, FYPP3 | flower-specific, phytochrome-associated protein phosphatase 3 | chr3:6962008-6964761 FORWARD LENGTH=303"
contig01153	AT2G27920.1	1436	279	32	439	8e-89	324	>lcl|AT2G27920.1 | Symbols: SCPL51 | serine carboxypeptidase-like 51 | chr2:11885777-11889043 REVERSE LENGTH=461
contig01154	AT4G22340.3	1076	129	129	443	6e-127	451	>lcl|AT4G22340.3 | Symbols: CDS2 | cytidinediphosphate diacylglycerol synthase 2 | chr4:11800150-11802621 REVERSE LENGTH=447
contig01155	AT3G46490.1	1303	383	16	324	1e-61	234	>lcl|AT3G46490.1 | Symbols: | 2-oxoglutarate (2OG) and Fe(II)-dependent oxygenase superfamily protein | chr3:17115629-17119451 FORWARD LENGTH=330
contig01156	AT1G51410.1	3	854	49	318	2e-46	183	>lcl|AT1G51410.1 | Symbols: | NAD(P)-binding Rossmann-fold superfamily protein | chr1:19059885-19061424 FORWARD LENGTH=325
contig01157	AT3G48170.1	1	1209	101	503	7e-170	593	>lcl|AT3G48170.1 | Symbols: ALDH10A9 | aldehyde dehydrogenase 10A9 | chr3:17786290-17789918 REVERSE LENGTH=503
contig01158	AT5G07990.1	1434	160	106	508	2e-61	233	>lcl|AT5G07990.1 | Symbols: TT7, CYP75B1, D501 | Cytochrome P450 superfamily protein | chr5:2560437-2562859 FORWARD LENGTH=513"
contig01159	AT1G06800.2	1229	360	87	357	6e-68	255	>lcl|AT1G06800.2 | Symbols: PLA-I{gamma}1 | alpha/beta-Hydrolases superfamily protein | chr1:2090109-2091443 REVERSE LENGTH=444
contig01161	AT3G16240.1	1402	794	51	250	3e-60	229	>lcl|AT3G16240.1 | Symbols: DELTA-TIP, TIP2;1, DELTA-TIP1, AQP1, ATTIP2;1 | delta tonoplast integral protein | chr3:5505534-5506788 FORWARD LENGTH=250"
contig01162	AT5G65260.1	385	762	62	186	1e-54	211	>lcl|AT5G65260.1 | Symbols: | RNA-binding (RRM/RBD/RNP motifs) family protein | chr5:26080501-26082984 REVERSE LENGTH=220
contig01163	AT5G26040.2	40	1041	53	385	3e-119	426	>lcl|AT5G26040.2 | Symbols: HDA2 | histone deacetylase 2 | chr5:9099321-9101598 REVERSE LENGTH=387
contig01164	AT3G53260.1	1	969	395	715	5e-113	405	>lcl|AT3G53260.1 | Symbols: PAL2, ATPAL2 | phenylalanine ammonia-lyase 2 | chr3:19744256-19746619 REVERSE LENGTH=717"
contig01165	AT4G04480.1	483	1439	60	371	7e-35	145	>lcl|AT4G04480.1 | Symbols: | unknown protein; LOCATED IN: chloroplast; EXPRESSED IN: flower, pollen tube; EXPRESSED DURING: petal differentiation and expansion stage; BEST Arabidopsis thaliana protein match is: F-box family protein with a domain of unknown function (DUF295) (TAIR:AT4G22030.1); Has 78 Blast hits to 78 proteins in 10 species: Archae - 0; Bacteria - 0; Metazoa - 0; Fungi - 0; Plant…
contig01166	AT3G24660.1	2	817	401	672	5e-89	325	>lcl|AT3G24660.1 | Symbols: TMKL1 | transmembrane kinase-like 1 | chr3:9003641-9005751 FORWARD LENGTH=674
contig01169	AT2G48010.1	1309	353	278	595	2e-99	359	>lcl|AT2G48010.1 | Symbols: RKF3 | receptor-like kinase in in flowers 3 | chr2:19641465-19643318 FORWARD LENGTH=617
contig01171	AT2G43360.1	1250	219	36	377	4e-151	531	>lcl|AT2G43360.1 | Symbols: BIO2, BIOB | Radical SAM superfamily protein | chr2:18010918-18013129 REVERSE LENGTH=378"
contig01172	AT2G45540.2	1419	1000	2695	2829	4e-30	129	>lcl|AT2G45540.2 | Symbols: | WD-40 repeat family protein / beige-related | chr2:18757881-18772229 REVERSE LENGTH=3001
contig01173	AT4G14880.4	1236	292	4	316	4e-103	372	>lcl|AT4G14880.4 | Symbols: OASA1 | O-acetylserine (thiol) lyase (OAS-TL) isoform A1 | chr4:8518209-8520050 REVERSE LENGTH=322
contig01174	AT2G36460.1	1189	116	1	358	1e-159	560	>lcl|AT2G36460.1 | Symbols: | Aldolase superfamily protein | chr2:15296929-15298387 REVERSE LENGTH=358
contig01175	AT3G15850.1	716	1432	72	311	2e-91	333	>lcl|AT3G15850.1 | Symbols: FAD5, FADB, JB67, ADS3 | fatty acid desaturase 5 | chr3:5359087-5360998 FORWARD LENGTH=371"
contig01176	AT5G58410.1	20	1372	1343	1778	2e-63	240	>lcl|AT5G58410.1 | Symbols: | HEAT/U-box domain-containing protein | chr5:23609663-23617343 FORWARD LENGTH=1873
contig01177	AT2G25950.1	581	1114	18	195	3e-66	249	>lcl|AT2G25950.1 | Symbols: | Protein of unknown function (DUF1000) | chr2:11068735-11070524 FORWARD LENGTH=204
contig01178	AT1G63850.1	1431	310	174	524	2e-24	110	>lcl|AT1G63850.1 | Symbols: | BTB/POZ domain-containing protein | chr1:23696962-23698708 FORWARD LENGTH=548
contig01179	AT5G13420.1	69	1148	73	433	7e-135	477	>lcl|AT5G13420.1 | Symbols: | Aldolase-type TIM barrel family protein | chr5:4302080-4304212 REVERSE LENGTH=438
contig01180	AT3G06480.1	1394	1143	734	817	2e-28	124	>lcl|AT3G06480.1 | Symbols: | DEAD box RNA helicase family protein | chr3:1985697-1989666 REVERSE LENGTH=1088
contig01181	AT5G13420.1	1171	2	34	423	1e-141	500	>lcl|AT5G13420.1 | Symbols: | Aldolase-type TIM barrel family protein | chr5:4302080-4304212 REVERSE LENGTH=438
contig01182	AT1G19450.1	148	1428	45	470	3e-136	482	>lcl|AT1G19450.1 | Symbols: | Major facilitator superfamily protein | chr1:6731671-6734633 REVERSE LENGTH=488
contig01183	AT3G13870.1	1094	411	499	712	9e-56	214	>lcl|AT3G13870.1 | Symbols: RHD3 | Root hair defective 3 GTP-binding protein (RHD3) | chr3:4565762-4571109 REVERSE LENGTH=802
contig01184	AT4G33510.1	2	1189	101	496	0	664	>lcl|AT4G33510.1 | Symbols: DHS2 | 3-deoxy-d-arabino-heptulosonate 7-phosphate synthase | chr4:16116496-16118549 FORWARD LENGTH=507
contig01185	AT1G15780.1	265	783	16	206	8e-22	102	>lcl|AT1G15780.1 | Symbols: | unknown protein; BEST Arabidopsis thaliana protein match is: unknown protein (TAIR:AT2G10440.1); Has 103701 Blast hits to 43153 proteins in 1828 species: Archae - 30; Bacteria - 7385; Metazoa - 38639; Fungi - 11531; Plants - 7727; Viruses - 307; Other Eukaryotes - 38082 (source: NCBI BLink). | chr1:5430446-5435921 REVERSE LENGTH=1335
contig01186	AT1G30220.1	1338	469	263	558	1e-80	297	>lcl|AT1G30220.1 | Symbols: ATINT2, INT2 | inositol transporter 2 | chr1:10632957-10635439 REVERSE LENGTH=580"
contig01187	AT5G60860.1	1389	745	3	216	2e-102	369	>lcl|AT5G60860.1 | Symbols: AtRABA1f, RABA1f | RAB GTPase homolog A1F | chr5:24484750-24485565 FORWARD LENGTH=217"
contig01188	AT2G17820.1	1	387	1053	1195	8e-31	132	>lcl|AT2G17820.1 | Symbols: ATHK1, AHK1, HK1 | histidine kinase 1 | chr2:7743133-7748013 REVERSE LENGTH=1207"
contig01189	AT5G36110.1	8	1015	145	473	1e-69	261	>lcl|AT5G36110.1 | Symbols: CYP716A1 | cytochrome P450, family 716, subfamily A, polypeptide 1 | chr5:14195377-14197613 FORWARD LENGTH=477"
contig01190	AT3G14080.2	65	445	1	128	4e-49	192	>lcl|AT3G14080.2 | Symbols: | Small nuclear ribonucleoprotein family protein | chr3:4667717-4668989 FORWARD LENGTH=128
contig01191	AT3G46450.2	1408	329	127	493	2e-67	253	>lcl|AT3G46450.2 | Symbols: | SEC14 cytosolic factor family protein / phosphoglyceride transfer family protein | chr3:17093297-17095319 REVERSE LENGTH=494
contig01192	AT5G06950.4	1	246	247	330	2e-29	127	>lcl|AT5G06950.4 | Symbols: AHBP-1B, TGA2 | bZIP transcription factor family protein | chr5:2152323-2154174 FORWARD LENGTH=330"
contig01193	AT2G21950.1	1234	848	112	236	1e-21	101	>lcl|AT2G21950.1 | Symbols: SKIP6 | SKP1 interacting partner 6 | chr2:9353526-9354644 REVERSE LENGTH=372
contig01194	AT1G06570.1	1416	166	46	467	9e-144	507	>lcl|AT1G06570.1 | Symbols: PDS1, HPD | phytoene desaturation 1 | chr1:2012015-2013543 REVERSE LENGTH=473"
contig01196	AT5G53970.1	1426	497	97	406	4e-83	305	>lcl|AT5G53970.1 | Symbols: | Tyrosine transaminase family protein | chr5:21910676-21912594 FORWARD LENGTH=414
contig01197	AT5G09510.1	1319	867	1	152	3e-64	243	>lcl|AT5G09510.1 | Symbols: | Ribosomal protein S19 family protein | chr5:2955698-2956554 REVERSE LENGTH=152
contig01198	AT3G55530.1	117	929	1	267	3e-63	239	>lcl|AT3G55530.1 | Symbols: SDIR1 | RING/U-box superfamily protein | chr3:20595300-20597188 REVERSE LENGTH=273
contig01199	AT3G53090.2	1	471	833	989	1e-42	171	>lcl|AT3G53090.2 | Symbols: UPL7 | ubiquitin-protein ligase 7 | chr3:19679273-19684453 FORWARD LENGTH=1142
contig01200	AT3G47780.1	1336	191	168	541	3e-96	349	>lcl|AT3G47780.1 | Symbols: ATATH6, ATH6 | ABC2 homolog 6 | chr3:17624500-17628972 FORWARD LENGTH=935"
contig01201	AT5G64420.1	18	875	995	1293	5e-17	86.3	>lcl|AT5G64420.1 | Symbols: | DNA polymerase V family | chr5:25756416-25761122 FORWARD LENGTH=1306
contig01202	AT3G13920.1	175	1413	1	412	0	741	>lcl|AT3G13920.1 | Symbols: EIF4A1, RH4, TIF4A1 | eukaryotic translation initiation factor 4A1 | chr3:4592635-4594128 REVERSE LENGTH=412"
contig01203	AT1G08040.2	1265	201	6	378	4e-131	465	>lcl|AT1G08040.2 | Symbols: | Protein of unknown function (DUF707) | chr1:2495507-2497973 REVERSE LENGTH=382
contig01204	AT5G45620.1	1282	80	1	386	2e-159	558	>lcl|AT5G45620.1 | Symbols: | Proteasome component (PCI) domain protein | chr5:18501590-18503868 FORWARD LENGTH=386
contig01206	AT4G30840.1	661	1410	96	342	3e-55	213	>lcl|AT4G30840.1 | Symbols: | Transducin/WD40 repeat-like superfamily protein | chr4:15017831-15019709 REVERSE LENGTH=361
contig01207	AT5G40650.1	225	920	47	277	1e-111	400	>lcl|AT5G40650.1 | Symbols: SDH2-2 | succinate dehydrogenase 2-2 | chr5:16281462-16283296 FORWARD LENGTH=280
contig01208	AT5G44650.1	1034	492	103	280	5e-45	179	>lcl|AT5G44650.1 | Symbols: CEST, AtCEST | Encodes a chloroplast protein that induces tolerance to multiple environmental stresses and reduces photooxidative damage. | chr5:18013396-18015292 FORWARD LENGTH=280"
contig01209	AT1G10670.4	86	1354	1	423	0	648	>lcl|AT1G10670.4 | Symbols: ACLA-1 | ATP-citrate lyase A-1 | chr1:3535787-3538098 FORWARD LENGTH=423
contig01210	AT1G15710.1	296	1180	36	328	1e-110	397	>lcl|AT1G15710.1 | Symbols: | prephenate dehydrogenase family protein | chr1:5404505-5405581 FORWARD LENGTH=358
contig01211	AT2G20860.1	127	1164	24	366	6e-142	501	>lcl|AT2G20860.1 | Symbols: LIP1 | lipoic acid synthase 1 | chr2:8979636-8980983 FORWARD LENGTH=374
contig01212	AT2G45990.2	1411	716	33	263	2e-82	303	>lcl|AT2G45990.2 | Symbols: | unknown protein; FUNCTIONS IN: molecular_function unknown; INVOLVED IN: biological_process unknown; LOCATED IN: chloroplast; EXPRESSED IN: 22 plant structures; EXPRESSED DURING: 13 growth stages; Has 312 Blast hits to 312 proteins in 90 species: Archae - 0; Bacteria - 131; Metazoa - 0; Fungi - 0; Plants - 67; Viruses - 0; Other Eukaryotes - 114 (source: NCBI BLink). …
contig01213	AT3G07550.2	1284	205	14	383	5e-72	268	>lcl|AT3G07550.2 | Symbols: | RNI-like superfamily protein | chr3:2409946-2411133 FORWARD LENGTH=395
contig01214	AT4G17330.1	1389	775	1652	1874	3e-23	107	>lcl|AT4G17330.1 | Symbols: ATG2484-1, G2484-1 | G2484-1 protein | chr4:9689263-9697172 REVERSE LENGTH=2037"
contig01215	AT2G28260.1	1417	2	152	622	1e-179	626	>lcl|AT2G28260.1 | Symbols: ATCNGC15, CNGC15 | cyclic nucleotide-gated channel 15 | chr2:12049989-12052453 FORWARD LENGTH=678"
contig01216	AT3G13470.1	128	1405	35	460	0	692	>lcl|AT3G13470.1 | Symbols: | TCP-1/cpn60 chaperonin family protein | chr3:4389685-4392624 FORWARD LENGTH=596
contig01217	AT1G78230.1	1233	388	354	619	1e-62	237	>lcl|AT1G78230.1 | Symbols: | Outer arm dynein light chain 1 protein | chr1:29430226-29432516 FORWARD LENGTH=681
contig01218	AT1G57720.2	4	1203	35	413	8e-116	414	>lcl|AT1G57720.2 | Symbols: | Translation elongation factor EF1B, gamma chain | chr1:21377873-21380114 FORWARD LENGTH=413"
contig01219	AT1G55020.1	1412	3	111	571	4e-125	445	>lcl|AT1G55020.1 | Symbols: LOX1, ATLOX1 | lipoxygenase 1 | chr1:20525798-20530143 FORWARD LENGTH=859"
contig01221	AT5G09900.2	1411	146	20	441	7e-167	583	>lcl|AT5G09900.2 | Symbols: EMB2107, RPN5A, MSA | 26S proteasome regulatory subunit, putative (RPN5) | chr5:3089462-3092434 REVERSE LENGTH=442"
contig01222	AT2G36305.1	1051	725	208	310	1e-18	91.3	>lcl|AT2G36305.1 | Symbols: RCE1, ATFACE-2, ATFACE2, FACE2 | farnesylated protein-converting enzyme 2 | chr2:15214607-15216449 FORWARD LENGTH=311"
contig01223	AT1G03950.1	945	328	4	210	3e-68	256	>lcl|AT1G03950.1 | Symbols: VPS2.3 | vacuolar protein sorting-associated protein 2.3 | chr1:1011388-1013212 REVERSE LENGTH=210
contig01224	AT3G04650.1	2	889	174	470	2e-97	353	>lcl|AT3G04650.1 | Symbols: | FAD/NAD(P)-binding oxidoreductase family protein | chr3:1262017-1264343 FORWARD LENGTH=486
contig01225	AT4G01130.1	2	631	167	374	8e-30	128	>lcl|AT4G01130.1 | Symbols: | GDSL-like Lipase/Acylhydrolase superfamily protein | chr4:485868-488007 FORWARD LENGTH=382
contig01226	AT5G13930.1	1412	510	94	395	1e-104	377	>lcl|AT5G13930.1 | Symbols: CHS, TT4, ATCHS | Chalcone and stilbene synthase family protein | chr5:4488762-4490035 FORWARD LENGTH=395"
contig01227	AT5G26830.1	1407	742	433	654	3e-95	345	>lcl|AT5G26830.1 | Symbols: | Threonyl-tRNA synthetase | chr5:9437351-9441568 FORWARD LENGTH=709
contig01228	AT4G02930.1	3	1142	73	453	0	630	>lcl|AT4G02930.1 | Symbols: | GTP binding Elongation factor Tu family protein | chr4:1295751-1298354 REVERSE LENGTH=454
contig01230	AT1G18270.3	63	1205	1013	1393	1e-136	483	>lcl|AT1G18270.3 | Symbols: | ketose-bisphosphate aldolase class-II family protein | chr1:6283634-6293772 REVERSE LENGTH=1393
contig01231	AT4G12290.1	3	776	351	615	7e-82	301	>lcl|AT4G12290.1 | Symbols: | Copper amine oxidase family protein | chr4:7304434-7306973 FORWARD LENGTH=741
contig01232	AT5G22800.1	2	1153	569	955	2e-112	402	>lcl|AT5G22800.1 | Symbols: EMB86, EMB1030, EMB263 | Alanyl-tRNA synthetase, class IIc | chr5:7616221-7619961 REVERSE LENGTH=978"
contig01233	AT4G30640.1	111	887	20	289	2e-29	127	>lcl|AT4G30640.1 | Symbols: | RNI-like superfamily protein | chr4:14952670-14953682 FORWARD LENGTH=301
contig01234	AT4G36800.2	389	937	1	184	6e-78	288	>lcl|AT4G36800.2 | Symbols: RCE1 | RUB1 conjugating enzyme 1 | chr4:17341237-17342148 REVERSE LENGTH=184
contig01235	ATCG01010.1	3	1412	113	629	1e-144	509	>lcl|ATCG01010.1 | Symbols: NDHF | NADH-Ubiquinone oxidoreductase (complex I), chain 5 protein | chrC:110398-112638 REVERSE LENGTH=746"
contig01236	AT3G52180.1	1227	328	75	376	1e-90	330	>lcl|AT3G52180.1 | Symbols: ATPTPKIS1, DSP4, SEX4, ATSEX4 | dual specificity protein phosphatase (DsPTP1) family protein | chr3:19349884-19353459 REVERSE LENGTH=379"
contig01237	AT3G02600.5	108	965	22	303	1e-68	257	>lcl|AT3G02600.5 | Symbols: LPP3, ATLPP3 | lipid phosphate phosphatase 3 | chr3:552937-554411 FORWARD LENGTH=314"
contig01238	AT2G44860.2	1317	895	31	159	8e-28	122	>lcl|AT2G44860.2 | Symbols: | Ribosomal protein L24e family protein | chr2:18501034-18502128 REVERSE LENGTH=159
contig01239	AT3G57090.1	1198	821	8	136	1e-33	141	>lcl|AT3G57090.1 | Symbols: BIGYIN, FIS1A | Tetratricopeptide repeat (TPR)-like superfamily protein | chr3:21128627-21129981 FORWARD LENGTH=170"
contig01240	AT4G10790.1	40	456	159	300	6e-44	175	>lcl|AT4G10790.1 | Symbols: | UBX domain-containing protein | chr4:6640752-6643035 REVERSE LENGTH=480
contig01242	AT5G60390.3	1411	260	51	434	0	739	>lcl|AT5G60390.3 | Symbols: | GTP binding Elongation factor Tu family protein | chr5:24289226-24290675 FORWARD LENGTH=449
contig01243	AT1G07160.1	1393	512	111	380	9e-35	145	>lcl|AT1G07160.1 | Symbols: | Protein phosphatase 2C family protein | chr1:2198155-2199678 REVERSE LENGTH=380
contig01244	AT3G22200.2	1	1089	120	482	2e-136	483	>lcl|AT3G22200.2 | Symbols: POP2 | Pyridoxal phosphate (PLP)-dependent transferases superfamily protein | chr3:7835457-7838863 FORWARD LENGTH=513
contig01245	AT5G02240.1	6	548	20	200	3e-12	70.1	>lcl|AT5G02240.1 | Symbols: | NAD(P)-binding Rossmann-fold superfamily protein | chr5:451502-452984 FORWARD LENGTH=253
contig01246	AT5G49930.1	13	483	798	939	8e-17	85.5	>lcl|AT5G49930.1 | Symbols: emb1441 | zinc knuckle (CCHC-type) family protein | chr5:20308260-20312736 REVERSE LENGTH=1080
contig01247	AT1G17665.1	1323	832	169	331	9e-45	178	>lcl|AT1G17665.1 | Symbols: | unknown protein; FUNCTIONS IN: molecular_function unknown; INVOLVED IN: biological_process unknown; LOCATED IN: endomembrane system; EXPRESSED IN: 15 plant structures; EXPRESSED DURING: 11 growth stages; Has 149 Blast hits to 146 proteins in 39 species: Archae - 0; Bacteria - 4; Metazoa - 21; Fungi - 5; Plants - 30; Viruses - 0; Other Eukaryotes - 89 (source: NCBI BL…
contig01248	AT2G27285.1	1179	199	3	315	4e-56	216	>lcl|AT2G27285.1 | Symbols: | Coiled-coil domain-containing protein 55 (DUF2040) | chr2:11676079-11677897 REVERSE LENGTH=323
contig01249	AT5G60390.3	1409	258	51	434	0	741	>lcl|AT5G60390.3 | Symbols: | GTP binding Elongation factor Tu family protein | chr5:24289226-24290675 FORWARD LENGTH=449
contig01250	AT1G65540.1	3	992	416	731	4e-76	282	>lcl|AT1G65540.1 | Symbols: | LETM1-like protein | chr1:24362382-24366011 REVERSE LENGTH=736
contig01251	AT1G19660.2	140	925	56	315	1e-82	303	>lcl|AT1G19660.2 | Symbols: | Wound-responsive family protein | chr1:6800361-6802240 REVERSE LENGTH=329
contig01252	AT3G44190.1	1406	480	52	360	2e-75	280	>lcl|AT3G44190.1 | Symbols: | FAD/NAD(P)-binding oxidoreductase family protein | chr3:15902004-15903402 REVERSE LENGTH=367
contig01253	AT5G14602.1	467	706	1	73	3e-14	77	>lcl|AT5G14602.1 | Symbols: | FUNCTIONS IN: molecular_function unknown; INVOLVED IN: biological_process unknown; LOCATED IN: endomembrane system; BEST Arabidopsis thaliana protein match is: Methyltransferase-related protein (TAIR:AT5G18150.1); Has 30201 Blast hits to 17322 proteins in 780 species: Archae - 12; Bacteria - 1396; Metazoa - 17338; Fungi - 3422; Plants - 5037; Viruses - 0; Other Eukar…
contig01254	AT2G39170.1	1158	679	6	158	1e-18	91.7	>lcl|AT2G39170.1 | Symbols: | unknown protein; CONTAINS InterPro DOMAIN/s: Protein of unknown function NEP (InterPro:IPR019320); Has 57 Blast hits to 57 proteins in 26 species: Archae - 0; Bacteria - 0; Metazoa - 19; Fungi - 0; Plants - 34; Viruses - 0; Other Eukaryotes - 4 (source: NCBI BLink). | chr2:16334726-16335421 REVERSE LENGTH=231
contig01255	AT5G39990.1	1401	589	176	446	2e-117	419	>lcl|AT5G39990.1 | Symbols: | Core-2/I-branching beta-1,6-N-acetylglucosaminyltransferase family protein | chr5:16004494-16006428 FORWARD LENGTH=447"
contig01256	AT2G38290.1	1239	307	141	449	4e-117	418	>lcl|AT2G38290.1 | Symbols: ATAMT2, AMT2;1, AMT2 | ammonium transporter 2 | chr2:16039672-16042291 REVERSE LENGTH=475"
contig01257	AT2G13540.1	1403	342	514	844	7e-64	241	>lcl|AT2G13540.1 | Symbols: ENS, ABH1, CBP80, ATCBP80 | ARM repeat superfamily protein | chr2:5637053-5642813 FORWARD LENGTH=848"
contig01258	AT5G17060.1	975	415	1	187	2e-88	323	>lcl|AT5G17060.1 | Symbols: ATARFB1B, ARFB1B | ADP-ribosylation factor B1B | chr5:5611056-5612639 FORWARD LENGTH=192"
contig01259	AT2G20830.2	1262	897	1	122	2e-19	94	>lcl|AT2G20830.2 | Symbols: | transferases;folic acid binding | chr2:8968370-8970479 REVERSE LENGTH=431
contig01260	AT3G52930.1	1255	182	1	358	1e-158	556	>lcl|AT3G52930.1 | Symbols: | Aldolase superfamily protein | chr3:19627383-19628874 REVERSE LENGTH=358
contig01262	AT2G15240.1	970	251	11	249	1e-89	327	>lcl|AT2G15240.1 | Symbols: | UNC-50 family protein | chr2:6615980-6618862 REVERSE LENGTH=252
contig01263	AT5G42130.1	1071	130	100	398	1e-74	277	>lcl|AT5G42130.1 | Symbols: | Mitochondrial substrate carrier family protein | chr5:16835572-16836810 REVERSE LENGTH=412
contig01264	AT5G14760.1	3	1004	309	643	6e-118	421	>lcl|AT5G14760.1 | Symbols: AO | L-aspartate oxidase | chr5:4769133-4772012 FORWARD LENGTH=651
contig01265	AT4G33460.1	926	222	31	268	8e-68	254	>lcl|AT4G33460.1 | Symbols: ATNAP13, EMB2751 | ABC transporter family protein | chr4:16098325-16100113 REVERSE LENGTH=271"
contig01267	AT1G76940.2	1319	1059	76	167	3e-27	120	>lcl|AT1G76940.2 | Symbols: | RNA-binding (RRM/RBD/RNP motifs) family protein | chr1:28902707-28904085 REVERSE LENGTH=179
contig01268	AT4G26550.1	1165	497	3	225	9e-56	214	>lcl|AT4G26550.1 | Symbols: | Got1/Sft2-like vescicle transport protein family | chr4:13402755-13404208 REVERSE LENGTH=225
contig01270	AT1G20090.1	1	438	32	177	5e-74	275	>lcl|AT1G20090.1 | Symbols: ARAC4, ROP2, ATROP2, ATRAC4 | RHO-related protein from plants 2 | chr1:6967223-6968603 FORWARD LENGTH=195"
contig01271	AT5G63280.1	361	1014	47	261	3e-63	239	>lcl|AT5G63280.1 | Symbols: | C2H2-like zinc finger protein | chr5:25367085-25368848 FORWARD LENGTH=271
contig01272	AT2G30530.1	1379	591	94	337	5e-32	135	>lcl|AT2G30530.1 | Symbols: | unknown protein; LOCATED IN: cellular_component unknown; EXPRESSED IN: 25 plant structures; EXPRESSED DURING: 15 growth stages; BEST Arabidopsis thaliana protein match is: unknown protein (TAIR:AT5G01970.1); Has 5513 Blast hits to 872 proteins in 154 species: Archae - 0; Bacteria - 30; Metazoa - 615; Fungi - 144; Plants - 149; Viruses - 12; Other Eukaryotes - 4563 (s…
contig01273	AT1G66340.1	1399	752	512	726	3e-69	259	>lcl|AT1G66340.1 | Symbols: ETR1, EIN1, ETR, AtETR1 | Signal transduction histidine kinase, hybrid-type, ethylene sensor | chr1:24734698-24737366 FORWARD LENGTH=738"
contig01274	AT5G22140.1	1400	474	52	360	3e-76	282	>lcl|AT5G22140.1 | Symbols: | FAD/NAD(P)-binding oxidoreductase family protein | chr5:7340284-7341657 REVERSE LENGTH=365
contig01275	AT2G26000.2	1238	468	128	385	7e-87	318	>lcl|AT2G26000.2 | Symbols: BRIZ2 | zinc finger (C3HC4-type RING finger) family protein | chr2:11082403-11085137 FORWARD LENGTH=479
contig01276	AT5G19900.1	143	802	163	373	1e-27	121	>lcl|AT5G19900.1 | Symbols: | PRLI-interacting factor, putative | chr5:6728561-6730045 REVERSE LENGTH=494"
contig01277	AT2G38940.1	1399	587	256	519	5e-88	322	>lcl|AT2G38940.1 | Symbols: ATPT2, PHT1;4 | phosphate transporter 1;4 | chr2:16258500-16260104 FORWARD LENGTH=534"
contig01278	AT2G31200.1	1212	808	12	146	2e-32	137	>lcl|AT2G31200.1 | Symbols: ADF6, ATADF6 | actin depolymerizing factor 6 | chr2:13294171-13294948 FORWARD LENGTH=146"
contig01280	AT2G45150.3	15	530	105	275	5e-49	192	>lcl|AT2G45150.3 | Symbols: | cytidinediphosphate diacylglycerol synthase 4 | chr2:18613519-18615347 FORWARD LENGTH=382
contig01281	AT3G01280.1	83	910	1	276	1e-78	291	>lcl|AT3G01280.1 | Symbols: VDAC1, ATVDAC1 | voltage dependent anion channel 1 | chr3:85754-87612 FORWARD LENGTH=276"
contig01282	AT4G08550.1	4	459	477	628	5e-38	155	>lcl|AT4G08550.1 | Symbols: | electron carriers;protein disulfide oxidoreductases | chr4:5444345-5446825 FORWARD LENGTH=637
contig01283	AT1G32790.1	1383	598	73	358	1e-106	384	>lcl|AT1G32790.1 | Symbols: CID11 | CTC-interacting domain 11 | chr1:11875174-11877188 REVERSE LENGTH=358
contig01284	AT1G55020.1	1390	782	657	859	3e-55	213	>lcl|AT1G55020.1 | Symbols: LOX1, ATLOX1 | lipoxygenase 1 | chr1:20525798-20530143 FORWARD LENGTH=859"
contig01285	AT5G57655.2	1	1128	97	472	1e-167	586	>lcl|AT5G57655.2 | Symbols: | xylose isomerase family protein | chr5:23347030-23349805 FORWARD LENGTH=477
contig01286	AT2G03120.1	1381	341	31	340	1e-34	144	>lcl|AT2G03120.1 | Symbols: ATSPP, SPP | signal peptide peptidase | chr2:937554-940083 FORWARD LENGTH=344"
contig01287	AT3G02760.1	1385	948	671	815	6e-41	165	>lcl|AT3G02760.1 | Symbols: | Class II aaRS and biotin synthetases superfamily protein | chr3:597588-600650 REVERSE LENGTH=883
contig01288	AT3G28345.1	1	888	790	1085	7e-72	268	>lcl|AT3G28345.1 | Symbols: | ABC transporter family protein | chr3:10593921-10598775 REVERSE LENGTH=1240
contig01289	AT3G56940.1	10	690	15	237	1e-93	340	>lcl|AT3G56940.1 | Symbols: CRD1, CHL27, ACSF | dicarboxylate diiron protein, putative (Crd1) | chr3:21076594-21078269 FORWARD LENGTH=409"
contig01290	AT4G38240.2	793	152	218	431	5e-85	311	>lcl|AT4G38240.2 | Symbols: CGL1, CGL, GNTI | alpha-1,3-mannosyl-glycoprotein beta-1,2-N-acetylglucosaminyltransferase, putative | chr4:17932006-17935209 REVERSE LENGTH=444"
contig01291	AT5G05710.1	1258	839	3	143	1e-49	194	>lcl|AT5G05710.1 | Symbols: | Pleckstrin homology (PH) domain superfamily protein | chr5:1715943-1716377 FORWARD LENGTH=144
contig01293	AT1G69390.1	467	799	88	199	8e-36	148	>lcl|AT1G69390.1 | Symbols: ATMINE1, MINE1, ARC12 | homologue of bacterial MinE 1 | chr1:26084721-26086284 FORWARD LENGTH=229"
contig01294	AT1G23780.1	1114	800	287	392	2e-21	100	>lcl|AT1G23780.1 | Symbols: | F-box family protein | chr1:8407053-8408480 REVERSE LENGTH=475
contig01296	AT1G15520.1	5	658	1211	1423	1e-67	254	>lcl|AT1G15520.1 | Symbols: PDR12, ATPDR12, ABCG40, ATABCG40 | pleiotropic drug resistance 12 | chr1:5331993-5338175 REVERSE LENGTH=1423"
contig01297	AT4G30210.2	1	381	585	711	2e-46	184	>lcl|AT4G30210.2 | Symbols: ATR2, AR2 | P450 reductase 2 | chr4:14796900-14800578 FORWARD LENGTH=711"
contig01298	AT2G22190.1	1334	573	76	319	7e-85	311	>lcl|AT2G22190.1 | Symbols: TPPE | Haloacid dehalogenase-like hydrolase (HAD) superfamily protein | chr2:9433897-9436482 REVERSE LENGTH=354
contig01299	AT1G64230.2	147	587	1	147	1e-75	280	>lcl|AT1G64230.2 | Symbols: UBC28 | ubiquitin-conjugating enzyme 28 | chr1:23833792-23835220 FORWARD LENGTH=148
contig01300	AT4G36810.1	936	154	109	371	1e-77	287	>lcl|AT4G36810.1 | Symbols: GGPS1 | geranylgeranyl pyrophosphate synthase 1 | chr4:17343513-17344628 FORWARD LENGTH=371
contig01301	AT4G08180.2	1308	28	339	775	4e-165	578	>lcl|AT4G08180.2 | Symbols: ORP1C | OSBP(oxysterol binding protein)-related protein 1C | chr4:5169727-5173360 FORWARD LENGTH=813
contig01302	AT2G37950.1	702	911	80	147	7e-15	79	>lcl|AT2G37950.1 | Symbols: | RING/FYVE/PHD zinc finger superfamily protein | chr2:15882536-15883665 REVERSE LENGTH=207
contig01303	AT2G43750.2	1282	188	30	391	5e-138	488	>lcl|AT2G43750.2 | Symbols: OASB | O-acetylserine (thiol) lyase B | chr2:18129604-18132322 REVERSE LENGTH=392
contig01304	AT5G07990.1	22	1383	27	474	1e-95	347	>lcl|AT5G07990.1 | Symbols: TT7, CYP75B1, D501 | Cytochrome P450 superfamily protein | chr5:2560437-2562859 FORWARD LENGTH=513"
contig01307	AT4G37870.1	1392	454	358	670	1e-141	500	>lcl|AT4G37870.1 | Symbols: PCK1, PEPCK | phosphoenolpyruvate carboxykinase 1 | chr4:17802974-17806332 REVERSE LENGTH=671"
contig01308	AT5G51180.2	1361	435	35	355	7e-76	281	>lcl|AT5G51180.2 | Symbols: | alpha/beta-Hydrolases superfamily protein | chr5:20797360-20799929 FORWARD LENGTH=357
contig01309	AT2G01110.1	196	1005	74	337	2e-99	359	>lcl|AT2G01110.1 | Symbols: APG2, UNE3, PGA2, TATC | Sec-independent periplasmic protein translocase | chr2:83786-85088 REVERSE LENGTH=340"
contig01310	AT4G08960.1	358	1353	57	390	2e-129	459	>lcl|AT4G08960.1 | Symbols: | phosphotyrosyl phosphatase activator (PTPA) family protein | chr4:5746326-5747994 FORWARD LENGTH=392
contig01311	AT1G65930.1	1390	587	145	410	3e-120	429	>lcl|AT1G65930.1 | Symbols: cICDH | cytosolic NADP+-dependent isocitrate dehydrogenase | chr1:24539088-24541861 FORWARD LENGTH=410
contig01312	AT2G36530.1	3	587	243	438	4e-79	292	>lcl|AT2G36530.1 | Symbols: LOS2, ENO2 | Enolase | chr2:15321081-15323786 REVERSE LENGTH=444"
contig01313	AT1G10430.1	197	1114	1	306	2e-167	585	>lcl|AT1G10430.1 | Symbols: PP2A-2 | protein phosphatase 2A-2 | chr1:3428705-3430437 REVERSE LENGTH=306
contig01314	AT1G48140.1	705	439	1	86	6e-17	85.9	>lcl|AT1G48140.1 | Symbols: | dolichol-phosphate mannosyltransferase-related | chr1:17783402-17783914 FORWARD LENGTH=89
contig01315	AT4G00660.1	1387	1145	425	505	2e-38	157	>lcl|AT4G00660.1 | Symbols: RH8, ATRH8 | RNAhelicase-like 8 | chr4:274638-277438 FORWARD LENGTH=505"
contig01316	AT4G04920.2	105	1196	901	1267	3e-84	309	>lcl|AT4G04920.2 | Symbols: SFR6 | sensitive to freezing 6 | chr4:2497931-2504996 FORWARD LENGTH=1267
contig01318	AT5G17290.1	1	444	157	297	3e-12	70.1	>lcl|AT5G17290.1 | Symbols: ATG5, APG5, ATATG5 | autophagy protein Apg5 family | chr5:5687160-5689821 REVERSE LENGTH=337"
contig01319	AT4G11820.2	2	1027	29	370	2e-134	476	>lcl|AT4G11820.2 | Symbols: MVA1, FKP1 | hydroxymethylglutaryl-CoA synthase / HMG-CoA synthase / 3-hydroxy-3-methylglutaryl coenzyme A synthase | chr4:7109124-7111901 REVERSE LENGTH=461"
contig01320	AT4G25130.1	218	724	59	224	3e-60	229	>lcl|AT4G25130.1 | Symbols: PMSR4 | peptide met sulfoxide reductase 4 | chr4:12898802-12899998 REVERSE LENGTH=258
contig01321	AT5G27150.1	235	1374	15	394	6e-139	491	>lcl|AT5G27150.1 | Symbols: NHX1, ATNHX, AT-NHX1, ATNHX1 | Na+/H+ exchanger 1 | chr5:9554251-9557266 FORWARD LENGTH=538"
contig01323	AT4G39420.2	3	1100	2821	3184	7e-119	424	>lcl|AT4G39420.2 | Symbols: | unknown protein; INVOLVED IN: biological_process unknown; LOCATED IN: cellular_component unknown; EXPRESSED IN: leaf; EXPRESSED DURING: LP.04 four leaves visible, LP.02 two leaves visible; Has 20 Blast hits to 19 proteins in 8 species: Archae - 0; Bacteria - 0; Metazoa - 0; Fungi - 0; Plants - 20; Viruses - 0; Other Eukaryotes - 0 (source: NCBI BLink). | chr4:1833973…
contig01324	AT5G67230.1	1378	479	137	443	8e-64	241	>lcl|AT5G67230.1 | Symbols: IRX14-L, I14H | Nucleotide-diphospho-sugar transferases superfamily protein | chr5:26822506-26824181 FORWARD LENGTH=492"
contig01325	AT5G20520.1	25	915	1	298	3e-110	395	>lcl|AT5G20520.1 | Symbols: WAV2 | alpha/beta-Hydrolases superfamily protein | chr5:6943536-6946315 REVERSE LENGTH=308
contig01326	AT4G34100.2	1363	656	831	1066	7e-84	308	>lcl|AT4G34100.2 | Symbols: | RING/U-box superfamily protein | chr4:16330590-16334864 FORWARD LENGTH=1107
contig01329	AT2G38940.1	1384	572	256	519	5e-87	318	>lcl|AT2G38940.1 | Symbols: ATPT2, PHT1;4 | phosphate transporter 1;4 | chr2:16258500-16260104 FORWARD LENGTH=534"
contig01330	AT2G42790.1	1384	263	132	506	3e-180	628	>lcl|AT2G42790.1 | Symbols: CSY3 | citrate synthase 3 | chr2:17803132-17805991 REVERSE LENGTH=509
contig01331	AT1G80310.1	581	1210	227	435	2e-70	263	>lcl|AT1G80310.1 | Symbols: | sulfate transmembrane transporters | chr1:30194951-30196345 FORWARD LENGTH=464
contig01332	AT4G35790.1	834	4	6	287	8e-75	278	>lcl|AT4G35790.1 | Symbols: ATPLDDELTA, PLDDELTA | phospholipase D delta | chr4:16955774-16959875 REVERSE LENGTH=868"
contig01333	AT1G48520.1	386	1255	216	505	2e-115	412	>lcl|AT1G48520.1 | Symbols: GATB | GLU-ADT subunit B | chr1:17940185-17942540 FORWARD LENGTH=550
contig01334	AT5G52450.1	39	1064	125	466	1e-63	241	>lcl|AT5G52450.1 | Symbols: | MATE efflux family protein | chr5:21289042-21291749 REVERSE LENGTH=486
contig01335	AT3G21810.1	1286	924	150	265	3e-14	77	>lcl|AT3G21810.1 | Symbols: | Zinc finger C-x8-C-x5-C-x3-H type family protein | chr3:7684852-7688360 FORWARD LENGTH=437
contig01337	AT3G24170.3	14	1381	24	479	1e-173	606	>lcl|AT3G24170.3 | Symbols: ATGR1, GR1 | glutathione-disulfide reductase | chr3:8729762-8734115 REVERSE LENGTH=499"
contig01338	AT3G44330.1	1381	608	191	449	5e-91	332	>lcl|AT3G44330.1 | Symbols: | INVOLVED IN: protein processing; LOCATED IN: mitochondrion, endoplasmic reticulum, plasma membrane, vacuole; EXPRESSED IN: 25 plant structures; EXPRESSED DURING: 13 growth stages; CONTAINS InterPro DOMAIN/s: Nicalin (InterPro:IPR016574), EF-Hand 1, calcium-binding site (InterPro:IPR018247), Nicastrin (InterPro:IPR008710); Has 245 Blast hits to 243 proteins in 99 spec…
contig01339	AT1G03210.1	1337	300	2	285	6e-55	212	>lcl|AT1G03210.1 | Symbols: | Phenazine biosynthesis PhzC/PhzF protein | chr1:782948-784240 FORWARD LENGTH=286
contig01340	AT1G75630.1	1123	638	5	166	1e-55	214	>lcl|AT1G75630.1 | Symbols: AVA-P4 | vacuolar H+-pumping ATPase 16 kDa proteolipid subunit 4 | chr1:28400662-28402032 FORWARD LENGTH=166
contig01342	AT5G16390.1	420	962	102	280	2e-40	164	>lcl|AT5G16390.1 | Symbols: CAC1, CAC1A, BCCP, BCCP1 | chloroplastic acetylcoenzyme A carboxylase 1 | chr5:5361098-5363020 REVERSE LENGTH=280"
contig01343	AT5G56290.1	1301	291	401	728	7e-124	441	>lcl|AT5G56290.1 | Symbols: PEX5, ATPEX5 | peroxin 5 | chr5:22786655-22791972 FORWARD LENGTH=728"
contig01344	AT1G79650.4	165	596	249	395	7e-47	185	>lcl|AT1G79650.4 | Symbols: RAD23B | Rad23 UV excision repair protein family | chr1:29972406-29975132 REVERSE LENGTH=395
contig01345	AT3G24120.1	109	891	13	259	1e-59	227	>lcl|AT3G24120.1 | Symbols: | Homeodomain-like superfamily protein | chr3:8705925-8708148 REVERSE LENGTH=295
contig01346	AT1G72750.1	389	913	16	188	3e-33	140	>lcl|AT1G72750.1 | Symbols: ATTIM23-2, TIM23-2 | translocase inner membrane subunit 23-2 | chr1:27383577-27384143 FORWARD LENGTH=188"
contig01348	AT3G10330.1	1379	519	25	312	1e-120	430	>lcl|AT3G10330.1 | Symbols: | Cyclin-like family protein | chr3:3199907-3201642 FORWARD LENGTH=312
contig01349	AT4G31420.1	1376	150	2	404	2e-80	296	>lcl|AT4G31420.1 | Symbols: | Zinc finger protein 622 | chr4:15245987-15247763 REVERSE LENGTH=404
contig01350	AT1G49950.1	101	667	1	183	3e-40	163	>lcl|AT1G49950.1 | Symbols: TRB1, ATTRB1 | telomere repeat binding factor 1 | chr1:18494439-18496713 REVERSE LENGTH=300"
contig01351	AT3G06810.1	1374	442	511	821	1e-138	489	>lcl|AT3G06810.1 | Symbols: IBR3 | acyl-CoA dehydrogenase-related | chr3:2146534-2150654 FORWARD LENGTH=824
contig01352	AT3G62770.3	3	362	209	328	4e-40	162	>lcl|AT3G62770.3 | Symbols: AtATG18a | Transducin/WD40 repeat-like superfamily protein | chr3:23219091-23221110 REVERSE LENGTH=396
contig01353	AT2G37250.1	81	773	50	280	3e-81	299	>lcl|AT2G37250.1 | Symbols: ADK, ATPADK1 | adenosine kinase | chr2:15641991-15643318 FORWARD LENGTH=284"
contig01354	AT4G30210.2	1	381	585	711	1e-45	181	>lcl|AT4G30210.2 | Symbols: ATR2, AR2 | P450 reductase 2 | chr4:14796900-14800578 FORWARD LENGTH=711"
contig01356	AT5G22460.2	1126	494	9	218	3e-63	239	>lcl|AT5G22460.2 | Symbols: | alpha/beta-Hydrolases superfamily protein | chr5:7443659-7445269 REVERSE LENGTH=340
contig01357	AT1G23800.1	241	1377	41	419	7e-156	547	>lcl|AT1G23800.1 | Symbols: ALDH2B7, ALDH2B | aldehyde dehydrogenase 2B7 | chr1:8412238-8414804 REVERSE LENGTH=534"
contig01358	AT3G57410.1	363	743	110	237	7e-34	142	>lcl|AT3G57410.1 | Symbols: VLN3, ATVLN3 | villin 3 | chr3:21243615-21249809 REVERSE LENGTH=965"
contig01359	AT1G56450.1	1265	576	8	237	1e-93	340	>lcl|AT1G56450.1 | Symbols: PBG1 | 20S proteasome beta subunit G1 | chr1:21141970-21144186 FORWARD LENGTH=246
contig01362	AT5G02540.1	1376	870	147	315	8e-51	198	>lcl|AT5G02540.1 | Symbols: | NAD(P)-binding Rossmann-fold superfamily protein | chr5:568609-570720 FORWARD LENGTH=331
contig01364	AT1G64300.2	72	806	262	496	2e-18	90.9	>lcl|AT1G64300.2 | Symbols: | Protein kinase family protein | chr1:23863543-23865776 FORWARD LENGTH=717
contig01365	AT2G34660.2	1365	4	708	1160	1e-157	553	>lcl|AT2G34660.2 | Symbols: MRP2, ABCC2, AtABCC2 | multidrug resistance-associated protein 2 | chr2:14603267-14612387 FORWARD LENGTH=1623"
contig01366	AT4G15930.1	517	822	24	123	3e-33	140	>lcl|AT4G15930.1 | Symbols: | Dynein light chain type 1 family protein | chr4:9036344-9037825 FORWARD LENGTH=123
contig01367	AT4G03020.2	1357	551	206	472	5e-98	355	>lcl|AT4G03020.2 | Symbols: | transducin family protein / WD-40 repeat family protein | chr4:1331704-1334472 REVERSE LENGTH=493
contig01368	AT3G45300.1	865	1248	283	409	1e-14	78.2	>lcl|AT3G45300.1 | Symbols: IVD, ATIVD, IVDH | isovaleryl-CoA-dehydrogenase | chr3:16621659-16624848 REVERSE LENGTH=409"
contig01369	AT5G43940.2	1	927	79	387	9e-138	487	>lcl|AT5G43940.2 | Symbols: HOT5 | GroES-like zinc-binding dehydrogenase family protein | chr5:17684265-17686379 FORWARD LENGTH=391
contig01372	AT4G36960.2	1060	746	230	335	2e-26	117	>lcl|AT4G36960.2 | Symbols: | RNA-binding (RRM/RBD/RNP motifs) family protein | chr4:17427349-17429589 FORWARD LENGTH=379
contig01374	AT4G28390.1	3	848	94	374	1e-122	437	>lcl|AT4G28390.1 | Symbols: AAC3, ATAAC3 | ADP/ATP carrier 3 | chr4:14041486-14042781 REVERSE LENGTH=379"
contig01375	AT3G62870.1	245	898	20	237	6e-96	348	>lcl|AT3G62870.1 | Symbols: | Ribosomal protein L7Ae/L30e/S12e/Gadd45 family protein | chr3:23242862-23244273 REVERSE LENGTH=256
contig01378	AT5G55260.1	79	990	1	305	4e-165	578	>lcl|AT5G55260.1 | Symbols: PPX2, PPX-2 | protein phosphatase X 2 | chr5:22416808-22418621 FORWARD LENGTH=305"
contig01379	AT5G61670.2	424	1167	61	307	5e-103	371	>lcl|AT5G61670.2 | Symbols: | Encodes a close homolog of the Cauliflower OR (Orange) protein. The function of OR is to induce the differentiation of proplastids or other noncolored plastids into chromoplasts for carotenoid accumulation. Both proteins contain a Cysteine-rich zinc finger domain that is highly specific to DnaJ-like molecular chaperons. | chr5:24783629-24785201 FORWARD LENGTH=307
contig01380	AT2G18020.1	51	824	1	258	2e-135	479	>lcl|AT2G18020.1 | Symbols: EMB2296 | Ribosomal protein L2 family | chr2:7837151-7838160 FORWARD LENGTH=258
contig01381	AT5G67270.1	86	790	2	260	8e-88	321	>lcl|AT5G67270.1 | Symbols: ATEB1C, EB1C, ATEB1H1 | end binding protein 1C | chr5:26840248-26841984 REVERSE LENGTH=329"
contig01382	AT2G33580.1	21	857	380	653	4e-61	232	>lcl|AT2G33580.1 | Symbols: | Protein kinase superfamily protein | chr2:14219848-14221842 REVERSE LENGTH=664
contig01383	AT1G52780.1	1	288	782	888	2e-11	67.4	>lcl|AT1G52780.1 | Symbols: | Protein of unknown function (DUF2921) | chr1:19658846-19662025 FORWARD LENGTH=1059
contig01385	AT5G67360.1	1301	471	457	755	2e-54	210	>lcl|AT5G67360.1 | Symbols: ARA12 | Subtilase family protein | chr5:26872192-26874465 REVERSE LENGTH=757
contig01387	AT5G28740.1	594	1313	674	914	4e-65	245	>lcl|AT5G28740.1 | Symbols: | Tetratricopeptide repeat (TPR)-like superfamily protein | chr5:10780774-10783772 FORWARD LENGTH=917
contig01388	AT1G04620.1	1365	373	129	459	1e-154	543	>lcl|AT1G04620.1 | Symbols: | coenzyme F420 hydrogenase family / dehydrogenase, beta subunit family | chr1:1282869-1286492 REVERSE LENGTH=462"
contig01391	AT1G65230.1	444	1181	43	286	1e-57	221	>lcl|AT1G65230.1 | Symbols: | Uncharacterized conserved protein (DUF2358) | chr1:24229167-24230764 FORWARD LENGTH=286
contig01393	AT5G50580.2	1360	560	54	317	5e-66	248	>lcl|AT5G50580.2 | Symbols: SAE1B, AT-SAE1-2 | SUMO-activating enzyme 1B | chr5:20585500-20587401 FORWARD LENGTH=320"
contig01394	AT5G13890.3	4	774	36	305	5e-43	172	>lcl|AT5G13890.3 | Symbols: | Family of unknown function (DUF716) | chr5:4479940-4480872 REVERSE LENGTH=310
contig01395	AT3G51840.1	1357	368	106	435	4e-148	521	>lcl|AT3G51840.1 | Symbols: ACX4, ATSCX, ATG6 | acyl-CoA oxidase 4 | chr3:19225653-19229008 REVERSE LENGTH=436"
contig01396	AT5G55640.1	878	1255	20	149	3e-21	100	>lcl|AT5G55640.1 | Symbols: | unknown protein; Has 30201 Blast hits to 17322 proteins in 780 species: Archae - 12; Bacteria - 1396; Metazoa - 17338; Fungi - 3422; Plants - 5037; Viruses - 0; Other Eukaryotes - 2996 (source: NCBI BLink). | chr5:22533244-22533923 REVERSE LENGTH=149
contig01397	AT1G69485.1	1189	1037	1	51	7e-15	79	>lcl|AT1G69485.1 | Symbols: | Ribosomal L32p protein family | chr1:26118533-26119342 REVERSE LENGTH=63
contig01398	AT5G38510.2	5	550	190	371	1e-43	174	>lcl|AT5G38510.2 | Symbols: | Rhomboid-related intramembrane serine protease family protein | chr5:15417839-15420002 REVERSE LENGTH=434
contig01399	AT5G03905.1	347	718	37	157	4e-33	139	>lcl|AT5G03905.1 | Symbols: | Iron-sulphur cluster biosynthesis family protein | chr5:1052728-1054041 FORWARD LENGTH=158
contig01400	ATCG00540.1	511	1029	145	318	1e-73	274	>lcl|ATCG00540.1 | Symbols: PETA | photosynthetic electron transfer A | chrC:61657-62619 FORWARD LENGTH=320
contig01401	AT3G58800.1	48	947	52	342	3e-67	253	>lcl|AT3G58800.1 | Symbols: | unknown protein; Has 75 Blast hits to 75 proteins in 23 species: Archae - 0; Bacteria - 0; Metazoa - 0; Fungi - 0; Plants - 53; Viruses - 17; Other Eukaryotes - 5 (source: NCBI BLink). | chr3:21748562-21749596 FORWARD LENGTH=344
contig01402	AT5G12120.1	1292	762	77	253	6e-44	175	>lcl|AT5G12120.1 | Symbols: | Ubiquitin-associated/translation elongation factor EF1B protein | chr5:3916229-3918088 REVERSE LENGTH=619
contig01403	AT5G43720.1	951	658	123	222	5e-18	89.4	>lcl|AT5G43720.1 | Symbols: | Protein of unknown function (DUF2361) | chr5:17557431-17559238 REVERSE LENGTH=329
contig01404	AT3G54830.1	10	1047	192	546	2e-88	323	>lcl|AT3G54830.1 | Symbols: | Transmembrane amino acid transporter family protein | chr3:20311901-20315030 REVERSE LENGTH=546
contig01405	AT4G34420.1	73	1023	21	338	1e-95	347	>lcl|AT4G34420.1 | Symbols: | P-loop containing nucleoside triphosphate hydrolases superfamily protein | chr4:16458430-16460526 FORWARD LENGTH=342
contig01407	AT5G64610.1	2	1027	104	444	0	645	>lcl|AT5G64610.1 | Symbols: HAM1 | histone acetyltransferase of the MYST family 1 | chr5:25828333-25830503 REVERSE LENGTH=445
contig01408	AT1G49780.1	1318	470	128	402	3e-33	140	>lcl|AT1G49780.1 | Symbols: PUB26 | plant U-box 26 | chr1:18429024-18430289 REVERSE LENGTH=421
contig01409	AT3G42050.1	2	1078	95	440	3e-112	402	>lcl|AT3G42050.1 | Symbols: | vacuolar ATP synthase subunit H family protein | chr3:14228846-14232228 REVERSE LENGTH=441
contig01410	AT4G00490.1	187	1356	86	475	0	630	>lcl|AT4G00490.1 | Symbols: BAM2, BMY9 | beta-amylase 2 | chr4:222422-224862 FORWARD LENGTH=542"
contig01411	AT5G35560.1	166	924	442	693	1e-72	271	>lcl|AT5G35560.1 | Symbols: | DENN (AEX-3) domain-containing protein | chr5:13742458-13747464 REVERSE LENGTH=765
contig01412	AT1G09130.2	1307	570	87	329	2e-87	320	>lcl|AT1G09130.2 | Symbols: | ATP-dependent caseinolytic (Clp) protease/crotonase family protein | chr1:2940063-2942217 REVERSE LENGTH=330
contig01413	AT4G13180.1	1351	713	44	260	5e-54	209	>lcl|AT4G13180.1 | Symbols: | NAD(P)-binding Rossmann-fold superfamily protein | chr4:7657373-7658164 REVERSE LENGTH=263
contig01414	AT4G32330.3	3	536	245	436	5e-18	89.4	>lcl|AT4G32330.3 | Symbols: | TPX2 (targeting protein for Xklp2) protein family | chr4:15609801-15611867 FORWARD LENGTH=437
contig01415	AT5G16990.1	73	1071	3	341	4e-113	405	>lcl|AT5G16990.1 | Symbols: | Zinc-binding dehydrogenase family protein | chr5:5581831-5583849 REVERSE LENGTH=343
contig01416	AT2G35390.2	242	1282	60	402	2e-161	565	>lcl|AT2G35390.2 | Symbols: | Phosphoribosyltransferase family protein | chr2:14895528-14897581 REVERSE LENGTH=403
contig01417	AT2G23380.1	1281	178	506	863	3e-121	432	>lcl|AT2G23380.1 | Symbols: CLF, ICU1, SDG1, SET1 | SET domain-containing protein | chr2:9955570-9960117 FORWARD LENGTH=902"
contig01420	AT4G08950.1	1115	291	34	311	7e-68	254	>lcl|AT4G08950.1 | Symbols: EXO | Phosphate-responsive 1 family protein | chr4:5740378-5741322 FORWARD LENGTH=314
contig01421	AT5G55940.1	425	1054	2	208	8e-54	208	>lcl|AT5G55940.1 | Symbols: emb2731 | Uncharacterised protein family (UPF0172) | chr5:22656256-22657894 REVERSE LENGTH=208
contig01422	AT1G79330.1	1350	967	291	410	9e-21	98.6	>lcl|AT1G79330.1 | Symbols: AMC6, ATMCP2B, ATMC5, MC5 | metacaspase 5 | chr1:29838722-29840137 FORWARD LENGTH=410"
contig01424	AT3G57280.1	930	493	79	225	6e-17	85.9	>lcl|AT3G57280.1 | Symbols: | Transmembrane proteins 14C | chr3:21193960-21195547 FORWARD LENGTH=226
contig01425	AT3G09770.1	1045	722	259	369	2e-34	143	>lcl|AT3G09770.1 | Symbols: | RING/U-box superfamily protein | chr3:2996402-2997835 REVERSE LENGTH=388
contig01427	AT2G30050.1	1144	263	7	300	3e-124	442	>lcl|AT2G30050.1 | Symbols: | transducin family protein / WD-40 repeat family protein | chr2:12825540-12826448 FORWARD LENGTH=302
contig01428	AT5G03240.3	386	616	76	152	1e-31	134	>lcl|AT5G03240.3 | Symbols: UBQ3 | polyubiquitin 3 | chr5:771976-772896 REVERSE LENGTH=306
contig01431	AT1G79550.2	229	1335	10	361	9e-31	131	>lcl|AT1G79550.2 | Symbols: PGK | phosphoglycerate kinase | chr1:29924347-29926295 REVERSE LENGTH=401
contig01432	AT3G48730.1	1344	355	143	472	6e-145	511	>lcl|AT3G48730.1 | Symbols: GSA2 | glutamate-1-semialdehyde 2,1-aminomutase 2 | chr3:18049697-18051550 FORWARD LENGTH=472"
contig01434	AT2G45300.1	467	1348	146	441	2e-111	399	>lcl|AT2G45300.1 | Symbols: | RNA 3'-terminal phosphate cyclase/enolpyruvate transferase, alpha/beta | chr2:18677518-18679868 FORWARD LENGTH=520"
contig01435	AT1G09070.1	1250	783	1	139	3e-16	83.6	>lcl|AT1G09070.1 | Symbols: SRC2, (AT)SRC2 | soybean gene regulated by cold-2 | chr1:2927767-2928741 FORWARD LENGTH=324"
contig01436	AT4G33720.1	557	973	28	163	3e-38	156	>lcl|AT4G33720.1 | Symbols: | CAP (Cysteine-rich secretory proteins, Antigen 5, and Pathogenesis-related 1 protein) superfamily protein | chr4:16182813-16183304 FORWARD LENGTH=163"
contig01438	AT1G80680.1	1252	794	819	970	1e-32	138	>lcl|AT1G80680.1 | Symbols: SAR3, MOS3, PRE, NUP96 | SUPPRESSOR OF AUXIN RESISTANCE 3 | chr1:30324219-30328489 FORWARD LENGTH=1046"
contig01439	AT1G22060.1	1300	695	1791	1985	6e-19	92.4	>lcl|AT1G22060.1 | Symbols: | LOCATED IN: vacuole; EXPRESSED IN: 23 plant structures; EXPRESSED DURING: 13 growth stages; BEST Arabidopsis thaliana protein match is: FBD, F-box and Leucine Rich Repeat domains containing protein (TAIR:AT1G22000.1); Has 84739 Blast hits to 38714 proteins in 2257 species: Archae - 1436; Bacteria - 11314; Metazoa - 40747; Fungi - 7706; Plants - 4675; Viruses - 308; O…
contig01440	AT5G54590.2	1	573	184	374	2e-63	239	>lcl|AT5G54590.2 | Symbols: CRLK1 | Protein kinase superfamily protein | chr5:22180480-22182698 FORWARD LENGTH=440
contig01441	AT4G22756.1	255	1136	1	294	3e-103	372	>lcl|AT4G22756.1 | Symbols: SMO1-2, ATSMO1, ATSMO1-2, SMO1 | sterol C4-methyl oxidase 1-2 | chr4:11955124-11956695 REVERSE LENGTH=299"
contig01443	AT2G29500.1	804	448	25	147	2e-29	127	>lcl|AT2G29500.1 | Symbols: | HSP20-like chaperones superfamily protein | chr2:12633279-12633740 REVERSE LENGTH=153
contig01444	AT1G15370.1	1342	959	19	146	4e-42	169	>lcl|AT1G15370.1 | Symbols: | SNARE-like superfamily protein | chr1:5287135-5288375 FORWARD LENGTH=147
contig01445	AT5G18420.1	911	303	237	440	5e-84	308	>lcl|AT5G18420.1 | Symbols: | unknown protein; FUNCTIONS IN: molecular_function unknown; INVOLVED IN: biological_process unknown; LOCATED IN: cellular_component unknown; EXPRESSED IN: 25 plant structures; EXPRESSED DURING: 15 growth stages; CONTAINS InterPro DOMAIN/s: Protein of unknown function DUF2363 (InterPro:IPR019312); Has 1807 Blast hits to 1807 proteins in 277 species: Archae - 0; Bacteri…
contig01446	AT3G55770.5	1041	475	1	183	6e-67	251	>lcl|AT3G55770.5 | Symbols: | GATA type zinc finger transcription factor family protein | chr3:20703799-20705115 FORWARD LENGTH=199
contig01447	AT1G25350.2	3	497	631	797	6e-62	235	>lcl|AT1G25350.2 | Symbols: OVA9 | glutamine-tRNA ligase, putative / glutaminyl-tRNA synthetase, putative / GlnRS, putative | chr1:8889280-8894205 REVERSE LENGTH=800"
contig01449	AT2G21870.1	1249	656	42	240	7e-18	89	>lcl|AT2G21870.1 | Symbols: MGP1 | copper ion binding;cobalt ion binding;zinc ion binding | chr2:9320456-9322618 REVERSE LENGTH=240
contig01450	AT5G19990.1	66	1208	32	412	0	661	>lcl|AT5G19990.1 | Symbols: RPT6A, ATSUG1 | regulatory particle triple-A ATPase 6A | chr5:6752144-6754918 FORWARD LENGTH=419"
contig01451	AT5G03240.3	382	612	76	152	1e-31	134	>lcl|AT5G03240.3 | Symbols: UBQ3 | polyubiquitin 3 | chr5:771976-772896 REVERSE LENGTH=306
contig01452	AT4G35460.1	3	926	67	375	4e-135	478	>lcl|AT4G35460.1 | Symbols: ATNTRB, NTRB, NTR1 | NADPH-dependent thioredoxin reductase B | chr4:16842218-16843740 FORWARD LENGTH=375"
contig01454	AT1G62020.1	2	733	973	1216	7e-81	298	>lcl|AT1G62020.1 | Symbols: | Coatomer, alpha subunit | chr1:22919814-22923728 FORWARD LENGTH=1216"
contig01455	AT4G21534.1	1341	718	174	373	1e-44	177	>lcl|AT4G21534.1 | Symbols: | Diacylglycerol kinase family protein | chr4:11456230-11458820 FORWARD LENGTH=481
contig01456	AT1G08450.1	1336	323	26	362	1e-120	430	>lcl|AT1G08450.1 | Symbols: CRT3, PSL1, EBS2, AtCRT3 | calreticulin 3 | chr1:2668008-2671800 REVERSE LENGTH=424"
contig01458	AT2G37410.2	1	252	55	138	5e-35	145	>lcl|AT2G37410.2 | Symbols: ATTIM17-2, TIM17, TIM17-2 | translocase inner membrane subunit 17-2 | chr2:15698119-15698850 REVERSE LENGTH=243"
contig01459	AT5G64260.1	26	883	25	301	3e-60	229	>lcl|AT5G64260.1 | Symbols: EXL2 | EXORDIUM like 2 | chr5:25703980-25704897 FORWARD LENGTH=305
contig01460	AT1G64880.1	234	959	273	515	4e-49	192	>lcl|AT1G64880.1 | Symbols: | Ribosomal protein S5 family protein | chr1:24105713-24108780 FORWARD LENGTH=515
contig01461	AT4G20130.1	3	809	99	367	3e-85	312	>lcl|AT4G20130.1 | Symbols: PTAC14 | plastid transcriptionally active 14 | chr4:10878914-10881697 FORWARD LENGTH=483
contig01462	AT1G21410.1	175	1302	28	350	5e-85	311	>lcl|AT1G21410.1 | Symbols: SKP2A | F-box/RNI-like superfamily protein | chr1:7497479-7499386 FORWARD LENGTH=360
contig01463	AT2G26070.1	1080	454	41	249	4e-83	305	>lcl|AT2G26070.1 | Symbols: RTE1 | Protein of unknown function (DUF778) | chr2:11105741-11106607 REVERSE LENGTH=250
contig01465	AT3G24590.1	1337	696	84	283	4e-75	279	>lcl|AT3G24590.1 | Symbols: PLSP1 | plastidic type i signal peptidase 1 | chr3:8970694-8972020 FORWARD LENGTH=291
contig01466	AT2G33770.1	1151	375	622	873	3e-38	156	>lcl|AT2G33770.1 | Symbols: UBC24, ATUBC24, PHO2 | phosphate 2 | chr2:14277785-14281482 REVERSE LENGTH=907"
contig01467	AT3G24460.1	214	1308	34	402	3e-118	422	>lcl|AT3G24460.1 | Symbols: | Serinc-domain containing serine and sphingolipid biosynthesis protein | chr3:8886160-8889717 REVERSE LENGTH=409
contig01468	AT1G65450.1	1326	1	1	439	4e-78	288	>lcl|AT1G65450.1 | Symbols: | HXXXD-type acyl-transferase family protein | chr1:24315875-24318895 FORWARD LENGTH=450
contig01469	AT3G02910.1	871	305	4	178	2e-32	137	>lcl|AT3G02910.1 | Symbols: | AIG2-like (avirulence induced gene) family protein | chr3:649986-650549 FORWARD LENGTH=187
contig01470	AT2G45140.1	618	1331	4	227	8e-67	251	>lcl|AT2G45140.1 | Symbols: PVA12 | plant VAP homolog 12 | chr2:18611029-18612971 FORWARD LENGTH=239
contig01471	AT1G48130.1	1331	690	4	213	8e-64	241	>lcl|AT1G48130.1 | Symbols: ATPER1, PER1 | 1-cysteine peroxiredoxin 1 | chr1:17780610-17781500 FORWARD LENGTH=216"
contig01472	AT2G24765.1	1219	683	1	179	4e-81	298	>lcl|AT2G24765.1 | Symbols: ARF3, ARL1, ATARL1 | ADP-ribosylation factor 3 | chr2:10562822-10564961 FORWARD LENGTH=182"
contig01473	AT5G09590.1	1332	256	199	557	1e-173	606	>lcl|AT5G09590.1 | Symbols: MTHSC70-2, HSC70-5 | mitochondrial HSO70 2 | chr5:2975721-2978508 FORWARD LENGTH=682"
contig01474	AT5G13190.1	914	567	18	134	3e-37	153	>lcl|AT5G13190.1 | Symbols: | CONTAINS InterPro DOMAIN/s: LPS-induced tumor necrosis factor alpha factor (InterPro:IPR006629); Has 30201 Blast hits to 17322 proteins in 780 species: Archae - 12; Bacteria - 1396; Metazoa - 17338; Fungi - 3422; Plants - 5037; Viruses - 0; Other Eukaryotes - 2996 (source: NCBI BLink). | chr5:4204987-4206205 REVERSE LENGTH=134
contig01476	AT5G22790.1	1109	339	177	433	2e-85	313	>lcl|AT5G22790.1 | Symbols: RER1 | reticulata-related 1 | chr5:7599395-7601573 REVERSE LENGTH=433
contig01477	AT1G28100.5	1120	752	3	125	1e-42	171	>lcl|AT1G28100.5 | Symbols: | unknown protein; FUNCTIONS IN: molecular_function unknown; INVOLVED IN: biological_process unknown; LOCATED IN: cellular_component unknown; EXPRESSED IN: 22 plant structures; EXPRESSED DURING: 13 growth stages; Has 64 Blast hits to 64 proteins in 27 species: Archae - 0; Bacteria - 14; Metazoa - 0; Fungi - 6; Plants - 42; Viruses - 0; Other Eukaryotes - 2 (source: NCB…
contig01478	AT5G48740.1	959	312	667	884	3e-73	273	>lcl|AT5G48740.1 | Symbols: | Leucine-rich repeat protein kinase family protein | chr5:19765324-19769314 REVERSE LENGTH=895
contig01479	AT3G62120.2	3	875	241	530	2e-115	413	>lcl|AT3G62120.2 | Symbols: | Class II aaRS and biotin synthetases superfamily protein | chr3:23001227-23003849 REVERSE LENGTH=530
contig01480	AT5G20170.1	946	203	384	628	6e-24	108	>lcl|AT5G20170.1 | Symbols: | RNA polymerase II transcription mediators | chr5:6807554-6810729 REVERSE LENGTH=653
contig01483	AT5G01180.1	1292	924	391	513	3e-13	73.6	>lcl|AT5G01180.1 | Symbols: PTR5, ATPTR5 | peptide transporter 5 | chr5:61257-63240 REVERSE LENGTH=570"
contig01484	AT3G54620.1	1074	1	1	306	2e-28	123	>lcl|AT3G54620.1 | Symbols: ATBZIP25, BZO2H4, BZIP25 | basic leucine zipper 25 | chr3:20218085-20220341 REVERSE LENGTH=403"
contig01487	AT1G57610.2	1314	925	73	202	6e-19	92.4	>lcl|AT1G57610.2 | Symbols: | Protein of unknown function (DUF607) | chr1:21337449-21338412 REVERSE LENGTH=293
contig01488	AT3G53880.1	1271	324	8	315	8e-75	278	>lcl|AT3G53880.1 | Symbols: | NAD(P)-linked oxidoreductase superfamily protein | chr3:19953238-19955171 FORWARD LENGTH=315
contig01489	AT5G15180.1	202	1083	30	325	1e-63	241	>lcl|AT5G15180.1 | Symbols: | Peroxidase superfamily protein | chr5:4930561-4932211 FORWARD LENGTH=329
contig01490	AT4G08780.1	1213	224	6	342	3e-80	296	>lcl|AT4G08780.1 | Symbols: | Peroxidase superfamily protein | chr4:5604153-5608202 FORWARD LENGTH=346
contig01492	AT1G21750.2	157	1332	15	395	1e-95	347	>lcl|AT1G21750.2 | Symbols: ATPDIL1-1, PDIL1-1 | PDI-like 1-1 | chr1:7645767-7648695 FORWARD LENGTH=487"
contig01493	AT4G08455.1	1231	758	74	228	4e-17	86.3	>lcl|AT4G08455.1 | Symbols: | BTB/POZ domain-containing protein | chr4:5375891-5376922 FORWARD LENGTH=243
contig01494	AT3G56460.1	1215	208	8	343	2e-105	379	>lcl|AT3G56460.1 | Symbols: | GroES-like zinc-binding alcohol dehydrogenase family protein | chr3:20933029-20934425 REVERSE LENGTH=348
contig01495	AT2G15890.1	511	1050	43	203	3e-21	100	>lcl|AT2G15890.1 | Symbols: MEE14 | maternal effect embryo arrest 14 | chr2:6921196-6921978 REVERSE LENGTH=203
contig01497	AT5G53940.1	478	861	1	128	4e-42	169	>lcl|AT5G53940.1 | Symbols: | Yippee family putative zinc-binding protein | chr5:21897164-21898589 REVERSE LENGTH=129
contig01498	AT1G76850.1	81	653	857	1047	3e-45	179	>lcl|AT1G76850.1 | Symbols: SEC5A | exocyst complex component sec5 | chr1:28848013-28854282 FORWARD LENGTH=1090
contig01500	AT4G24730.4	131	580	50	196	8e-30	128	>lcl|AT4G24730.4 | Symbols: | Calcineurin-like metallo-phosphoesterase superfamily protein | chr4:12749879-12750872 REVERSE LENGTH=231
contig01503	AT5G23140.1	1205	588	26	231	8e-77	284	>lcl|AT5G23140.1 | Symbols: CLPP2, NCLPP7 | nuclear-encoded CLP protease P7 | chr5:7783811-7784826 FORWARD LENGTH=241"
contig01504	AT1G04510.1	1	693	284	511	7e-90	328	>lcl|AT1G04510.1 | Symbols: MAC3A | MOS4-associated complex 3A | chr1:1226749-1230592 FORWARD LENGTH=523
contig01505	AT1G26940.1	1120	506	26	226	3e-76	282	>lcl|AT1G26940.1 | Symbols: | Cyclophilin-like peptidyl-prolyl cis-trans isomerase family protein | chr1:9343193-9344962 FORWARD LENGTH=226
contig01506	AT1G63490.1	547	173	914	1038	6e-24	108	>lcl|AT1G63490.1 | Symbols: | transcription factor jumonji (jmjC) domain-containing protein | chr1:23544938-23551946 REVERSE LENGTH=1116
contig01507	AT3G18165.1	238	795	51	237	6e-53	205	>lcl|AT3G18165.1 | Symbols: MOS4 | modifier of snc1,4 | chr3:6223248-6225076 FORWARD LENGTH=253"
contig01508	AT2G24270.4	20	880	210	496	5e-125	444	>lcl|AT2G24270.4 | Symbols: ALDH11A3 | aldehyde dehydrogenase 11A3 | chr2:10327109-10329601 REVERSE LENGTH=503
contig01509	AT1G15860.2	1274	705	33	224	9e-55	211	>lcl|AT1G15860.2 | Symbols: | Domain of unknown function (DUF298) | chr1:5455055-5456741 FORWARD LENGTH=227
contig01510	AT4G01470.1	1219	467	5	252	1e-58	224	>lcl|AT4G01470.1 | Symbols: GAMMA-TIP3, TIP1;3, ATTIP1.3 | tonoplast intrinsic protein 1;3 | chr4:625092-625850 REVERSE LENGTH=252"
contig01511	AT4G00710.1	988	20	2	317	2e-128	456	>lcl|AT4G00710.1 | Symbols: BSK3 | BR-signaling kinase 3 | chr4:290807-293096 FORWARD LENGTH=489
contig01512	AT2G15890.1	402	959	44	203	1e-21	101	>lcl|AT2G15890.1 | Symbols: MEE14 | maternal effect embryo arrest 14 | chr2:6921196-6921978 REVERSE LENGTH=203
contig01513	AT5G14520.1	1320	376	232	587	2e-67	253	>lcl|AT5G14520.1 | Symbols: | pescadillo-related | chr5:4680789-4684330 REVERSE LENGTH=590
contig01514	AT3G26560.1	2	502	1001	1167	3e-91	332	>lcl|AT3G26560.1 | Symbols: | ATP-dependent RNA helicase, putative | chr3:9750122-9753719 REVERSE LENGTH=1168"
contig01515	AT1G48160.1	193	498	6	107	2e-35	147	>lcl|AT1G48160.1 | Symbols: | signal recognition particle 19 kDa protein, putative / SRP19, putative | chr1:17786779-17788286 REVERSE LENGTH=145"
contig01516	AT3G02790.1	352	681	1	105	3e-33	140	>lcl|AT3G02790.1 | Symbols: | zinc finger (C2H2 type) family protein | chr3:604926-605243 FORWARD LENGTH=105
contig01518	AT1G10810.1	1153	743	97	235	6e-48	188	>lcl|AT1G10810.1 | Symbols: | NAD(P)-linked oxidoreductase superfamily protein | chr1:3599369-3600757 FORWARD LENGTH=344
contig01519	AT4G13180.1	2	658	39	260	2e-48	190	>lcl|AT4G13180.1 | Symbols: | NAD(P)-binding Rossmann-fold superfamily protein | chr4:7657373-7658164 REVERSE LENGTH=263
contig01520	AT1G01230.1	112	579	1	156	2e-64	243	>lcl|AT1G01230.1 | Symbols: | ORMDL family protein | chr1:97620-99046 FORWARD LENGTH=157
contig01521	ATMG01360.1	374	1189	204	474	2e-89	326	>lcl|ATMG01360.1 | Symbols: COX1 | cytochrome oxidase | chrM:349830-351413 REVERSE LENGTH=527
contig01523	AT5G65700.2	1320	721	799	1001	5e-64	242	>lcl|AT5G65700.2 | Symbols: BAM1 | Leucine-rich receptor-like protein kinase family protein | chr5:26281826-26284945 FORWARD LENGTH=1003
contig01524	AT3G01510.1	1266	244	255	590	4e-106	382	>lcl|AT3G01510.1 | Symbols: LSF1 | like SEX4 1 | chr3:198855-201682 REVERSE LENGTH=591
contig01525	AT4G36530.2	1202	159	22	362	4e-90	328	>lcl|AT4G36530.2 | Symbols: | alpha/beta-Hydrolases superfamily protein | chr4:17240120-17241770 REVERSE LENGTH=378
contig01526	AT5G50450.1	1321	347	45	308	9e-36	148	>lcl|AT5G50450.1 | Symbols: | HCP-like superfamily protein with MYND-type zinc finger | chr5:20543519-20544698 REVERSE LENGTH=336
contig01528	AT1G04790.1	145	1101	313	633	1e-33	140	>lcl|AT1G04790.1 | Symbols: | RING/U-box superfamily protein | chr1:1345469-1348143 FORWARD LENGTH=634
contig01529	AT4G31600.1	108	965	14	298	9e-60	228	>lcl|AT4G31600.1 | Symbols: | UDP-N-acetylglucosamine (UAA) transporter family | chr4:15315232-15316909 REVERSE LENGTH=323
contig01530	AT3G53940.1	66	563	195	360	3e-62	236	>lcl|AT3G53940.1 | Symbols: | Mitochondrial substrate carrier family protein | chr3:19971258-19973564 REVERSE LENGTH=365
contig01531	AT3G12050.1	392	1315	1	318	8e-101	364	>lcl|AT3G12050.1 | Symbols: | Aha1 domain-containing protein | chr3:3839289-3841303 FORWARD LENGTH=360
contig01532	AT2G39940.1	1	1317	97	537	3e-86	315	>lcl|AT2G39940.1 | Symbols: COI1 | RNI-like superfamily protein | chr2:16672848-16675486 REVERSE LENGTH=592
contig01533	AT2G37220.1	1095	547	92	278	1e-49	194	>lcl|AT2G37220.1 | Symbols: | RNA-binding (RRM/RBD/RNP motifs) family protein | chr2:15634980-15636331 REVERSE LENGTH=289
contig01535	AT2G04520.1	959	663	18	116	2e-48	190	>lcl|AT2G04520.1 | Symbols: | Nucleic acid-binding, OB-fold-like protein | chr2:1574802-1575239 REVERSE LENGTH=145"
contig01536	AT5G15020.2	269	820	1182	1354	7e-28	122	>lcl|AT5G15020.2 | Symbols: SNL2 | SIN3-like 2 | chr5:4859408-4865569 REVERSE LENGTH=1355
contig01537	AT5G66570.1	443	1015	142	332	5e-76	281	>lcl|AT5G66570.1 | Symbols: PSBO-1, OEE1, OEE33, OE33, PSBO1, MSP-1 | PS II oxygen-evolving complex 1 | chr5:26568744-26570124 FORWARD LENGTH=332"
contig01538	AT5G20230.1	115	438	21	123	5e-13	72.8	>lcl|AT5G20230.1 | Symbols: ATBCB, BCB, SAG14 | blue-copper-binding protein | chr5:6826626-6827408 FORWARD LENGTH=196"
contig01539	AT3G55850.2	2	865	294	582	3e-74	276	>lcl|AT3G55850.2 | Symbols: LAF3, LAF3 ISF1 | Amidohydrolase family | chr3:20721866-20725608 REVERSE LENGTH=583"
contig01540	AT3G12760.1	1079	357	1	242	3e-101	365	>lcl|AT3G12760.1 | Symbols: | CONTAINS InterPro DOMAIN/s: Defective-in-cullin neddylation protein (InterPro:IPR014764), Protein of unknown function DUF298 (InterPro:IPR005176), UBA-like (InterPro:IPR009060); BEST Arabidopsis thaliana protein match is: Domain of unknown function (DUF298) (TAIR:AT1G15860.2); Has 857 Blast hits to 855 proteins in 202 species: Archae - 0; Bacteria - 0; Metazoa - 482;…
contig01541	AT1G75630.1	1124	639	5	166	1e-55	214	>lcl|AT1G75630.1 | Symbols: AVA-P4 | vacuolar H+-pumping ATPase 16 kDa proteolipid subunit 4 | chr1:28400662-28402032 FORWARD LENGTH=166
contig01544	AT1G57720.2	1	1158	34	413	1e-121	433	>lcl|AT1G57720.2 | Symbols: | Translation elongation factor EF1B, gamma chain | chr1:21377873-21380114 FORWARD LENGTH=413"
contig01545	AT5G10170.1	1314	223	147	510	3e-156	548	>lcl|AT5G10170.1 | Symbols: ATMIPS3, MIPS3 | myo-inositol-1-phosphate synthase 3 | chr5:3187538-3190161 REVERSE LENGTH=510"
contig01546	AT5G51150.1	1281	625	296	509	3e-75	279	>lcl|AT5G51150.1 | Symbols: | Mitochondrial import inner membrane translocase subunit Tim17/Tim22/Tim23 family protein | chr5:20789034-20791495 FORWARD LENGTH=531
contig01547	AT4G36440.1	2	862	77	352	2e-58	223	>lcl|AT4G36440.1 | Symbols: | unknown protein; FUNCTIONS IN: molecular_function unknown; INVOLVED IN: biological_process unknown; LOCATED IN: endomembrane system; EXPRESSED IN: 24 plant structures; EXPRESSED DURING: 15 growth stages; Has 41 Blast hits to 41 proteins in 14 species: Archae - 0; Bacteria - 0; Metazoa - 0; Fungi - 0; Plants - 41; Viruses - 0; Other Eukaryotes - 0 (source: NCBI BLink)…
contig01550	AT1G04560.1	1151	687	1	160	3e-29	126	>lcl|AT1G04560.1 | Symbols: | AWPM-19-like family protein | chr1:1245070-1245888 FORWARD LENGTH=186
contig01551	AT4G27670.1	744	379	54	175	6e-14	75.9	>lcl|AT4G27670.1 | Symbols: HSP21 | heat shock protein 21 | chr4:13819048-13819895 REVERSE LENGTH=227
contig01552	AT4G30996.1	4	420	36	172	2e-16	84	>lcl|AT4G30996.1 | Symbols: | Protein of unknown function (DUF1068) | chr4:15101464-15102461 FORWARD LENGTH=172
contig01554	AT1G06110.1	1089	409	211	436	3e-51	199	>lcl|AT1G06110.1 | Symbols: SKIP16 | SKP1/ASK-interacting protein 16 | chr1:1853237-1854938 REVERSE LENGTH=436
contig01555	AT1G34210.1	1135	497	416	628	4e-105	378	>lcl|AT1G34210.1 | Symbols: SERK2, ATSERK2 | somatic embryogenesis receptor-like kinase 2 | chr1:12459078-12462752 FORWARD LENGTH=628"
contig01556	AT3G11830.1	1310	480	257	535	6e-136	481	>lcl|AT3G11830.1 | Symbols: | TCP-1/cpn60 chaperonin family protein | chr3:3732734-3736156 FORWARD LENGTH=557
contig01557	AT1G05620.2	5	793	38	300	9e-87	317	>lcl|AT1G05620.2 | Symbols: URH2 | uridine-ribohydrolase 2 | chr1:1679609-1681527 FORWARD LENGTH=302
contig01558	AT4G02230.1	1301	825	1	159	8e-59	224	>lcl|AT4G02230.1 | Symbols: | Ribosomal protein L19e family protein | chr4:979391-980640 REVERSE LENGTH=208
contig01559	AT2G46160.1	961	482	30	205	5e-39	159	>lcl|AT2G46160.1 | Symbols: | RING/U-box superfamily protein | chr2:18963109-18963753 FORWARD LENGTH=214
contig01561	AT1G18850.1	511	1293	126	393	1e-20	98.2	>lcl|AT1G18850.1 | Symbols: | unknown protein; FUNCTIONS IN: molecular_function unknown; INVOLVED IN: biological_process unknown; LOCATED IN: nucleolus; EXPRESSED IN: 22 plant structures; EXPRESSED DURING: 13 growth stages; Has 40 Blast hits to 40 proteins in 13 species: Archae - 0; Bacteria - 0; Metazoa - 0; Fungi - 0; Plants - 40; Viruses - 0; Other Eukaryotes - 0 (source: NCBI BLink). | chr1:6…
contig01562	AT1G69510.2	1001	798	31	92	7e-15	79	>lcl|AT1G69510.2 | Symbols: | cAMP-regulated phosphoprotein 19-related protein | chr1:26126779-26127725 FORWARD LENGTH=137
contig01563	AT3G04830.1	11	802	26	290	3e-91	332	>lcl|AT3G04830.1 | Symbols: | Protein prenylyltransferase superfamily protein | chr3:1326289-1329132 FORWARD LENGTH=303
contig01564	ATCG00190.1	1150	713	912	1057	4e-63	239	>lcl|ATCG00190.1 | Symbols: RPOB | RNA polymerase subunit beta | chrC:23111-26329 REVERSE LENGTH=1072
contig01565	AT3G22950.2	176	712	1	179	2e-73	273	>lcl|AT3G22950.2 | Symbols: ARFC1 | ADP-ribosylation factor C1 | chr3:8136364-8137513 REVERSE LENGTH=183
contig01566	AT5G58470.2	1307	1089	305	377	2e-28	124	>lcl|AT5G58470.2 | Symbols: TAF15b | TBP-associated factor 15B | chr5:23638566-23640854 REVERSE LENGTH=422
contig01567	AT4G36760.1	1303	389	338	641	8e-125	444	>lcl|AT4G36760.1 | Symbols: ATAPP1, APP1 | aminopeptidase P1 | chr4:17326688-17329979 FORWARD LENGTH=645"
contig01568	AT3G48930.1	115	498	30	157	7e-57	218	>lcl|AT3G48930.1 | Symbols: EMB1080 | Nucleic acid-binding, OB-fold-like protein | chr3:18141017-18142189 REVERSE LENGTH=160"
contig01569	AT2G43090.1	931	404	68	246	2e-68	256	>lcl|AT2G43090.1 | Symbols: | Aconitase/3-isopropylmalate dehydratase protein | chr2:17918957-17919712 FORWARD LENGTH=251
contig01571	AT1G24510.2	78	974	155	459	2e-146	516	>lcl|AT1G24510.2 | Symbols: | TCP-1/cpn60 chaperonin family protein | chr1:8685504-8687660 REVERSE LENGTH=459
contig01572	AT3G09630.1	1309	605	174	406	1e-92	337	>lcl|AT3G09630.1 | Symbols: | Ribosomal protein L4/L1 family | chr3:2953813-2955444 FORWARD LENGTH=406
contig01573	AT5G44200.2	1276	578	1	240	5e-72	268	>lcl|AT5G44200.2 | Symbols: CBP20, ATCBP20 | CAP-binding protein 20 | chr5:17802062-17803875 REVERSE LENGTH=257"
contig01574	AT3G04970.1	61	1230	1	385	8e-85	311	>lcl|AT3G04970.1 | Symbols: | DHHC-type zinc finger family protein | chr3:1376240-1378339 FORWARD LENGTH=397
contig01575	AT1G09700.1	768	373	17	149	6e-30	129	>lcl|AT1G09700.1 | Symbols: HYL1, DRB1 | dsRNA-binding domain-like superfamily protein | chr1:3137960-3140118 REVERSE LENGTH=419"
contig01576	AT3G09630.1	1308	604	174	406	3e-91	332	>lcl|AT3G09630.1 | Symbols: | Ribosomal protein L4/L1 family | chr3:2953813-2955444 FORWARD LENGTH=406
contig01577	AT1G66400.1	970	557	15	151	2e-29	127	>lcl|AT1G66400.1 | Symbols: CML23 | calmodulin like 23 | chr1:24770856-24771329 REVERSE LENGTH=157
contig01578	AT3G62760.1	131	739	1	208	7e-36	148	>lcl|AT3G62760.1 | Symbols: ATGSTF13 | Glutathione S-transferase family protein | chr3:23217425-23218246 REVERSE LENGTH=219
contig01580	AT1G76680.1	95	1225	12	369	3e-62	236	>lcl|AT1G76680.1 | Symbols: OPR1, ATOPR1 | 12-oxophytodienoate reductase 1 | chr1:28776982-28778271 FORWARD LENGTH=372"
contig01581	AT3G23160.1	1101	586	355	524	1e-48	191	>lcl|AT3G23160.1 | Symbols: | Protein of unknown function (DUF668) | chr3:8260059-8261654 REVERSE LENGTH=531
contig01582	AT5G42560.1	145	594	1	151	1e-61	234	>lcl|AT5G42560.1 | Symbols: | Abscisic acid-responsive (TB2/DP1, HVA22) family protein | chr5:17015573-17016969 FORWARD LENGTH=296"
contig01583	AT5G06140.1	1304	426	108	397	1e-90	330	>lcl|AT5G06140.1 | Symbols: SNX1, ATSNX1 | sorting nexin 1 | chr5:1856212-1858752 REVERSE LENGTH=402"
contig01584	AT4G17140.3	5	1051	3849	4193	1e-50	197	>lcl|AT4G17140.3 | Symbols: | pleckstrin homology (PH) domain-containing protein | chr4:9613617-9636618 REVERSE LENGTH=4219
contig01585	AT1G76250.1	1252	857	298	428	4e-24	109	>lcl|AT1G76250.1 | Symbols: | unknown protein; INVOLVED IN: biological_process unknown; LOCATED IN: endomembrane system; EXPRESSED IN: 6 plant structures; EXPRESSED DURING: 4 anthesis, petal differentiation and expansion stage; Has 74 Blast hits to 74 proteins in 16 species: Archae - 0; Bacteria - 0; Metazoa - 1; Fungi - 0; Plants - 69; Viruses - 0; Other Eukaryotes - 4 (source: NCBI BLink). | ch…
contig01586	AT2G40116.1	1306	992	509	613	2e-33	140	>lcl|AT2G40116.1 | Symbols: | Phosphoinositide-specific phospholipase C family protein | chr2:16751782-16754311 FORWARD LENGTH=613
contig01587	AT1G71860.3	9	482	178	332	6e-35	145	>lcl|AT1G71860.3 | Symbols: PTP1, ATPTP1 | protein tyrosine phosphatase 1 | chr1:27026866-27028675 FORWARD LENGTH=340"
contig01589	AT1G61700.1	784	572	1	71	9e-34	141	>lcl|AT1G61700.1 | Symbols: | RNA polymerases N / 8 kDa subunit | chr1:22787105-22788112 FORWARD LENGTH=71
contig01590	AT4G20360.1	1152	418	225	469	2e-107	386	>lcl|AT4G20360.1 | Symbols: ATRAB8D, ATRABE1B, RABE1b | RAB GTPase homolog E1B | chr4:10990036-10991466 FORWARD LENGTH=476"
contig01591	AT2G36930.1	1265	924	1	115	2e-35	147	>lcl|AT2G36930.1 | Symbols: | zinc finger (C2H2 type) family protein | chr2:15510002-15511347 REVERSE LENGTH=198
contig01592	AT2G33570.1	63	956	209	489	5e-73	271	>lcl|AT2G33570.1 | Symbols: | Domain of unknown function (DUF23) | chr2:14217361-14219043 FORWARD LENGTH=496
contig01594	AT3G55070.1	152	1303	34	417	1e-126	450	>lcl|AT3G55070.1 | Symbols: | LisH/CRA/RING-U-box domains-containing protein | chr3:20408377-20410887 FORWARD LENGTH=418
contig01595	AT3G55240.1	998	1240	6	81	5e-20	95.9	>lcl|AT3G55240.1 | Symbols: | Plant protein 1589 of unknown function | chr3:20473876-20474705 REVERSE LENGTH=95
contig01596	AT1G67720.1	1258	305	598	894	5e-64	242	>lcl|AT1G67720.1 | Symbols: | Leucine-rich repeat protein kinase family protein | chr1:25386494-25390856 FORWARD LENGTH=929
contig01597	AT4G28510.1	1	798	18	283	4e-121	431	>lcl|AT4G28510.1 | Symbols: ATPHB1, PHB1 | prohibitin 1 | chr4:14084970-14086372 REVERSE LENGTH=288"
contig01598	AT4G32300.1	1122	253	483	773	3e-53	206	>lcl|AT4G32300.1 | Symbols: SD2-5 | S-domain-2 5 | chr4:15599970-15602435 FORWARD LENGTH=821
contig01599	AT2G37160.2	1198	332	291	573	1e-105	380	>lcl|AT2G37160.2 | Symbols: | Transducin/WD40 repeat-like superfamily protein | chr2:15609047-15612529 FORWARD LENGTH=573
contig01600	AT3G53380.1	466	20	102	248	5e-19	92.8	>lcl|AT3G53380.1 | Symbols: | Concanavalin A-like lectin protein kinase family protein | chr3:19789204-19791351 REVERSE LENGTH=715
contig01602	AT3G26730.1	290	880	513	703	2e-35	147	>lcl|AT3G26730.1 | Symbols: | RING/U-box superfamily protein | chr3:9823770-9827270 FORWARD LENGTH=772
contig01603	AT4G11650.1	103	699	27	223	2e-18	90.5	>lcl|AT4G11650.1 | Symbols: ATOSM34, OSM34 | osmotin 34 | chr4:7025127-7026113 REVERSE LENGTH=244"
contig01604	AT1G08590.1	1289	252	258	598	8e-45	178	>lcl|AT1G08590.1 | Symbols: | Leucine-rich receptor-like protein kinase family protein | chr1:2718859-2721948 FORWARD LENGTH=1029
contig01606	AT1G03010.1	13	603	399	601	6e-66	248	>lcl|AT1G03010.1 | Symbols: | Phototropic-responsive NPH3 family protein | chr1:693480-696188 FORWARD LENGTH=634
contig01607	AT2G33830.1	1282	824	1	106	2e-12	70.5	>lcl|AT2G33830.1 | Symbols: | Dormancy/auxin associated family protein | chr2:14309768-14310286 REVERSE LENGTH=106
contig01608	AT3G52050.5	1296	979	183	288	3e-33	139	>lcl|AT3G52050.5 | Symbols: | 5'-3' exonuclease family protein | chr3:19305159-19308931 FORWARD LENGTH=365
contig01610	AT3G44110.1	3	650	201	420	9e-84	307	>lcl|AT3G44110.1 | Symbols: ATJ3, ATJ | DNAJ homologue 3 | chr3:15869115-15871059 REVERSE LENGTH=420"
contig01611	AT4G27690.1	1143	253	1	297	7e-139	490	>lcl|AT4G27690.1 | Symbols: VPS26B | vacuolar protein sorting 26B | chr4:13824019-13826235 FORWARD LENGTH=303
contig01612	AT1G48920.1	1231	704	264	453	2e-11	67.4	>lcl|AT1G48920.1 | Symbols: ATNUC-L1, PARL1, NUC-L1 | nucleolin like 1 | chr1:18098186-18101422 FORWARD LENGTH=557"
contig01613	AT5G62560.1	1293	424	261	533	1e-55	214	>lcl|AT5G62560.1 | Symbols: | RING/U-box superfamily protein with ARM repeat domain | chr5:25110073-25111752 FORWARD LENGTH=559
contig01614	AT5G35220.1	1295	123	157	547	2e-126	449	>lcl|AT5G35220.1 | Symbols: EGY1 | Peptidase M50 family protein | chr5:13484606-13487546 REVERSE LENGTH=548
contig01615	AT3G53490.1	1011	472	34	210	5e-42	169	>lcl|AT3G53490.1 | Symbols: | unknown protein; FUNCTIONS IN: molecular_function unknown; INVOLVED IN: biological_process unknown; LOCATED IN: endomembrane system; BEST Arabidopsis thaliana protein match is: unknown protein (TAIR:AT5G02720.1); Has 70 Blast hits to 70 proteins in 13 species: Archae - 0; Bacteria - 0; Metazoa - 0; Fungi - 0; Plants - 70; Viruses - 0; Other Eukaryotes - 0 (source: NC…
contig01616	AT5G52010.1	977	252	72	313	1e-62	237	>lcl|AT5G52010.1 | Symbols: | C2H2-like zinc finger protein | chr5:21121626-21122816 REVERSE LENGTH=396
contig01617	AT1G02890.2	1297	1067	1146	1218	6e-19	92.4	>lcl|AT1G02890.2 | Symbols: | AAA-type ATPase family protein | chr1:645372-651797 REVERSE LENGTH=1218
contig01618	AT3G06650.1	1089	4	46	407	7e-161	563	>lcl|AT3G06650.1 | Symbols: ACLB-1 | ATP-citrate lyase B-1 | chr3:2079247-2082633 REVERSE LENGTH=608
contig01620	AT1G07320.1	996	328	58	282	3e-60	229	>lcl|AT1G07320.1 | Symbols: RPL4 | ribosomal protein L4 | chr1:2249190-2250189 FORWARD LENGTH=282
contig01621	AT5G35730.1	1297	443	68	351	5e-89	325	>lcl|AT5G35730.1 | Symbols: | EXS (ERD1/XPR1/SYG1) family protein | chr5:13893941-13896821 FORWARD LENGTH=457
contig01622	AT4G08950.1	16	381	47	169	9e-12	68.6	>lcl|AT4G08950.1 | Symbols: EXO | Phosphate-responsive 1 family protein | chr4:5740378-5741322 FORWARD LENGTH=314
contig01623	AT1G24620.1	962	543	36	172	2e-29	127	>lcl|AT1G24620.1 | Symbols: | EF hand calcium-binding protein family | chr1:8723893-8724453 REVERSE LENGTH=186
contig01624	AT1G28140.1	192	950	27	279	1e-45	181	>lcl|AT1G28140.1 | Symbols: | unknown protein; FUNCTIONS IN: molecular_function unknown; INVOLVED IN: biological_process unknown; LOCATED IN: chloroplast; EXPRESSED IN: 22 plant structures; EXPRESSED DURING: 13 growth stages; CONTAINS InterPro DOMAIN/s: Protein of unknown function DUF2301, transmembrane (InterPro:IPR019275); Has 140 Blast hits to 140 proteins in 72 species: Archae - 0; Bacteria -…
contig01625	AT5G11500.1	1208	564	1	215	4e-88	322	>lcl|AT5G11500.1 | Symbols: | unknown protein; CONTAINS InterPro DOMAIN/s: Protein of unknown function DUF814 (InterPro:IPR008532); Has 1807 Blast hits to 1807 proteins in 277 species: Archae - 0; Bacteria - 0; Metazoa - 736; Fungi - 347; Plants - 385; Viruses - 0; Other Eukaryotes - 339 (source: NCBI BLink). | chr5:3676747-3678946 FORWARD LENGTH=215
contig01627	AT3G10620.1	195	614	65	216	6e-40	162	>lcl|AT3G10620.1 | Symbols: ATNUDX26, NUDX26 | nudix hydrolase homolog 26 | chr3:3320263-3321565 FORWARD LENGTH=216"
contig01628	AT3G47420.1	605	1258	288	506	2e-86	316	>lcl|AT3G47420.1 | Symbols: ATPS3, PS3 | phosphate starvation-induced gene 3 | chr3:17472541-17474209 REVERSE LENGTH=523"
contig01630	AT4G12080.1	191	550	170	289	2e-37	154	>lcl|AT4G12080.1 | Symbols: AHL1, ATAHL1 | AT-hook motif nuclear-localized protein 1 | chr4:7239466-7241246 FORWARD LENGTH=356"
contig01631	AT3G43600.1	389	979	1117	1312	1e-47	187	>lcl|AT3G43600.1 | Symbols: AAO2, AO3, atAO-2, AOgamma, AtAO3 | aldehyde oxidase 2 | chr3:15512778-15517375 REVERSE LENGTH=1321"
contig01632	AT2G30550.2	1289	660	208	385	1e-38	157	>lcl|AT2G30550.2 | Symbols: | alpha/beta-Hydrolases superfamily protein | chr2:13014884-13017005 FORWARD LENGTH=529
contig01633	AT3G49050.1	1290	319	71	396	1e-124	443	>lcl|AT3G49050.1 | Symbols: | alpha/beta-Hydrolases superfamily protein | chr3:18181498-18183613 FORWARD LENGTH=477
contig01634	AT4G00620.1	425	889	204	358	8e-61	231	>lcl|AT4G00620.1 | Symbols: | Amino acid dehydrogenase family protein | chr4:259265-260788 REVERSE LENGTH=360
contig01636	AT1G36320.1	560	1282	174	414	2e-67	253	>lcl|AT1G36320.1 | Symbols: | unknown protein; BEST Arabidopsis thaliana protein match is: unknown protein (TAIR:AT4G37920.1); Has 93 Blast hits to 90 proteins in 22 species: Archae - 0; Bacteria - 0; Metazoa - 0; Fungi - 0; Plants - 85; Viruses - 0; Other Eukaryotes - 8 (source: NCBI BLink). | chr1:13671876-13673939 FORWARD LENGTH=414
contig01637	AT3G21510.1	1051	599	1	151	5e-41	165	>lcl|AT3G21510.1 | Symbols: AHP1 | histidine-containing phosphotransmitter 1 | chr3:7578432-7579537 REVERSE LENGTH=154
contig01638	AT2G02710.2	1290	835	241	391	5e-44	175	>lcl|AT2G02710.2 | Symbols: PLP, PLPA | PAS/LOV protein B | chr2:758812-760608 REVERSE LENGTH=397"
contig01640	AT5G54130.2	4	1104	100	425	7e-84	308	>lcl|AT5G54130.2 | Symbols: | Calcium-binding endonuclease/exonuclease/phosphatase family | chr5:21962900-21965279 FORWARD LENGTH=436
contig01641	AT2G32170.1	1249	428	226	498	2e-109	392	>lcl|AT2G32170.1 | Symbols: | S-adenosyl-L-methionine-dependent methyltransferases superfamily protein | chr2:13666476-13670924 FORWARD LENGTH=504
contig01642	AT2G20360.1	801	241	195	381	6e-45	178	>lcl|AT2G20360.1 | Symbols: | NAD(P)-binding Rossmann-fold superfamily protein | chr2:8786070-8789098 FORWARD LENGTH=402
contig01643	AT2G22830.1	21	662	372	585	5e-88	322	>lcl|AT2G22830.1 | Symbols: SQE2 | squalene epoxidase 2 | chr2:9723947-9726270 REVERSE LENGTH=585
contig01644	AT1G20920.2	996	571	687	828	5e-41	165	>lcl|AT1G20920.2 | Symbols: | P-loop containing nucleoside triphosphate hydrolases superfamily protein | chr1:7286356-7288842 FORWARD LENGTH=828
contig01646	AT5G40200.1	1068	1	119	474	2e-163	572	>lcl|AT5G40200.1 | Symbols: DegP9 | DegP protease 9 | chr5:16070402-16073101 FORWARD LENGTH=592
contig01647	AT3G14230.3	753	484	123	220	3e-23	106	>lcl|AT3G14230.3 | Symbols: RAP2.2 | related to AP2 2 | chr3:4737616-4739000 REVERSE LENGTH=374
contig01649	AT5G24020.1	1205	303	18	326	6e-82	301	>lcl|AT5G24020.1 | Symbols: MIND, ARC11, ATMIND1 | septum site-determining protein (MIND) | chr5:8116731-8117711 FORWARD LENGTH=326"
contig01650	AT3G56190.1	1	645	26	240	2e-73	273	>lcl|AT3G56190.1 | Symbols: ALPHA-SNAP2, ASNAP | alpha-soluble NSF attachment protein 2 | chr3:20846119-20848356 REVERSE LENGTH=289"
contig01651	AT5G06950.4	1286	600	98	299	1e-18	91.7	>lcl|AT5G06950.4 | Symbols: AHBP-1B, TGA2 | bZIP transcription factor family protein | chr5:2152323-2154174 FORWARD LENGTH=330"
contig01652	AT1G75210.1	8	775	253	505	5e-81	298	>lcl|AT1G75210.1 | Symbols: | HAD-superfamily hydrolase, subfamily IG, 5'-nucleotidase | chr1:28223990-28228751 FORWARD LENGTH=642"
contig01653	AT1G13980.2	1194	619	1238	1428	1e-62	237	>lcl|AT1G13980.2 | Symbols: GN | sec7 domain-containing protein | chr1:4789587-4794397 FORWARD LENGTH=1451
contig01655	AT2G30490.1	3	605	302	504	1e-79	294	>lcl|AT2G30490.1 | Symbols: ATC4H, C4H, CYP73A5, REF3 | cinnamate-4-hydroxylase | chr2:12993861-12995683 REVERSE LENGTH=505"
contig01656	AT4G34660.1	1119	1	1	363	1e-90	330	>lcl|AT4G34660.1 | Symbols: | SH3 domain-containing protein | chr4:16545595-16548294 REVERSE LENGTH=368
contig01657	AT4G00680.1	343	588	58	139	1e-31	134	>lcl|AT4G00680.1 | Symbols: ADF8 | actin depolymerizing factor 8 | chr4:279780-280608 REVERSE LENGTH=140
contig01658	AT3G44110.1	3	656	201	420	8e-85	311	>lcl|AT3G44110.1 | Symbols: ATJ3, ATJ | DNAJ homologue 3 | chr3:15869115-15871059 REVERSE LENGTH=420"
contig01660	AT5G67630.1	1	906	156	457	6e-136	481	>lcl|AT5G67630.1 | Symbols: | P-loop containing nucleoside triphosphate hydrolases superfamily protein | chr5:26967535-26969306 REVERSE LENGTH=469
contig01661	AT3G13410.1	57	917	10	316	9e-31	131	>lcl|AT3G13410.1 | Symbols: | unknown protein; FUNCTIONS IN: molecular_function unknown; INVOLVED IN: biological_process unknown; LOCATED IN: endoplasmic reticulum; EXPRESSED IN: 25 plant structures; EXPRESSED DURING: 15 growth stages; BEST Arabidopsis thaliana protein match is: unknown protein (TAIR:AT1G55546.1); Has 49 Blast hits to 49 proteins in 14 species: Archae - 0; Bacteria - 0; Metazoa -…
contig01662	AT1G06680.1	1269	622	48	263	5e-68	255	>lcl|AT1G06680.1 | Symbols: PSBP-1, OEE2, PSII-P, OE23 | photosystem II subunit P-1 | chr1:2047940-2049186 FORWARD LENGTH=263"
contig01663	AT5G24180.1	1286	564	120	352	6e-19	92.4	>lcl|AT5G24180.1 | Symbols: | Lipase class 3-related protein | chr5:8195600-8197119 FORWARD LENGTH=375
contig01664	AT5G20920.3	436	879	100	247	1e-74	277	>lcl|AT5G20920.3 | Symbols: EIF2 BETA | eukaryotic translation initiation factor 2 beta subunit | chr5:7094994-7096661 REVERSE LENGTH=268
contig01665	AT5G45370.2	1262	741	98	268	3e-34	143	>lcl|AT5G45370.2 | Symbols: | nodulin MtN21 /EamA-like transporter family protein | chr5:18388411-18390282 FORWARD LENGTH=381
contig01666	AT1G42540.1	1283	513	646	911	5e-58	222	>lcl|AT1G42540.1 | Symbols: ATGLR3.3, GLR3.3 | glutamate receptor 3.3 | chr1:15973489-15976703 FORWARD LENGTH=933"
contig01669	AT3G02360.1	1281	175	116	485	2e-169	592	>lcl|AT3G02360.1 | Symbols: | 6-phosphogluconate dehydrogenase family protein | chr3:482498-483958 FORWARD LENGTH=486
contig01670	AT1G05250.1	1117	179	6	321	2e-64	243	>lcl|AT1G05250.1 | Symbols: | Peroxidase superfamily protein | chr1:1525924-1527169 REVERSE LENGTH=325
contig01671	AT3G23810.1	1277	204	128	485	2e-180	628	>lcl|AT3G23810.1 | Symbols: SAHH2, ATSAHH2 | S-adenosyl-l-homocysteine (SAH) hydrolase 2 | chr3:8588013-8589671 REVERSE LENGTH=485"
contig01673	AT4G24040.1	3	779	373	624	2e-66	250	>lcl|AT4G24040.1 | Symbols: ATTRE1, TRE1 | trehalase 1 | chr4:12488242-12491060 FORWARD LENGTH=626"
contig01674	AT4G26500.1	473	715	285	370	2e-18	90.5	>lcl|AT4G26500.1 | Symbols: EMB1374, CPSUFE, ATSUFE, SUFE1 | chloroplast sulfur E | chr4:13382456-13383571 REVERSE LENGTH=371"
contig01675	AT1G04690.1	1	930	19	328	6e-144	507	>lcl|AT1G04690.1 | Symbols: KAB1, KV-BETA1 | potassium channel beta subunit 1 | chr1:1313662-1315420 FORWARD LENGTH=328"
contig01676	AT3G02360.1	1281	175	116	485	4e-170	594	>lcl|AT3G02360.1 | Symbols: | 6-phosphogluconate dehydrogenase family protein | chr3:482498-483958 FORWARD LENGTH=486
contig01677	AT5G13750.2	2	1087	19	390	2e-90	329	>lcl|AT5G13750.2 | Symbols: ZIFL1 | zinc induced facilitator-like 1 | chr5:4438896-4441289 FORWARD LENGTH=392
contig01678	AT3G08970.1	43	888	275	559	3e-30	129	>lcl|AT3G08970.1 | Symbols: ATERDJ3A, TMS1 | DNAJ heat shock N-terminal domain-containing protein | chr3:2737589-2740265 FORWARD LENGTH=572"
contig01679	AT4G09350.1	1041	433	60	240	6e-37	152	>lcl|AT4G09350.1 | Symbols: | Chaperone DnaJ-domain superfamily protein | chr4:5931317-5932152 REVERSE LENGTH=249
contig01680	AT2G17890.1	1014	1	89	426	5e-157	551	>lcl|AT2G17890.1 | Symbols: CPK16 | calcium-dependent protein kinase 16 | chr2:7769885-7772627 REVERSE LENGTH=571
contig01681	AT5G19350.2	152	787	218	413	3e-36	149	>lcl|AT5G19350.2 | Symbols: | RNA-binding (RRM/RBD/RNP motifs) family protein | chr5:6518978-6521295 FORWARD LENGTH=421
contig01682	AT5G53180.2	1274	660	94	313	8e-69	258	>lcl|AT5G53180.2 | Symbols: ATPTB2, PTB2 | polypyrimidine tract-binding protein 2 | chr5:21568393-21571081 REVERSE LENGTH=329"
contig01685	AT4G19880.1	1246	272	31	354	3e-124	442	>lcl|AT4G19880.1 | Symbols: | Glutathione S-transferase family protein | chr4:10784691-10786376 REVERSE LENGTH=356
contig01687	AT3G07090.1	1075	212	1	259	2e-70	263	>lcl|AT3G07090.1 | Symbols: | PPPDE putative thiol peptidase family protein | chr3:2243153-2244476 REVERSE LENGTH=265
contig01688	AT1G60010.1	816	304	1	170	8e-21	98.6	>lcl|AT1G60010.1 | Symbols: | unknown protein; FUNCTIONS IN: molecular_function unknown; INVOLVED IN: N-terminal protein myristoylation; LOCATED IN: cellular_component unknown; EXPRESSED IN: 22 plant structures; EXPRESSED DURING: 13 growth stages; BEST Arabidopsis thaliana protein match is: unknown protein (TAIR:AT1G10530.1); Has 185 Blast hits to 185 proteins in 18 species: Archae - 0; Bacteria …
contig01689	AT5G24490.1	1062	403	65	292	2e-66	250	>lcl|AT5G24490.1 | Symbols: | 30S ribosomal protein, putative | chr5:8365690-8367178 FORWARD LENGTH=308"
contig01691	AT5G37600.1	1278	793	193	354	1e-80	297	>lcl|AT5G37600.1 | Symbols: ATGSR1, GLN1;1, GSR 1, ATGLN1;1 | glutamine synthase clone R1 | chr5:14933574-14935656 REVERSE LENGTH=356"
contig01692	AT3G13330.1	695	1276	1554	1741	5e-39	159	>lcl|AT3G13330.1 | Symbols: PA200 | proteasome activating protein 200 | chr3:4319804-4330061 REVERSE LENGTH=1816
contig01693	AT2G26830.1	215	907	140	368	6e-77	285	>lcl|AT2G26830.1 | Symbols: emb1187 | Protein kinase superfamily protein | chr2:11443599-11446958 FORWARD LENGTH=374
contig01694	AT4G14740.3	2	826	38	329	5e-37	152	>lcl|AT4G14740.3 | Symbols: | Plant protein of unknown function (DUF828) with plant pleckstrin homology-like region | chr4:8450567-8452679 REVERSE LENGTH=336
contig01695	AT1G08530.1	132	551	78	213	2e-35	147	>lcl|AT1G08530.1 | Symbols: | unknown protein; FUNCTIONS IN: molecular_function unknown; INVOLVED IN: biological_process unknown; LOCATED IN: chloroplast; BEST Arabidopsis thaliana protein match is: unknown protein (TAIR:AT5G09995.2); Has 140 Blast hits to 140 proteins in 53 species: Archae - 0; Bacteria - 63; Metazoa - 0; Fungi - 0; Plants - 76; Viruses - 0; Other Eukaryotes - 1 (source: NCBI BL…
contig01696	AT5G10010.1	241	1140	143	434	2e-92	336	>lcl|AT5G10010.1 | Symbols: | unknown protein; FUNCTIONS IN: molecular_function unknown; INVOLVED IN: biological_process unknown; LOCATED IN: nucleolus; EXPRESSED IN: 25 plant structures; EXPRESSED DURING: 15 growth stages; BEST Arabidopsis thaliana protein match is: unknown protein (TAIR:AT5G64910.1); Has 33260 Blast hits to 16857 proteins in 1270 species: Archae - 88; Bacteria - 3040; Metazoa -…
contig01697	AT5G55250.1	1237	143	14	381	5e-47	185	>lcl|AT5G55250.1 | Symbols: IAMT1 | IAA carboxylmethyltransferase 1 | chr5:22407589-22410854 REVERSE LENGTH=386
contig01699	AT5G47390.1	10	468	34	201	3e-35	146	>lcl|AT5G47390.1 | Symbols: | myb-like transcription factor family protein | chr5:19227001-19228546 FORWARD LENGTH=365
contig01700	AT2G26670.1	1061	369	50	282	2e-88	323	>lcl|AT2G26670.1 | Symbols: HY1, ATHO1, HO1, TED4, GUN2, HY6 | Plant haem oxygenase (decyclizing) family protein | chr2:11341816-11343394 FORWARD LENGTH=282"
contig01704	AT5G49890.1	1272	604	552	775	6e-61	231	>lcl|AT5G49890.1 | Symbols: CLC-C, ATCLC-C | chloride channel C | chr5:20288489-20292143 REVERSE LENGTH=779"
contig01705	AT5G26742.3	4	351	394	508	2e-22	103	>lcl|AT5G26742.3 | Symbols: emb1138 | DEAD box RNA helicase (RH3) | chr5:9285540-9288618 REVERSE LENGTH=655
contig01706	AT1G65650.1	61	945	46	326	1e-111	400	>lcl|AT1G65650.1 | Symbols: UCH2 | Peptidase C12, ubiquitin carboxyl-terminal hydrolase 1 | chr1:24415172-24417466 REVERSE LENGTH=330"
contig01707	AT4G36910.1	911	243	7	234	4e-61	232	>lcl|AT4G36910.1 | Symbols: LEJ2, CDCP2 | Cystathionine beta-synthase (CBS) family protein | chr4:17391016-17393218 REVERSE LENGTH=236"
contig01708	AT2G31790.1	1276	404	165	454	1e-39	161	>lcl|AT2G31790.1 | Symbols: | UDP-Glycosyltransferase superfamily protein | chr2:13518269-13520167 FORWARD LENGTH=457
contig01710	AT2G01490.1	1248	748	7	184	7e-39	158	>lcl|AT2G01490.1 | Symbols: | phytanoyl-CoA dioxygenase (PhyH) family protein | chr2:221316-223187 FORWARD LENGTH=283
contig01711	AT3G60240.4	1274	891	1569	1694	6e-24	108	>lcl|AT3G60240.4 | Symbols: EIF4G, CUM2 | eukaryotic translation initiation factor 4G | chr3:22261842-22268295 FORWARD LENGTH=1727"
contig01712	AT4G12610.2	821	327	1	166	1e-25	114	>lcl|AT4G12610.2 | Symbols: RAP74, ATRAP74 | transcription activators;DNA binding;RNA polymerase II transcription factors;catalytics;transcription initiation factors | chr4:7455565-7458318 FORWARD LENGTH=506"
contig01713	AT4G17510.1	1158	481	9	232	9e-70	261	>lcl|AT4G17510.1 | Symbols: UCH3 | ubiquitin C-terminal hydrolase 3 | chr4:9767114-9768648 REVERSE LENGTH=234
contig01715	AT5G04040.1	1271	363	472	809	1e-54	210	>lcl|AT5G04040.1 | Symbols: SDP1 | Patatin-like phospholipase family protein | chr5:1090346-1093003 FORWARD LENGTH=825
contig01716	AT5G11330.1	1259	42	4	402	1e-99	360	>lcl|AT5G11330.1 | Symbols: | FAD/NAD(P)-binding oxidoreductase family protein | chr5:3617342-3618861 REVERSE LENGTH=408
contig01717	AT1G62660.1	1267	377	326	632	5e-77	285	>lcl|AT1G62660.1 | Symbols: | Glycosyl hydrolases family 32 protein | chr1:23199949-23203515 FORWARD LENGTH=648
contig01719	AT1G74310.1	3	995	554	881	2e-134	475	>lcl|AT1G74310.1 | Symbols: ATHSP101, HSP101, HOT1 | heat shock protein 101 | chr1:27936715-27939862 REVERSE LENGTH=911"
contig01720	AT1G09960.1	1262	249	168	470	8e-80	294	>lcl|AT1G09960.1 | Symbols: SUT4, ATSUT4, SUC4, ATSUC4 | sucrose transporter 4 | chr1:3244258-3246718 FORWARD LENGTH=510"
contig01721	AT5G65780.1	1244	564	160	371	7e-28	122	>lcl|AT5G65780.1 | Symbols: ATBCAT-5 | branched-chain amino acid aminotransferase 5 / branched-chain amino acid transaminase 5 (BCAT5) | chr5:26316418-26318585 FORWARD LENGTH=415
contig01722	AT4G17880.1	1260	838	103	239	3e-27	119	>lcl|AT4G17880.1 | Symbols: | Basic helix-loop-helix (bHLH) DNA-binding family protein | chr4:9933702-9935471 REVERSE LENGTH=589
contig01723	AT4G00450.1	1268	3	1788	2206	4e-42	169	>lcl|AT4G00450.1 | Symbols: CRP, CCT | RNA polymerase II transcription mediators | chr4:202425-210666 FORWARD LENGTH=2253"
contig01724	AT5G01430.2	249	668	1	140	1e-55	214	>lcl|AT5G01430.2 | Symbols: | Got1/Sft2-like vescicle transport protein family | chr5:176797-178010 REVERSE LENGTH=140
contig01725	AT2G18020.1	47	820	1	258	2e-135	479	>lcl|AT2G18020.1 | Symbols: EMB2296 | Ribosomal protein L2 family | chr2:7837151-7838160 FORWARD LENGTH=258
contig01726	AT2G19130.1	1190	348	483	769	1e-63	241	>lcl|AT2G19130.1 | Symbols: | S-locus lectin protein kinase family protein | chr2:8293789-8296275 FORWARD LENGTH=828
contig01727	AT1G43710.1	1261	698	296	482	1e-80	297	>lcl|AT1G43710.1 | Symbols: emb1075 | Pyridoxal phosphate (PLP)-dependent transferases superfamily protein | chr1:16486534-16488298 REVERSE LENGTH=482
contig01728	AT3G22270.1	79	558	630	782	6e-32	135	>lcl|AT3G22270.1 | Symbols: | Topoisomerase II-associated protein PAT1 | chr3:7874480-7877857 FORWARD LENGTH=782
contig01730	AT1G06840.1	1265	159	459	837	6e-112	401	>lcl|AT1G06840.1 | Symbols: | Leucine-rich repeat protein kinase family protein | chr1:2097854-2103208 REVERSE LENGTH=953
contig01731	AT5G55760.1	1256	930	54	165	2e-26	117	>lcl|AT5G55760.1 | Symbols: SRT1 | sirtuin 1 | chr5:22567282-22570716 FORWARD LENGTH=473
contig01732	AT4G33350.1	225	917	53	262	2e-53	207	>lcl|AT4G33350.1 | Symbols: | Tic22-like family protein | chr4:16064638-16066715 REVERSE LENGTH=268
contig01733	AT1G73600.1	1262	222	143	487	1e-143	506	>lcl|AT1G73600.1 | Symbols: | S-adenosyl-L-methionine-dependent methyltransferases superfamily protein | chr1:27670825-27673400 FORWARD LENGTH=490
contig01734	AT5G38520.1	1097	219	63	361	4e-66	249	>lcl|AT5G38520.1 | Symbols: | alpha/beta-Hydrolases superfamily protein | chr5:15421605-15423234 FORWARD LENGTH=362
contig01735	AT5G50430.2	983	483	1	167	1e-74	277	>lcl|AT5G50430.2 | Symbols: UBC33 | ubiquitin-conjugating enzyme 33 | chr5:20534366-20536307 REVERSE LENGTH=243
contig01736	AT1G79770.1	212	466	57	142	2e-18	90.5	>lcl|AT1G79770.1 | Symbols: | Protein of unknown function (DUF1677) | chr1:30014371-30014874 FORWARD LENGTH=167
contig01737	AT3G53630.1	769	515	53	139	4e-23	106	>lcl|AT3G53630.1 | Symbols: | unknown protein; BEST Arabidopsis thaliana protein match is: unknown protein (TAIR:AT4G18692.1); Has 42 Blast hits to 42 proteins in 10 species: Archae - 0; Bacteria - 0; Metazoa - 0; Fungi - 0; Plants - 42; Viruses - 0; Other Eukaryotes - 0 (source: NCBI BLink). | chr3:19883986-19885568 FORWARD LENGTH=194
contig01738	AT2G25910.1	1264	458	71	339	1e-92	337	>lcl|AT2G25910.1 | Symbols: | 3'-5' exonuclease domain-containing protein / K homology domain-containing protein / KH domain-containing protein | chr2:11049379-11051997 REVERSE LENGTH=341
contig01739	AT3G21360.1	1091	234	44	330	3e-117	419	>lcl|AT3G21360.1 | Symbols: | 2-oxoglutarate (2OG) and Fe(II)-dependent oxygenase superfamily protein | chr3:7522865-7524036 FORWARD LENGTH=330
contig01740	AT3G07560.1	2	295	204	302	3e-17	86.7	>lcl|AT3G07560.1 | Symbols: APM2, PEX13 | peroxin 13 | chr3:2411616-2413310 REVERSE LENGTH=304"
contig01741	AT5G42970.1	2	949	81	397	1e-139	493	>lcl|AT5G42970.1 | Symbols: COP8, FUS4, EMB134, COP14, CSN4, FUS8, ATS4 | Proteasome component (PCI) domain protein | chr5:17237470-17240649 REVERSE LENGTH=397"
contig01743	AT4G17830.1	1	954	122	438	2e-118	422	>lcl|AT4G17830.1 | Symbols: | Peptidase M20/M25/M40 family protein | chr4:9915916-9918049 FORWARD LENGTH=440
contig01744	AT4G37830.1	185	439	16	99	2e-17	87	>lcl|AT4G37830.1 | Symbols: | cytochrome c oxidase-related | chr4:17787672-17788762 REVERSE LENGTH=102
contig01746	AT3G52640.3	1251	424	44	320	5e-66	248	>lcl|AT3G52640.3 | Symbols: | Zn-dependent exopeptidases superfamily protein | chr3:19515625-19520290 REVERSE LENGTH=618
contig01747	AT5G51280.1	1	486	430	591	3e-80	296	>lcl|AT5G51280.1 | Symbols: | DEAD-box protein abstrakt, putative | chr5:20841456-20843645 FORWARD LENGTH=591"
contig01748	AT4G23500.1	1153	668	293	457	5e-37	152	>lcl|AT4G23500.1 | Symbols: | Pectin lyase-like superfamily protein | chr4:12264640-12267074 FORWARD LENGTH=495
contig01749	AT5G24810.2	35	691	648	849	3e-43	172	>lcl|AT5G24810.2 | Symbols: | ABC1 family protein | chr5:8516902-8522616 REVERSE LENGTH=1040
contig01750	AT3G43810.1	1207	761	1	149	1e-74	277	>lcl|AT3G43810.1 | Symbols: CAM7 | calmodulin 7 | chr3:15664619-15666355 REVERSE LENGTH=149
contig01751	AT3G17040.2	199	864	335	578	4e-17	86.3	>lcl|AT3G17040.2 | Symbols: HCF107 | high chlorophyll fluorescent 107 | chr3:5809378-5812605 REVERSE LENGTH=618
contig01752	AT2G21520.2	3	662	215	448	3e-71	266	>lcl|AT2G21520.2 | Symbols: | Sec14p-like phosphatidylinositol transfer family protein | chr2:9215956-9218953 FORWARD LENGTH=637
contig01753	AT1G70480.2	1013	462	107	296	2e-35	147	>lcl|AT1G70480.2 | Symbols: | Domain of unknown function (DUF220) | chr1:26562250-26563608 FORWARD LENGTH=338
contig01754	AT4G26620.1	1250	741	240	420	4e-23	106	>lcl|AT4G26620.1 | Symbols: | Sucrase/ferredoxin-like family protein | chr4:13427599-13429877 REVERSE LENGTH=443
contig01755	AT5G05080.2	1043	402	1	224	8e-64	241	>lcl|AT5G05080.2 | Symbols: UBC22, ATUBC22 | ubiquitin-conjugating enzyme 22 | chr5:1498727-1499972 REVERSE LENGTH=251"
contig01757	AT3G58560.1	2	700	357	591	4e-89	325	>lcl|AT3G58560.1 | Symbols: | DNAse I-like superfamily protein | chr3:21650880-21653896 REVERSE LENGTH=602
contig01758	AT3G12290.1	1250	792	20	172	2e-56	217	>lcl|AT3G12290.1 | Symbols: | Amino acid dehydrogenase family protein | chr3:3919591-3921326 FORWARD LENGTH=299
contig01759	AT5G09660.2	1243	260	7	333	6e-133	471	>lcl|AT5G09660.2 | Symbols: PMDH2 | peroxisomal NAD-malate dehydrogenase 2 | chr5:2993645-2995169 REVERSE LENGTH=333
contig01760	AT3G15840.5	1139	486	29	247	9e-76	281	>lcl|AT3G15840.5 | Symbols: PIFI | post-illumination chlorophyll fluorescence increase | chr3:5356782-5358265 REVERSE LENGTH=248
contig01761	AT3G48000.1	4	1128	158	532	5e-127	451	>lcl|AT3G48000.1 | Symbols: ALDH2B4, ALDH2, ALDH2A | aldehyde dehydrogenase 2B4 | chr3:17717082-17719843 REVERSE LENGTH=538"
contig01762	AT2G36880.2	1259	375	93	387	1e-148	523	>lcl|AT2G36880.2 | Symbols: MAT3 | methionine adenosyltransferase 3 | chr2:15479721-15480893 REVERSE LENGTH=390
contig01763	AT4G01850.2	1260	358	93	393	8e-149	523	>lcl|AT4G01850.2 | Symbols: SAM-2, MAT2, SAM2, AtSAM2 | S-adenosylmethionine synthetase 2 | chr4:796298-797479 REVERSE LENGTH=393"
contig01765	AT4G27070.1	1180	29	49	435	4e-180	627	>lcl|AT4G27070.1 | Symbols: TSB2 | tryptophan synthase beta-subunit 2 | chr4:13586564-13588619 FORWARD LENGTH=475
contig01766	AT2G01350.4	986	312	8	232	9e-81	297	>lcl|AT2G01350.4 | Symbols: QPT | quinolinate phoshoribosyltransferase | chr2:165332-167058 REVERSE LENGTH=327
contig01767	AT5G11280.1	98	352	121	208	3e-14	75.9	>lcl|AT5G11280.1 | Symbols: | unknown protein; BEST Arabidopsis thaliana protein match is: unknown protein (TAIR:AT1G80200.1); Has 30201 Blast hits to 17322 proteins in 780 species: Archae - 12; Bacteria - 1396; Metazoa - 17338; Fungi - 3422; Plants - 5037; Viruses - 0; Other Eukaryotes - 2996 (source: NCBI BLink). | chr5:3597321-3598347 FORWARD LENGTH=209
contig01768	AT1G53645.1	916	569	401	515	1e-17	88.2	>lcl|AT1G53645.1 | Symbols: | hydroxyproline-rich glycoprotein family protein | chr1:20026434-20028587 REVERSE LENGTH=523
contig01770	AT3G19930.1	1252	233	154	489	6e-21	99	>lcl|AT3G19930.1 | Symbols: STP4, ATSTP4 | sugar transporter 4 | chr3:6935048-6936841 FORWARD LENGTH=514"
contig01771	AT4G30990.1	1255	296	2271	2574	2e-30	130	>lcl|AT4G30990.1 | Symbols: | ARM repeat superfamily protein | chr4:15084456-15097860 FORWARD LENGTH=2599
contig01772	AT1G17890.1	1199	264	11	322	4e-142	501	>lcl|AT1G17890.1 | Symbols: GER2 | NAD(P)-binding Rossmann-fold superfamily protein | chr1:6154478-6155596 REVERSE LENGTH=328
contig01773	AT2G14910.2	570	1253	58	269	3e-35	146	>lcl|AT2G14910.2 | Symbols: | unknown protein; LOCATED IN: chloroplast; EXPRESSED IN: 24 plant structures; EXPRESSED DURING: 15 growth stages; BEST Arabidopsis thaliana protein match is: unknown protein (TAIR:AT5G14970.1); Has 35333 Blast hits to 34131 proteins in 2444 species: Archae - 798; Bacteria - 22429; Metazoa - 974; Fungi - 991; Plants - 531; Viruses - 0; Other Eukaryotes - 9610 (source: …
contig01775	AT5G49940.1	909	397	66	235	2e-56	217	>lcl|AT5G49940.1 | Symbols: NFU2, ATCNFU2 | NIFU-like protein 2 | chr5:20315464-20317228 FORWARD LENGTH=235"
contig01776	AT5G23950.1	174	569	6	132	2e-11	67.4	>lcl|AT5G23950.1 | Symbols: | Calcium-dependent lipid-binding (CaLB domain) family protein | chr5:8082789-8083448 FORWARD LENGTH=219
contig01777	AT5G53160.2	1007	510	13	177	1e-49	194	>lcl|AT5G53160.2 | Symbols: RCAR3, PYL8 | regulatory components of ABA receptor 3 | chr5:21561026-21561953 FORWARD LENGTH=188"
contig01778	AT1G24050.1	131	664	1	188	2e-34	143	>lcl|AT1G24050.1 | Symbols: | RNA-processing, Lsm domain | chr1:8507057-8508439 FORWARD LENGTH=188"
contig01779	AT1G79550.2	1246	431	129	400	7e-99	357	>lcl|AT1G79550.2 | Symbols: PGK | phosphoglycerate kinase | chr1:29924347-29926295 REVERSE LENGTH=401
contig01780	AT2G38140.1	143	346	51	118	9e-20	95.1	>lcl|AT2G38140.1 | Symbols: PSRP4 | plastid-specific ribosomal protein 4 | chr2:15980948-15981459 FORWARD LENGTH=118
contig01781	AT3G56230.1	1162	542	1	222	2e-29	127	>lcl|AT3G56230.1 | Symbols: | BTB/POZ domain-containing protein | chr3:20860899-20862135 REVERSE LENGTH=282
contig01782	AT4G38800.1	1245	619	59	267	5e-54	208	>lcl|AT4G38800.1 | Symbols: ATMTN1, ATMTAN1, MTN1, MTAN1 | methylthioadenosine nucleosidase 1 | chr4:18113355-18114996 REVERSE LENGTH=267"
contig01783	AT4G04340.1	2	772	481	730	9e-62	234	>lcl|AT4G04340.1 | Symbols: | ERD (early-responsive to dehydration stress) family protein | chr4:2123235-2126624 FORWARD LENGTH=772
contig01784	AT2G26900.1	1203	124	53	408	1e-146	516	>lcl|AT2G26900.1 | Symbols: | Sodium Bile acid symporter family | chr2:11475156-11477870 REVERSE LENGTH=409
contig01785	AT4G13930.1	1152	124	120	462	3e-168	588	>lcl|AT4G13930.1 | Symbols: SHM4 | serine hydroxymethyltransferase 4 | chr4:8048013-8050021 REVERSE LENGTH=471
contig01787	AT1G74260.1	1201	380	1138	1406	8e-111	397	>lcl|AT1G74260.1 | Symbols: PUR4 | purine biosynthesis 4 | chr1:27923005-27927764 REVERSE LENGTH=1407
contig01788	AT2G47590.1	1241	324	165	420	2e-78	289	>lcl|AT2G47590.1 | Symbols: PHR2 | photolyase/blue-light receptor 2 | chr2:19521888-19523732 FORWARD LENGTH=447
contig01789	AT2G15290.1	942	274	70	294	1e-74	277	>lcl|AT2G15290.1 | Symbols: ATTIC21, TIC21, CIA5, PIC1 | translocon at inner membrane of chloroplasts 21 | chr2:6642512-6644011 REVERSE LENGTH=296"
contig01790	AT5G03280.1	53	865	1047	1272	1e-52	204	>lcl|AT5G03280.1 | Symbols: EIN2, PIR2, CKR1, ERA3, ORE3, ORE2, ATEIN2 | NRAMP metal ion transporter family protein | chr5:788589-793066 FORWARD LENGTH=1294"
contig01791	AT3G54670.3	78	1073	908	1236	2e-123	439	>lcl|AT3G54670.3 | Symbols: TTN8 | Structural maintenance of chromosomes (SMC) family protein | chr3:20235818-20243701 FORWARD LENGTH=1239
contig01792	AT4G26470.1	1145	540	17	216	6e-53	205	>lcl|AT4G26470.1 | Symbols: | Calcium-binding EF-hand family protein | chr4:13371377-13372343 FORWARD LENGTH=231
contig01793	AT4G34310.1	1091	255	951	1216	4e-15	79.7	>lcl|AT4G34310.1 | Symbols: | alpha/beta-Hydrolases superfamily protein | chr4:16414113-16419542 FORWARD LENGTH=1228
contig01794	AT3G43810.1	1198	752	1	149	9e-75	277	>lcl|AT3G43810.1 | Symbols: CAM7 | calmodulin 7 | chr3:15664619-15666355 REVERSE LENGTH=149
contig01795	AT5G52980.1	1192	602	11	203	3e-36	149	>lcl|AT5G52980.1 | Symbols: | CONTAINS InterPro DOMAIN/s: ATPase, vacuolar ER assembly factor, Vma12 (InterPro:IPR021013); Has 1807 Blast hits to 1807 proteins in 277 species: Archae - 0; Bacteria - 0; Metazoa - 736; Fungi - 347; Plants - 385; Viruses - 0; Other Eukaryotes - 339 (source: NCBI BLink). | chr5:21482329-21483642 REVERSE LENGTH=222"
contig01796	AT5G10810.1	963	661	6	106	9e-38	154	>lcl|AT5G10810.1 | Symbols: ATER, ER | enhancer of rudimentary protein, putative | chr5:3418897-3420556 REVERSE LENGTH=109"
contig01798	AT1G03060.1	1245	853	3369	3499	2e-49	193	>lcl|AT1G03060.1 | Symbols: SPI | Beige/BEACH domain ;WD domain, G-beta repeat protein | chr1:712971-726891 REVERSE LENGTH=3601"
contig01799	AT4G16760.2	4	1140	265	643	7e-128	454	>lcl|AT4G16760.2 | Symbols: ACX1 | acyl-CoA oxidase 1 | chr4:9424930-9428689 REVERSE LENGTH=651
contig01800	AT5G13930.1	1	705	159	394	1e-80	297	>lcl|AT5G13930.1 | Symbols: CHS, TT4, ATCHS | Chalcone and stilbene synthase family protein | chr5:4488762-4490035 FORWARD LENGTH=395"
contig01801	AT1G61580.1	1251	565	158	386	6e-109	391	>lcl|AT1G61580.1 | Symbols: RPL3B, ARP2 | R-protein L3 B | chr1:22720833-22722402 REVERSE LENGTH=390"
contig01804	AT5G27450.3	78	1250	3	339	2e-60	229	>lcl|AT5G27450.3 | Symbols: MK | mevalonate kinase | chr5:9691051-9692975 FORWARD LENGTH=378
contig01805	AT1G71220.2	2	919	1272	1575	2e-152	535	>lcl|AT1G71220.2 | Symbols: EBS1 | UDP-glucose:glycoprotein glucosyltransferases;transferases, transferring hexosyl groups;transferases, transferring glycosyl groups | chr1:26841664-26851730 FORWARD LENGTH=1614"
contig01806	AT2G19080.1	258	962	85	313	2e-24	110	>lcl|AT2G19080.1 | Symbols: | metaxin-related | chr2:8262818-8264746 FORWARD LENGTH=315
contig01807	AT1G79750.1	1092	247	364	645	1e-97	353	>lcl|AT1G79750.1 | Symbols: ATNADP-ME4, NADP-ME4 | NADP-malic enzyme 4 | chr1:30007655-30011179 REVERSE LENGTH=646"
contig01809	AT5G20620.1	84	1193	1	370	0	706	>lcl|AT5G20620.1 | Symbols: UBQ4 | ubiquitin 4 | chr5:6973315-6974463 REVERSE LENGTH=382
contig01811	AT2G36300.1	436	927	82	246	2e-48	190	>lcl|AT2G36300.1 | Symbols: | Integral membrane Yip1 family protein | chr2:15213362-15214129 REVERSE LENGTH=255
contig01812	AT3G06860.1	1247	177	369	725	7e-126	447	>lcl|AT3G06860.1 | Symbols: MFP2, ATMFP2 | multifunctional protein 2 | chr3:2161926-2166009 FORWARD LENGTH=725"
contig01813	AT4G32360.1	712	53	251	470	2e-50	196	>lcl|AT4G32360.1 | Symbols: | Pyridine nucleotide-disulphide oxidoreductase family protein | chr4:15621550-15624711 FORWARD LENGTH=483
contig01815	AT1G04560.1	326	691	28	153	8e-15	78.6	>lcl|AT1G04560.1 | Symbols: | AWPM-19-like family protein | chr1:1245070-1245888 FORWARD LENGTH=186
contig01817	AT5G60390.3	41	1243	1	401	0	773	>lcl|AT5G60390.3 | Symbols: | GTP binding Elongation factor Tu family protein | chr5:24289226-24290675 FORWARD LENGTH=449
contig01819	AT5G11600.1	550	894	121	230	1e-26	117	>lcl|AT5G11600.1 | Symbols: | unknown protein; FUNCTIONS IN: molecular_function unknown; INVOLVED IN: biological_process unknown; LOCATED IN: chloroplast; EXPRESSED IN: 20 plant structures; EXPRESSED DURING: 11 growth stages; BEST Arabidopsis thaliana protein match is: unknown protein (TAIR:AT1G19990.1); Has 1807 Blast hits to 1807 proteins in 277 species: Archae - 0; Bacteria - 0; Metazoa - 736;…
contig01821	AT5G22780.1	2	592	778	974	1e-68	257	>lcl|AT5G22780.1 | Symbols: | Adaptor protein complex AP-2, alpha subunit | chr5:7590100-7597828 REVERSE LENGTH=1013"
contig01822	AT4G30440.1	244	1245	3	325	1e-128	456	>lcl|AT4G30440.1 | Symbols: GAE1 | UDP-D-glucuronate 4-epimerase 1 | chr4:14881976-14883265 REVERSE LENGTH=429
contig01823	AT5G26360.1	1241	219	216	555	6e-151	530	>lcl|AT5G26360.1 | Symbols: | TCP-1/cpn60 chaperonin family protein | chr5:9255561-9258891 REVERSE LENGTH=555
contig01825	AT2G47010.2	43	1236	87	453	2e-123	439	>lcl|AT2G47010.2 | Symbols: | unknown protein; FUNCTIONS IN: molecular_function unknown; INVOLVED IN: biological_process unknown; LOCATED IN: endomembrane system; EXPRESSED IN: 17 plant structures; EXPRESSED DURING: 10 growth stages; BEST Arabidopsis thaliana protein match is: unknown protein (TAIR:AT1G17030.1); Has 72 Blast hits to 72 proteins in 13 species: Archae - 0; Bacteria - 0; Metazoa - 0…
contig01826	AT1G32500.1	1124	3	53	419	9e-91	330	>lcl|AT1G32500.1 | Symbols: ATNAP6, NAP6 | non-intrinsic ABC protein 6 | chr1:11750091-11751994 REVERSE LENGTH=475"
contig01827	AT3G06860.1	1239	7	316	725	3e-147	518	>lcl|AT3G06860.1 | Symbols: MFP2, ATMFP2 | multifunctional protein 2 | chr3:2161926-2166009 FORWARD LENGTH=725"
contig01831	AT1G20080.1	1	1242	71	482	6e-151	530	>lcl|AT1G20080.1 | Symbols: SYTB, ATSYTB, NTMC2TYPE1.2, NTMC2T1.2, SYT2 | Calcium-dependent lipid-binding (CaLB domain) family protein | chr1:6962236-6964912 FORWARD LENGTH=537"
contig01833	AT3G15090.1	1237	461	107	365	3e-77	286	>lcl|AT3G15090.1 | Symbols: | GroES-like zinc-binding alcohol dehydrogenase family protein | chr3:5076847-5078870 FORWARD LENGTH=366
contig01834	AT5G51570.1	1199	372	11	286	3e-112	402	>lcl|AT5G51570.1 | Symbols: | SPFH/Band 7/PHB domain-containing membrane-associated protein family | chr5:20949511-20951234 FORWARD LENGTH=292
contig01835	AT5G14530.1	82	1026	5	321	1e-115	413	>lcl|AT5G14530.1 | Symbols: | Transducin/WD40 repeat-like superfamily protein | chr5:4684782-4686865 REVERSE LENGTH=330
contig01836	AT4G39820.1	1051	806	327	408	8e-26	115	>lcl|AT4G39820.1 | Symbols: | Tetratricopeptide repeat (TPR)-like superfamily protein | chr4:18476698-18477924 REVERSE LENGTH=408
contig01838	AT4G35630.1	1240	362	138	430	6e-125	444	>lcl|AT4G35630.1 | Symbols: PSAT | phosphoserine aminotransferase | chr4:16904205-16905497 FORWARD LENGTH=430
contig01839	AT5G45775.2	2	538	2	180	4e-82	302	>lcl|AT5G45775.2 | Symbols: | Ribosomal L5P family protein | chr5:18565281-18566496 REVERSE LENGTH=182
contig01841	AT1G75290.1	1236	460	50	310	2e-73	273	>lcl|AT1G75290.1 | Symbols: | NAD(P)-binding Rossmann-fold superfamily protein | chr1:28253890-28255173 FORWARD LENGTH=318
contig01842	AT3G48530.1	9	824	152	424	1e-62	237	>lcl|AT3G48530.1 | Symbols: KING1 | SNF1-related protein kinase regulatory subunit gamma 1 | chr3:17987559-17989592 FORWARD LENGTH=424
contig01843	AT1G44920.1	904	299	56	258	3e-40	162	>lcl|AT1G44920.1 | Symbols: | unknown protein; FUNCTIONS IN: molecular_function unknown; INVOLVED IN: biological_process unknown; LOCATED IN: chloroplast; EXPRESSED IN: 22 plant structures; EXPRESSED DURING: 13 growth stages; CONTAINS InterPro DOMAIN/s: Protein of unknown function DUF3054 (InterPro:IPR021414); Has 246 Blast hits to 246 proteins in 119 species: Archae - 14; Bacteria - 181; Metazoa…
contig01845	AT1G07230.1	1191	580	309	513	5e-67	251	>lcl|AT1G07230.1 | Symbols: NPC1 | non-specific phospholipase C1 | chr1:2220509-2222778 REVERSE LENGTH=533
contig01846	AT2G25620.1	41	364	279	384	9e-33	138	>lcl|AT2G25620.1 | Symbols: AtDBP1, DBP1 | DNA-binding protein phosphatase 1 | chr2:10903154-10904978 REVERSE LENGTH=392"
contig01849	AT2G36530.1	3	1025	105	444	1e-170	596	>lcl|AT2G36530.1 | Symbols: LOS2, ENO2 | Enolase | chr2:15321081-15323786 REVERSE LENGTH=444"
contig01850	AT5G22820.2	2	391	295	424	2e-18	90.9	>lcl|AT5G22820.2 | Symbols: | ARM repeat superfamily protein | chr5:7623886-7626943 REVERSE LENGTH=534
contig01851	AT2G42810.2	1116	655	320	473	5e-65	245	>lcl|AT2G42810.2 | Symbols: PP5, PP5.2 | protein phosphatase 5.2 | chr2:17812336-17815896 REVERSE LENGTH=538"
contig01852	AT5G17770.1	967	248	42	281	4e-92	335	>lcl|AT5G17770.1 | Symbols: ATCBR, CBR1, CBR | NADH:cytochrome B5 reductase 1 | chr5:5864543-5866495 REVERSE LENGTH=281"
contig01853	AT5G23090.1	761	342	4	139	1e-52	204	>lcl|AT5G23090.1 | Symbols: NF-YB13 | nuclear factor Y, subunit B13 | chr5:7749391-7750203 FORWARD LENGTH=159"
contig01854	AT2G32480.1	8	952	134	447	4e-83	305	>lcl|AT2G32480.1 | Symbols: ARASP | ARABIDOPSIS SERIN PROTEASE | chr2:13788679-13790022 REVERSE LENGTH=447
contig01857	AT2G45030.1	1233	196	404	747	4e-154	541	>lcl|AT2G45030.1 | Symbols: | Translation elongation factor EFG/EF2 protein | chr2:18572411-18576756 FORWARD LENGTH=754
contig01858	AT2G34480.1	1213	686	3	178	1e-88	323	>lcl|AT2G34480.1 | Symbols: | Ribosomal protein L18ae/LX family protein | chr2:14532916-14534161 REVERSE LENGTH=178
contig01860	AT1G56440.2	442	801	371	492	2e-22	103	>lcl|AT1G56440.2 | Symbols: TPR5 | Tetratricopeptide repeat (TPR)-like superfamily protein | chr1:21138765-21141482 REVERSE LENGTH=494
contig01861	AT1G47250.1	1200	364	1	276	2e-104	376	>lcl|AT1G47250.1 | Symbols: PAF2 | 20S proteasome alpha subunit F2 | chr1:17319220-17320900 FORWARD LENGTH=277
contig01862	AT1G27340.1	81	608	276	440	2e-13	73.9	>lcl|AT1G27340.1 | Symbols: | Galactose oxidase/kelch repeat superfamily protein | chr1:9495741-9497857 FORWARD LENGTH=467
contig01863	AT4G25660.1	1221	784	52	205	4e-46	182	>lcl|AT4G25660.1 | Symbols: | PPPDE putative thiol peptidase family protein | chr4:13083677-13084989 FORWARD LENGTH=255
contig01865	AT1G77230.1	256	810	1	195	4e-31	132	>lcl|AT1G77230.1 | Symbols: | Tetratricopeptide repeat (TPR)-like superfamily protein | chr1:29016129-29017873 FORWARD LENGTH=218
contig01866	AT1G80670.1	163	1029	1	292	5e-134	474	>lcl|AT1G80670.1 | Symbols: | Transducin/WD40 repeat-like superfamily protein | chr1:30320809-30323543 REVERSE LENGTH=349
contig01867	AT4G28200.1	1214	3	143	560	5e-51	198	>lcl|AT4G28200.1 | Symbols: | FUNCTIONS IN: molecular_function unknown; INVOLVED IN: RNA processing; LOCATED IN: intracellular; EXPRESSED IN: 22 plant structures; EXPRESSED DURING: 13 growth stages; CONTAINS InterPro DOMAIN/s: RNA-processing protein, HAT helix (InterPro:IPR003107), U3 small nucleolar RNA-associated protein 6 (InterPro:IPR013949); Has 492 Blast hits to 480 proteins in 206 species:…
contig01869	AT3G21060.1	1	726	308	538	2e-34	143	>lcl|AT3G21060.1 | Symbols: | Transducin/WD40 repeat-like superfamily protein | chr3:7377822-7379942 FORWARD LENGTH=547
contig01871	AT5G47080.4	957	448	11	180	2e-38	157	>lcl|AT5G47080.4 | Symbols: CKB1 | casein kinase II beta chain 1 | chr5:19124969-19126397 REVERSE LENGTH=282
contig01872	AT4G01610.1	1182	280	42	339	4e-95	345	>lcl|AT4G01610.1 | Symbols: | Cysteine proteinases superfamily protein | chr4:694857-696937 FORWARD LENGTH=359
contig01873	AT5G15180.1	1232	372	41	329	9e-67	251	>lcl|AT5G15180.1 | Symbols: | Peroxidase superfamily protein | chr5:4930561-4932211 FORWARD LENGTH=329
contig01875	AT4G37460.1	2	871	761	1050	1e-87	320	>lcl|AT4G37460.1 | Symbols: SRFR1 | Tetratricopeptide repeat (TPR)-like superfamily protein | chr4:17608623-17615534 REVERSE LENGTH=1052
contig01876	AT1G12650.4	1048	551	76	245	3e-39	159	>lcl|AT1G12650.4 | Symbols: | unknown protein; FUNCTIONS IN: molecular_function unknown; INVOLVED IN: biological_process unknown; LOCATED IN: cellular_component unknown; EXPRESSED IN: 23 plant structures; EXPRESSED DURING: 13 growth stages; CONTAINS InterPro DOMAIN/s: Protein of unknown function DUF947 (InterPro:IPR009292); Has 700 Blast hits to 631 proteins in 192 species: Archae - 0; Bacteria -…
contig01878	AT5G01590.1	9	707	208	441	4e-81	298	>lcl|AT5G01590.1 | Symbols: | unknown protein; FUNCTIONS IN: molecular_function unknown; INVOLVED IN: biological_process unknown; LOCATED IN: chloroplast, chloroplast envelope; EXPRESSED IN: 22 plant structures; EXPRESSED DURING: 13 growth stages; Has 60 Blast hits to 59 proteins in 31 species: Archae - 0; Bacteria - 20; Metazoa - 1; Fungi - 2; Plants - 33; Viruses - 0; Other Eukaryotes - 4 (sour…
contig01880	AT2G28830.1	1229	822	508	643	2e-26	117	>lcl|AT2G28830.1 | Symbols: PUB12, AtPUB12 | PLANT U-BOX 12 | chr2:12367001-12370608 REVERSE LENGTH=962"
contig01882	AT2G39990.1	1084	281	26	293	9e-102	367	>lcl|AT2G39990.1 | Symbols: EIF2, AteIF3f, eIF3F | eukaryotic translation initiation factor 2 | chr2:16698332-16699929 REVERSE LENGTH=293"
contig01883	AT3G13200.1	583	419	175	230	2e-22	103	>lcl|AT3G13200.1 | Symbols: EMB2769 | Cwf15 / Cwc15 cell cycle control family protein | chr3:4242239-4243976 FORWARD LENGTH=230
contig01884	AT1G52600.1	23	562	1	180	1e-84	310	>lcl|AT1G52600.1 | Symbols: | Peptidase S24/S26A/S26B/S26C family protein | chr1:19590612-19592486 FORWARD LENGTH=180
contig01885	AT1G49030.1	1204	806	85	220	9e-30	128	>lcl|AT1G49030.1 | Symbols: | PLAC8 family protein | chr1:18136794-18137846 FORWARD LENGTH=224
contig01886	AT4G33090.1	20	877	588	873	6e-84	308	>lcl|AT4G33090.1 | Symbols: APM1, ATAPM1 | aminopeptidase M1 | chr4:15965915-15970418 REVERSE LENGTH=879"
contig01887	AT2G46340.1	1217	1068	980	1029	2e-13	74.3	>lcl|AT2G46340.1 | Symbols: SPA1 | SPA (suppressor of phyA-105) protein family | chr2:19022572-19026821 REVERSE LENGTH=1029
contig01888	AT5G06580.1	35	628	370	567	5e-71	265	>lcl|AT5G06580.1 | Symbols: | FAD-linked oxidases family protein | chr5:2011486-2016473 REVERSE LENGTH=567
contig01890	AT3G10080.1	1206	625	1	208	9e-27	118	>lcl|AT3G10080.1 | Symbols: | RmlC-like cupins superfamily protein | chr3:3107476-3108159 REVERSE LENGTH=227
contig01891	AT4G24820.2	1223	381	107	387	5e-128	454	>lcl|AT4G24820.2 | Symbols: | 26S proteasome, regulatory subunit Rpn7;Proteasome component (PCI) domain | chr4:12790471-12792599 REVERSE LENGTH=387"
contig01892	AT3G21640.1	1222	290	49	356	6e-109	391	>lcl|AT3G21640.1 | Symbols: TWD1, UCU2, FKBP42, ATFKBP42 | FKBP-type peptidyl-prolyl cis-trans isomerase family protein | chr3:7619025-7621097 REVERSE LENGTH=365"
contig01894	AT3G44110.1	1226	483	171	420	2e-95	346	>lcl|AT3G44110.1 | Symbols: ATJ3, ATJ | DNAJ homologue 3 | chr3:15869115-15871059 REVERSE LENGTH=420"
contig01895	AT4G14960.2	9	956	117	432	3e-168	588	>lcl|AT4G14960.2 | Symbols: TUA6 | Tubulin/FtsZ family protein | chr4:8548769-8550319 REVERSE LENGTH=450
contig01896	AT5G39660.2	814	578	381	457	3e-11	66.6	>lcl|AT5G39660.2 | Symbols: CDF2 | cycling DOF factor 2 | chr5:15878920-15880712 FORWARD LENGTH=457
contig01897	AT5G43060.1	67	1005	138	451	2e-113	405	>lcl|AT5G43060.1 | Symbols: | Granulin repeat cysteine protease family protein | chr5:17269784-17272117 REVERSE LENGTH=463
contig01898	AT4G17650.1	800	297	79	247	4e-52	202	>lcl|AT4G17650.1 | Symbols: | Polyketide cyclase / dehydrase and lipid transport protein | chr4:9827749-9829443 FORWARD LENGTH=256
contig01900	AT3G04870.2	994	359	333	544	1e-92	337	>lcl|AT3G04870.2 | Symbols: ZDS, PDE181, SPC1 | zeta-carotene desaturase | chr3:1342842-1346189 FORWARD LENGTH=558"
contig01901	AT5G04250.2	940	2	59	329	1e-63	241	>lcl|AT5G04250.2 | Symbols: | Cysteine proteinases superfamily protein | chr5:1176397-1178492 FORWARD LENGTH=345
contig01902	AT1G67730.1	9	893	17	318	1e-89	327	>lcl|AT1G67730.1 | Symbols: YBR159, KCR1, ATKCR1 | beta-ketoacyl reductase 1 | chr1:25391676-25393365 FORWARD LENGTH=318"
contig01904	AT1G04940.1	914	405	105	274	6e-72	268	>lcl|AT1G04940.1 | Symbols: TIC20 | translocon at the inner envelope membrane of chloroplasts 20 | chr1:1399588-1400616 FORWARD LENGTH=274
contig01906	AT5G13520.1	2	601	261	457	3e-72	269	>lcl|AT5G13520.1 | Symbols: | peptidase M1 family protein | chr5:4342117-4344571 REVERSE LENGTH=616
contig01908	AT4G01610.1	1173	271	42	339	9e-94	340	>lcl|AT4G01610.1 | Symbols: | Cysteine proteinases superfamily protein | chr4:694857-696937 FORWARD LENGTH=359
contig01909	AT2G43110.1	1127	414	41	274	3e-45	179	>lcl|AT2G43110.1 | Symbols: | unknown protein; Has 212 Blast hits to 211 proteins in 96 species: Archae - 0; Bacteria - 6; Metazoa - 62; Fungi - 91; Plants - 31; Viruses - 0; Other Eukaryotes - 22 (source: NCBI BLink). | chr2:17922067-17924291 FORWARD LENGTH=288
contig01911	AT5G10080.1	4	726	111	353	3e-52	202	>lcl|AT5G10080.1 | Symbols: | Eukaryotic aspartyl protease family protein | chr5:3150843-3153380 FORWARD LENGTH=528
contig01912	AT3G45300.1	1155	13	28	408	3e-177	618	>lcl|AT3G45300.1 | Symbols: IVD, ATIVD, IVDH | isovaleryl-CoA-dehydrogenase | chr3:16621659-16624848 REVERSE LENGTH=409"
contig01913	AT2G40890.1	1220	540	275	501	2e-55	213	>lcl|AT2G40890.1 | Symbols: CYP98A3 | cytochrome P450, family 98, subfamily A, polypeptide 3 | chr2:17058291-17060532 REVERSE LENGTH=508"
contig01915	AT1G62660.1	1215	238	311	634	8e-79	291	>lcl|AT1G62660.1 | Symbols: | Glycosyl hydrolases family 32 protein | chr1:23199949-23203515 FORWARD LENGTH=648
contig01916	AT3G24790.1	1215	796	144	284	1e-17	88.2	>lcl|AT3G24790.1 | Symbols: | Protein kinase superfamily protein | chr3:9052996-9054531 FORWARD LENGTH=363
contig01917	AT1G54920.3	9	635	695	893	1e-19	94.4	>lcl|AT1G54920.3 | Symbols: | unknown protein; FUNCTIONS IN: molecular_function unknown; INVOLVED IN: biological_process unknown; EXPRESSED IN: 23 plant structures; EXPRESSED DURING: 15 growth stages. | chr1:20470916-20474898 FORWARD LENGTH=901
contig01918	AT5G39250.1	319	1065	5	252	1e-54	210	>lcl|AT5G39250.1 | Symbols: | F-box family protein | chr5:15724860-15725618 FORWARD LENGTH=252
contig01919	AT1G55880.1	987	793	339	403	1e-11	67.8	>lcl|AT1G55880.1 | Symbols: | Pyridoxal-5'-phosphate-dependent enzyme family protein | chr1:20899292-20901140 REVERSE LENGTH=421
contig01920	AT5G59650.1	2	751	643	886	2e-47	186	>lcl|AT5G59650.1 | Symbols: | Leucine-rich repeat protein kinase family protein | chr5:24031346-24035100 FORWARD LENGTH=892
contig01923	AT5G49950.1	1211	621	323	495	1e-38	157	>lcl|AT5G49950.1 | Symbols: | alpha/beta-Hydrolases superfamily protein | chr5:20319871-20323552 REVERSE LENGTH=537
contig01925	AT4G35230.1	1222	806	369	506	3e-55	213	>lcl|AT4G35230.1 | Symbols: BSK1 | BR-signaling kinase 1 | chr4:16755325-16758041 REVERSE LENGTH=512
contig01926	AT1G77490.1	1078	80	72	398	8e-130	460	>lcl|AT1G77490.1 | Symbols: TAPX | thylakoidal ascorbate peroxidase | chr1:29117688-29120046 FORWARD LENGTH=426
contig01927	AT1G79550.2	112	1215	10	360	2e-30	130	>lcl|AT1G79550.2 | Symbols: PGK | phosphoglycerate kinase | chr1:29924347-29926295 REVERSE LENGTH=401
contig01928	AT1G16520.1	1220	864	207	324	3e-32	136	>lcl|AT1G16520.1 | Symbols: | unknown protein; FUNCTIONS IN: molecular_function unknown; INVOLVED IN: biological_process unknown; LOCATED IN: plasma membrane; EXPRESSED IN: 22 plant structures; EXPRESSED DURING: 13 growth stages; BEST Arabidopsis thaliana protein match is: unknown protein (TAIR:AT1G56080.1); Has 243 Blast hits to 234 proteins in 69 species: Archae - 2; Bacteria - 2; Metazoa - 61;…
contig01929	AT1G26480.1	55	822	6	261	2e-117	419	>lcl|AT1G26480.1 | Symbols: GRF12, GF14 IOTA | general regulatory factor 12 | chr1:9156573-9157845 REVERSE LENGTH=268"
contig01931	AT1G06680.1	1193	411	1	254	1e-70	264	>lcl|AT1G06680.1 | Symbols: PSBP-1, OEE2, PSII-P, OE23 | photosystem II subunit P-1 | chr1:2047940-2049186 FORWARD LENGTH=263"
contig01932	AT5G49720.1	1208	3	154	552	5e-129	457	>lcl|AT5G49720.1 | Symbols: ATGH9A1, TSD1, DEC, KOR, RSW2, IRX2, KOR1, GH9A1 | glycosyl hydrolase 9A1 | chr5:20197765-20200168 REVERSE LENGTH=621"
contig01934	AT5G35360.3	3	1217	108	511	0	668	>lcl|AT5G35360.3 | Symbols: CAC2 | acetyl Co-enzyme a carboxylase biotin carboxylase subunit | chr5:13584300-13588163 FORWARD LENGTH=555
contig01936	AT1G55270.1	16	816	145	405	7e-25	112	>lcl|AT1G55270.1 | Symbols: | Galactose oxidase/kelch repeat superfamily protein | chr1:20618333-20619925 REVERSE LENGTH=434
contig01937	AT1G06200.1	73	657	7	201	7e-46	181	>lcl|AT1G06200.1 | Symbols: | Peptidase S24/S26A/S26B/S26C family protein | chr1:1894604-1896852 REVERSE LENGTH=206
contig01938	AT4G11600.1	185	661	73	230	2e-63	240	>lcl|AT4G11600.1 | Symbols: ATGPX6, PHGPX, LSC803, GPX6 | glutathione peroxidase 6 | chr4:7010021-7011330 REVERSE LENGTH=232"
contig01939	AT5G13450.1	1021	455	46	233	4e-36	149	>lcl|AT5G13450.1 | Symbols: ATP5 | delta subunit of Mt ATP synthase | chr5:4310558-4311941 REVERSE LENGTH=238
contig01940	AT3G12500.1	977	207	31	303	1e-73	273	>lcl|AT3G12500.1 | Symbols: ATHCHIB, PR3, PR-3, CHI-B, B-CHI, HCHIB | basic chitinase | chr3:3962501-3963984 REVERSE LENGTH=335"
contig01941	AT1G05150.1	120	917	530	800	1e-72	270	>lcl|AT1G05150.1 | Symbols: | Calcium-binding tetratricopeptide family protein | chr1:1484280-1486706 REVERSE LENGTH=808
contig01942	AT3G11930.2	1129	602	12	191	2e-13	74.3	>lcl|AT3G11930.2 | Symbols: | Adenine nucleotide alpha hydrolases-like superfamily protein | chr3:3776371-3777393 FORWARD LENGTH=200
contig01944	AT1G17500.1	269	1057	931	1193	2e-81	299	>lcl|AT1G17500.1 | Symbols: | ATPase E1-E2 type family protein / haloacid dehalogenase-like hydrolase family protein | chr1:6018757-6023201 FORWARD LENGTH=1216
contig01947	AT5G04740.1	1097	444	84	301	2e-77	286	>lcl|AT5G04740.1 | Symbols: | ACT domain-containing protein | chr5:1368713-1371391 REVERSE LENGTH=301
contig01948	AT5G64180.1	613	326	58	153	1e-23	108	>lcl|AT5G64180.1 | Symbols: | unknown protein; Has 1807 Blast hits to 1807 proteins in 277 species: Archae - 0; Bacteria - 0; Metazoa - 736; Fungi - 347; Plants - 385; Viruses - 0; Other Eukaryotes - 339 (source: NCBI BLink). | chr5:25677163-25678204 FORWARD LENGTH=158
contig01949	AT1G47420.1	1209	898	154	257	6e-26	115	>lcl|AT1G47420.1 | Symbols: SDH5 | succinate dehydrogenase 5 | chr1:17395774-17397176 REVERSE LENGTH=257
contig01950	AT1G34370.3	1113	526	50	245	1e-65	247	>lcl|AT1G34370.3 | Symbols: STOP1 | C2H2 and C2HC zinc fingers superfamily protein | chr1:12551449-12552501 FORWARD LENGTH=350
contig01951	AT1G56145.1	1207	506	654	884	7e-61	231	>lcl|AT1G56145.1 | Symbols: | Leucine-rich repeat transmembrane protein kinase | chr1:21008225-21013934 REVERSE LENGTH=1012
contig01952	AT2G39080.1	1125	253	52	351	7e-83	304	>lcl|AT2G39080.1 | Symbols: | NAD(P)-binding Rossmann-fold superfamily protein | chr2:16309981-16312475 REVERSE LENGTH=351
contig01955	AT3G62410.1	222	431	60	131	6e-15	79	>lcl|AT3G62410.1 | Symbols: CP12-2, CP12 | CP12 domain-containing protein 2 | chr3:23091006-23091401 FORWARD LENGTH=131"
contig01958	AT3G02460.1	40	1068	1	343	4e-150	528	>lcl|AT3G02460.1 | Symbols: | Ypt/Rab-GAP domain of gyp1p superfamily protein | chr3:506110-508092 FORWARD LENGTH=353
contig01959	AT3G26570.2	21	530	405	576	8e-65	244	>lcl|AT3G26570.2 | Symbols: PHT2;1, ORF02 | phosphate transporter 2;1 | chr3:9756416-9758413 FORWARD LENGTH=587"
contig01960	AT3G17205.3	1	996	699	1029	2e-145	512	>lcl|AT3G17205.3 | Symbols: UPL6 | ubiquitin protein ligase 6 | chr3:5873528-5881132 FORWARD LENGTH=1029
contig01962	AT3G09560.3	1097	330	646	904	2e-107	385	>lcl|AT3G09560.3 | Symbols: | Lipin family protein | chr3:2934953-2938673 REVERSE LENGTH=904
contig01965	AT3G62980.1	992	3	9	338	2e-109	392	>lcl|AT3G62980.1 | Symbols: TIR1 | F-box/RNI-like superfamily protein | chr3:23273479-23276181 REVERSE LENGTH=594
contig01968	AT1G66070.2	818	387	85	226	1e-34	144	>lcl|AT1G66070.2 | Symbols: | Translation initiation factor eIF3 subunit | chr1:24596194-24597520 REVERSE LENGTH=226
contig01970	AT2G01250.1	1132	410	2	242	1e-98	357	>lcl|AT2G01250.1 | Symbols: | Ribosomal protein L30/L7 family protein | chr2:132943-134264 REVERSE LENGTH=242
contig01971	AT5G23690.1	2	1207	139	518	1e-67	253	>lcl|AT5G23690.1 | Symbols: | Polynucleotide adenylyltransferase family protein | chr5:7987664-7990466 FORWARD LENGTH=527
contig01972	ATCG00750.1	1019	660	19	138	1e-52	204	>lcl|ATCG00750.1 | Symbols: RPS11 | ribosomal protein S11 | chrC:78960-79376 REVERSE LENGTH=138
contig01974	AT1G22700.2	869	210	63	288	8e-55	211	>lcl|AT1G22700.2 | Symbols: | Tetratricopeptide repeat (TPR)-like superfamily protein | chr1:8028323-8029878 REVERSE LENGTH=296
contig01977	AT2G01250.1	1123	401	2	242	5e-99	358	>lcl|AT2G01250.1 | Symbols: | Ribosomal protein L30/L7 family protein | chr2:132943-134264 REVERSE LENGTH=242
contig01978	AT5G15750.1	442	981	1	180	4e-72	268	>lcl|AT5G15750.1 | Symbols: | Alpha-L RNA-binding motif/Ribosomal protein S4 family protein | chr5:5141449-5142701 FORWARD LENGTH=182
contig01979	AT3G08510.3	164	967	2	260	3e-67	252	>lcl|AT3G08510.3 | Symbols: | phospholipase C 2 | chr3:2582626-2585556 REVERSE LENGTH=552
contig01980	ATCG00020.1	1169	111	1	353	0	675	>lcl|ATCG00020.1 | Symbols: PSBA | photosystem II reaction center protein A | chrC:383-1444 REVERSE LENGTH=353
contig01981	AT4G19540.1	1045	275	35	291	2e-89	326	>lcl|AT4G19540.1 | Symbols: INDL | IND1(iron-sulfur protein required for NADH dehydrogenase)-like | chr4:10657517-10659094 FORWARD LENGTH=313
contig01982	AT5G66530.2	129	938	35	305	9e-91	330	>lcl|AT5G66530.2 | Symbols: | Galactose mutarotase-like superfamily protein | chr5:26553821-26555575 REVERSE LENGTH=307
contig01984	AT5G24090.1	1209	436	50	302	2e-55	213	>lcl|AT5G24090.1 | Symbols: ATCHIA, CHIA | chitinase A | chr5:8143805-8145153 REVERSE LENGTH=302"
contig01986	AT1G70160.1	989	3	24	354	3e-128	455	>lcl|AT1G70160.1 | Symbols: | unknown protein; FUNCTIONS IN: molecular_function unknown; INVOLVED IN: biological_process unknown; LOCATED IN: endomembrane system; EXPRESSED IN: 24 plant structures; EXPRESSED DURING: 15 growth stages; BEST Arabidopsis thaliana protein match is: unknown protein (TAIR:AT4G27020.1); Has 108 Blast hits to 108 proteins in 20 species: Archae - 0; Bacteria - 0; Metazoa -…
contig01987	AT5G10820.1	4	810	81	342	5e-65	245	>lcl|AT5G10820.1 | Symbols: | Major facilitator superfamily protein | chr5:3420876-3423166 REVERSE LENGTH=503
contig01988	AT2G28390.1	690	124	428	607	2e-51	200	>lcl|AT2G28390.1 | Symbols: | SAND family protein | chr2:12139836-12143375 REVERSE LENGTH=607
contig01989	AT5G61640.1	249	749	36	202	1e-65	247	>lcl|AT5G61640.1 | Symbols: PMSR1, ATMSRA1 | peptidemethionine sulfoxide reductase 1 | chr5:24775107-24776147 FORWARD LENGTH=202"
contig01990	AT2G23060.2	203	1177	65	357	1e-69	260	>lcl|AT2G23060.2 | Symbols: | Acyl-CoA N-acyltransferases (NAT) superfamily protein | chr2:9812839-9814199 REVERSE LENGTH=358
contig01991	AT5G15390.1	929	198	106	347	2e-67	253	>lcl|AT5G15390.1 | Symbols: | tRNA/rRNA methyltransferase (SpoU) family protein | chr5:4995333-4997255 FORWARD LENGTH=350
contig01993	AT4G04480.1	1153	311	82	350	1e-19	94.7	>lcl|AT4G04480.1 | Symbols: | unknown protein; LOCATED IN: chloroplast; EXPRESSED IN: flower, pollen tube; EXPRESSED DURING: petal differentiation and expansion stage; BEST Arabidopsis thaliana protein match is: F-box family protein with a domain of unknown function (DUF295) (TAIR:AT4G22030.1); Has 78 Blast hits to 78 proteins in 10 species: Archae - 0; Bacteria - 0; Metazoa - 0; Fungi - 0; Plant…
contig01994	AT1G48420.1	2	892	109	400	3e-94	342	>lcl|AT1G48420.1 | Symbols: D-CDES, ATACD1, ACD1 | D-cysteine desulfhydrase | chr1:17896767-17898803 REVERSE LENGTH=401"
contig01995	AT4G15470.1	3	635	48	256	2e-63	239	>lcl|AT4G15470.1 | Symbols: | Bax inhibitor-1 family protein | chr4:8843661-8845505 FORWARD LENGTH=256
contig01996	AT5G46920.1	559	981	510	640	6e-15	79	>lcl|AT5G46920.1 | Symbols: | Intron maturase, type II family protein | chr5:19053668-19055875 FORWARD LENGTH=735"
contig01998	ATCG00180.1	842	3	200	479	6e-101	364	>lcl|ATCG00180.1 | Symbols: RPOC1 | DNA-directed RNA polymerase family protein | chrC:20251-23084 REVERSE LENGTH=680
contig01999	AT1G62730.1	3	521	69	250	3e-42	169	>lcl|AT1G62730.1 | Symbols: | Terpenoid synthases superfamily protein | chr1:23229204-23230118 REVERSE LENGTH=304
contig02000	AT5G48240.1	773	252	129	291	9e-22	101	>lcl|AT5G48240.1 | Symbols: | unknown protein; FUNCTIONS IN: molecular_function unknown; INVOLVED IN: biological_process unknown; LOCATED IN: nucleolus; EXPRESSED IN: cultured cell; CONTAINS InterPro DOMAIN/s: Protein of unknown function DUF1665 (InterPro:IPR012459); Has 402 Blast hits to 382 proteins in 162 species: Archae - 0; Bacteria - 4; Metazoa - 139; Fungi - 111; Plants - 54; Viruses - 1; …
contig02001	AT1G49720.1	1086	262	101	392	1e-27	121	>lcl|AT1G49720.1 | Symbols: ABF1 | abscisic acid responsive element-binding factor 1 | chr1:18400826-18402354 FORWARD LENGTH=392
contig02002	AT2G25740.1	1162	599	358	545	6e-50	195	>lcl|AT2G25740.1 | Symbols: | ATP-dependent protease La (LON) domain protein | chr2:10980175-10983632 FORWARD LENGTH=547
contig02006	AT3G27925.1	18	1010	105	435	2e-156	549	>lcl|AT3G27925.1 | Symbols: DEGP1, Deg1 | DegP protease 1 | chr3:10366659-10368864 REVERSE LENGTH=439"
contig02007	AT1G67700.2	1079	579	55	215	2e-40	163	>lcl|AT1G67700.2 | Symbols: | unknown protein; FUNCTIONS IN: molecular_function unknown; INVOLVED IN: biological_process unknown; LOCATED IN: chloroplast, chloroplast envelope; EXPRESSED IN: 22 plant structures; EXPRESSED DURING: 13 growth stages; Has 49 Blast hits to 49 proteins in 20 species: Archae - 0; Bacteria - 0; Metazoa - 0; Fungi - 0; Plants - 44; Viruses - 0; Other Eukaryotes - 5 (sourc…
contig02010	AT2G43120.1	1166	219	3	320	3e-104	375	>lcl|AT2G43120.1 | Symbols: | RmlC-like cupins superfamily protein | chr2:17927339-17928871 FORWARD LENGTH=321
contig02011	AT3G19190.1	1	468	1667	1829	9e-14	75.1	>lcl|AT3G19190.1 | Symbols: ATATG2, ATG2 | autophagy 2 | chr3:6639879-6648274 FORWARD LENGTH=1839"
contig02013	AT2G41530.1	30	869	4	283	3e-109	392	>lcl|AT2G41530.1 | Symbols: ATSFGH, SFGH | S-formylglutathione hydrolase | chr2:17323656-17325430 REVERSE LENGTH=284"
contig02015	AT3G23990.1	1189	329	274	560	4e-129	458	>lcl|AT3G23990.1 | Symbols: HSP60, HSP60-3B | heat shock protein 60 | chr3:8669013-8672278 FORWARD LENGTH=577"
contig02017	AT5G19330.1	1199	1011	636	698	1e-12	71.6	>lcl|AT5G19330.1 | Symbols: ARIA | ARM repeat protein interacting with ABF2 | chr5:6508095-6512701 REVERSE LENGTH=710
contig02018	AT1G02970.1	842	3	198	477	4e-31	132	>lcl|AT1G02970.1 | Symbols: WEE1, ATWEE1 | WEE1 kinase homolog | chr1:673408-676127 FORWARD LENGTH=500"
contig02019	AT5G12370.2	1177	473	586	819	1e-71	267	>lcl|AT5G12370.2 | Symbols: SEC10 | exocyst complex component sec10 | chr5:4003002-4008445 REVERSE LENGTH=825
contig02020	AT5G24080.1	1196	558	230	446	6e-36	148	>lcl|AT5G24080.1 | Symbols: | Protein kinase superfamily protein | chr5:8139334-8141014 REVERSE LENGTH=470
contig02022	AT4G16720.1	43	654	1	204	4e-80	295	>lcl|AT4G16720.1 | Symbols: | Ribosomal protein L23/L15e family protein | chr4:9400156-9401315 REVERSE LENGTH=204
contig02024	AT5G05700.1	3	734	380	632	2e-55	213	>lcl|AT5G05700.1 | Symbols: ATE1, DLS1, ATATE1 | arginine-tRNA protein transferase 1 | chr5:1712950-1715639 REVERSE LENGTH=632"
contig02025	AT2G13360.2	1192	272	95	401	5e-119	424	>lcl|AT2G13360.2 | Symbols: AGT, AGT1, SGAT | alanine:glyoxylate aminotransferase | chr2:5539417-5540902 REVERSE LENGTH=401"
contig02026	AT5G46800.1	1	750	68	300	6e-74	275	>lcl|AT5G46800.1 | Symbols: BOU | Mitochondrial substrate carrier family protein | chr5:18988779-18989810 REVERSE LENGTH=300
contig02027	AT3G60340.2	133	954	17	289	8e-92	334	>lcl|AT3G60340.2 | Symbols: | alpha/beta-Hydrolases superfamily protein | chr3:22304395-22306389 FORWARD LENGTH=338
contig02029	AT3G19380.1	1195	674	167	345	1e-15	81.3	>lcl|AT3G19380.1 | Symbols: PUB25 | plant U-box 25 | chr3:6714602-6715867 REVERSE LENGTH=421
contig02030	AT5G18840.1	6	491	324	479	2e-41	166	>lcl|AT5G18840.1 | Symbols: | Major facilitator superfamily protein | chr5:6282954-6286399 FORWARD LENGTH=482
contig02031	AT1G30400.2	1198	38	1235	1621	3e-106	382	>lcl|AT1G30400.2 | Symbols: ATMRP1, EST1, ABCC1 | multidrug resistance-associated protein 1 | chr1:10728139-10737697 FORWARD LENGTH=1622"
contig02032	AT1G33240.1	1198	635	308	529	3e-51	199	>lcl|AT1G33240.1 | Symbols: AT-GTL1, AT-GTL2, GTL1 | GT-2-like 1 | chr1:12051859-12054320 REVERSE LENGTH=669"
contig02033	AT2G38695.1	796	575	139	212	7e-22	102	>lcl|AT2G38695.1 | Symbols: | unknown protein; Has 65 Blast hits to 65 proteins in 18 species: Archae - 0; Bacteria - 0; Metazoa - 0; Fungi - 0; Plants - 62; Viruses - 0; Other Eukaryotes - 3 (source: NCBI BLink). | chr2:16177946-16180236 FORWARD LENGTH=212
contig02034	AT3G60820.3	1089	427	3	223	3e-97	352	>lcl|AT3G60820.3 | Symbols: PBF1 | N-terminal nucleophile aminohydrolases (Ntn hydrolases) superfamily protein | chr3:22472038-22473809 REVERSE LENGTH=223
contig02035	AT5G42940.1	207	494	590	678	1e-15	81.3	>lcl|AT5G42940.1 | Symbols: | RING/U-box superfamily protein | chr5:17216649-17219171 REVERSE LENGTH=691
contig02036	AT5G53310.1	1190	771	75	210	7e-32	135	>lcl|AT5G53310.1 | Symbols: | myosin heavy chain-related | chr5:21634657-21636094 FORWARD LENGTH=210
contig02037	AT5G35530.1	1115	459	1	219	3e-111	399	>lcl|AT5G35530.1 | Symbols: | Ribosomal protein S3 family protein | chr5:13710355-13712192 REVERSE LENGTH=248
contig02038	AT2G04842.1	3	1193	140	536	0	662	>lcl|AT2G04842.1 | Symbols: EMB2761 | threonyl-tRNA synthetase, putative / threonine--tRNA ligase, putative | chr2:1698466-1701271 REVERSE LENGTH=650"
contig02039	AT2G14740.2	1195	209	301	626	1e-114	410	>lcl|AT2G14740.2 | Symbols: ATVSR3, VSR3, VSR2;2, BP80-2;2 | vaculolar sorting receptor 3 | chr2:6308895-6312303 FORWARD LENGTH=628"
contig02040	AT1G63980.2	1196	96	27	384	2e-55	213	>lcl|AT1G63980.2 | Symbols: | D111/G-patch domain-containing protein | chr1:23740646-23743054 FORWARD LENGTH=389
contig02041	AT3G08010.1	998	243	123	374	3e-77	285	>lcl|AT3G08010.1 | Symbols: ATAB2 | RNA binding | chr3:2556046-2557426 FORWARD LENGTH=374
contig02043	AT2G37710.1	233	832	53	245	1e-11	68.2	>lcl|AT2G37710.1 | Symbols: RLK | receptor lectin kinase | chr2:15814934-15816961 REVERSE LENGTH=675
contig02044	AT1G70730.3	1	726	420	662	5e-107	384	>lcl|AT1G70730.3 | Symbols: PGM2 | Phosphoglucomutase/phosphomannomutase family protein | chr1:26669020-26673166 REVERSE LENGTH=662
contig02046	AT1G76150.1	105	599	11	175	4e-43	172	>lcl|AT1G76150.1 | Symbols: ECH2, ATECH2 | enoyl-CoA hydratase 2 | chr1:28575236-28577637 REVERSE LENGTH=309"
contig02047	AT3G61710.1	927	340	106	303	3e-21	99.8	>lcl|AT3G61710.1 | Symbols: ATATG6, ATG6, BECLIN1, AtBECLIN1 | AUTOPHAGY 6 | chr3:22839477-22842253 REVERSE LENGTH=517"
contig02048	AT4G13830.2	1193	867	88	188	4e-15	79.7	>lcl|AT4G13830.2 | Symbols: J20 | DNAJ-like 20 | chr4:8011518-8012577 FORWARD LENGTH=197
contig02049	AT2G19270.1	1147	560	164	359	1e-28	124	>lcl|AT2G19270.1 | Symbols: | CONTAINS InterPro DOMAIN/s: Mitotic checkpoint protein PRCC, C-terminal (InterPro:IPR018800); Has 930 Blast hits to 533 proteins in 146 species: Archae - 0; Bacteria - 18; Metazoa - 327; Fungi - 143; Plants - 61; Viruses - 0; Other Eukaryotes - 381 (source: NCBI BLink). | chr2:8360349-8361907 REVERSE LENGTH=359"
contig02050	AT3G03610.1	1189	599	125	321	7e-75	278	>lcl|AT3G03610.1 | Symbols: | ELMO/CED-12 family protein | chr3:869479-871687 FORWARD LENGTH=323
contig02054	AT5G56950.1	1067	147	2	300	1e-102	370	>lcl|AT5G56950.1 | Symbols: NFA03, NFA3, NAP1;3 | nucleosome assembly protein 1;3 | chr5:23032618-23035299 FORWARD LENGTH=374"
contig02055	AT4G15180.1	1189	494	2100	2334	4e-42	169	>lcl|AT4G15180.1 | Symbols: SDG2, ATXR3 | SET domain protein 2 | chr4:8651999-8662178 FORWARD LENGTH=2335"
contig02056	AT4G23460.1	468	10	658	810	2e-57	220	>lcl|AT4G23460.1 | Symbols: | Adaptin family protein | chr4:12243899-12248898 REVERSE LENGTH=893
contig02057	AT5G62700.1	1189	686	274	441	1e-89	327	>lcl|AT5G62700.1 | Symbols: TUB3 | tubulin beta chain 3 | chr5:25184501-25186426 FORWARD LENGTH=450
contig02059	AT4G29330.1	4	717	6	264	1e-64	244	>lcl|AT4G29330.1 | Symbols: DER1 | DERLIN-1 | chr4:14444937-14446952 FORWARD LENGTH=266
contig02061	AT3G12030.1	348	830	12	173	7e-43	171	>lcl|AT3G12030.1 | Symbols: | Protein of unknown function DUF106, transmembrane | chr3:3834465-3835055 REVERSE LENGTH=196"
contig02062	AT3G25400.1	365	649	14	108	2e-35	146	>lcl|AT3G25400.1 | Symbols: | CONTAINS InterPro DOMAIN/s: NTP Pyrophosphohydrolase MazG-related, RS21-C6 (InterPro:IPR011394), EAR (InterPro:IPR009039), NTP pyrophosphohydrolase MazG, putative catalytic core (InterPro:IPR004518); Has 1123 Blast hits to 1121 proteins in 452 species: Archae - 22; Bacteria - 753; Metazoa - 81; Fungi - 3; Plants - 83; Viruses - 0; Other Eukaryotes - 181 (source: NCBI…
contig02063	AT2G44870.1	495	1010	60	248	2e-35	147	>lcl|AT2G44870.1 | Symbols: | unknown protein; FUNCTIONS IN: molecular_function unknown; INVOLVED IN: biological_process unknown; LOCATED IN: chloroplast; EXPRESSED IN: 22 plant structures; EXPRESSED DURING: 15 growth stages; Has 39 Blast hits to 39 proteins in 18 species: Archae - 0; Bacteria - 2; Metazoa - 0; Fungi - 0; Plants - 37; Viruses - 0; Other Eukaryotes - 0 (source: NCBI BLink). | chr2…
contig02064	AT5G24460.1	344	961	92	298	6e-34	142	>lcl|AT5G24460.1 | Symbols: | unknown protein; INVOLVED IN: biological_process unknown; LOCATED IN: cell wall; EXPRESSED IN: 24 plant structures; EXPRESSED DURING: 15 growth stages; Has 1807 Blast hits to 1807 proteins in 277 species: Archae - 0; Bacteria - 0; Metazoa - 736; Fungi - 347; Plants - 385; Viruses - 0; Other Eukaryotes - 339 (source: NCBI BLink). | chr5:8354815-8355717 FORWARD LENGTH=…
contig02066	AT2G38010.2	1184	471	521	758	2e-84	309	>lcl|AT2G38010.2 | Symbols: | Neutral/alkaline non-lysosomal ceramidase | chr2:15906862-15909867 FORWARD LENGTH=792
contig02067	AT2G21170.1	69	950	11	315	3e-120	428	>lcl|AT2G21170.1 | Symbols: TIM, PDTPI | triosephosphate isomerase | chr2:9071047-9073106 REVERSE LENGTH=315"
contig02068	AT4G11420.1	1180	329	488	768	4e-57	219	>lcl|AT4G11420.1 | Symbols: EIF3A, ATEIF3A-1, EIF3A-1, ATTIF3A1, TIF3A1 | eukaryotic translation initiation factor 3A | chr4:6947834-6952053 REVERSE LENGTH=987"
contig02071	AT5G27320.1	1186	506	115	334	2e-44	176	>lcl|AT5G27320.1 | Symbols: ATGID1C, GID1C | alpha/beta-Hydrolases superfamily protein | chr5:9629254-9630746 FORWARD LENGTH=344"
contig02073	AT2G44130.1	3	326	177	287	3e-21	99.8	>lcl|AT2G44130.1 | Symbols: | Galactose oxidase/kelch repeat superfamily protein | chr2:18253731-18254960 FORWARD LENGTH=409
contig02074	AT2G29390.5	572	1114	37	217	2e-97	353	>lcl|AT2G29390.5 | Symbols: ATSMO2 | sterol 4-alpha-methyl-oxidase 2-2 | chr2:12610758-12611929 REVERSE LENGTH=219
contig02075	AT2G45330.1	7	759	40	283	3e-67	252	>lcl|AT2G45330.1 | Symbols: emb1067 | RNA 2'-phosphotransferase, Tpt1 / KptA family | chr2:18686340-18687874 FORWARD LENGTH=289"
contig02076	AT1G65520.1	374	1021	1	219	7e-24	108	>lcl|AT1G65520.1 | Symbols: ATECI1, ECI1, ECHIC, PEC11 | delta(3), delta(2)-enoyl CoA isomerase 1 | chr1:24361171-24361893 REVERSE LENGTH=240"
contig02077	AT5G23870.1	1186	434	54	294	8e-76	281	>lcl|AT5G23870.1 | Symbols: | Pectinacetylesterase family protein | chr5:8046309-8049999 REVERSE LENGTH=415
contig02078	AT1G65430.1	1	678	287	509	5e-38	155	>lcl|AT1G65430.1 | Symbols: ARI8, ATARI8 | IBR domain-containing protein | chr1:24301165-24306159 REVERSE LENGTH=567"
contig02079	AT2G43210.2	1087	104	207	521	5e-24	108	>lcl|AT2G43210.2 | Symbols: | Ubiquitin-like superfamily protein | chr2:17960942-17963560 FORWARD LENGTH=531
contig02080	AT3G14860.2	82	582	73	238	2e-31	133	>lcl|AT3G14860.2 | Symbols: | NHL domain-containing protein | chr3:4998591-5000894 REVERSE LENGTH=493
contig02081	AT1G32250.1	1055	624	9	152	2e-38	156	>lcl|AT1G32250.1 | Symbols: | Calcium-binding EF-hand family protein | chr1:11639843-11640343 FORWARD LENGTH=166
contig02082	AT3G10550.1	1117	134	537	839	3e-54	209	>lcl|AT3G10550.1 | Symbols: MTM1, AtMTM1 | Myotubularin-like phosphatases II superfamily | chr3:3293210-3298452 REVERSE LENGTH=840"
contig02083	AT5G57950.1	1187	495	2	225	2e-50	196	>lcl|AT5G57950.1 | Symbols: | 26S proteasome regulatory subunit, putative | chr5:23460765-23462128 FORWARD LENGTH=227"
contig02084	AT5G48740.1	547	1092	701	884	6e-26	115	>lcl|AT5G48740.1 | Symbols: | Leucine-rich repeat protein kinase family protein | chr5:19765324-19769314 REVERSE LENGTH=895
contig02085	AT5G66280.1	1131	109	20	361	1e-166	582	>lcl|AT5G66280.1 | Symbols: GMD1 | GDP-D-mannose 4,6-dehydratase 1 | chr5:26476434-26477519 FORWARD LENGTH=361"
contig02087	AT5G66680.1	1157	390	181	437	7e-98	354	>lcl|AT5G66680.1 | Symbols: DGL1 | dolichyl-diphosphooligosaccharide-protein glycosyltransferase 48kDa subunit family protein | chr5:26617840-26620581 REVERSE LENGTH=437
contig02090	AT2G18030.1	24	584	9	196	3e-51	199	>lcl|AT2G18030.1 | Symbols: | Peptide methionine sulfoxide reductase family protein | chr2:7840207-7841496 FORWARD LENGTH=254
contig02091	AT3G28210.1	1060	554	4	185	9e-35	144	>lcl|AT3G28210.1 | Symbols: PMZ, SAP12 | zinc finger (AN1-like) family protein | chr3:10520585-10521223 FORWARD LENGTH=186"
contig02093	AT2G27020.1	1186	635	45	228	9e-85	310	>lcl|AT2G27020.1 | Symbols: PAG1 | 20S proteasome alpha subunit G1 | chr2:11528515-11530858 REVERSE LENGTH=249
contig02094	AT2G19900.1	2	1183	115	508	6e-146	514	>lcl|AT2G19900.1 | Symbols: ATNADP-ME1, NADP-ME1 | NADP-malic enzyme 1 | chr2:8592106-8595403 REVERSE LENGTH=581"
contig02095	AT2G04520.1	803	507	18	116	1e-48	190	>lcl|AT2G04520.1 | Symbols: | Nucleic acid-binding, OB-fold-like protein | chr2:1574802-1575239 REVERSE LENGTH=145"
contig02096	AT5G41940.1	930	1	78	416	2e-66	250	>lcl|AT5G41940.1 | Symbols: | Ypt/Rab-GAP domain of gyp1p superfamily protein | chr5:16782039-16785451 FORWARD LENGTH=549
contig02097	AT1G15520.1	1172	195	1101	1423	1e-80	297	>lcl|AT1G15520.1 | Symbols: PDR12, ATPDR12, ABCG40, ATABCG40 | pleiotropic drug resistance 12 | chr1:5331993-5338175 REVERSE LENGTH=1423"
contig02099	AT2G13440.1	1181	3	242	635	0	629	>lcl|AT2G13440.1 | Symbols: | glucose-inhibited division family A protein | chr2:5593270-5598296 REVERSE LENGTH=723
contig02101	AT1G55460.1	1184	639	24	206	4e-75	278	>lcl|AT1G55460.1 | Symbols: | DNA/RNA-binding protein Kin17, conserved region | chr1:20707567-20708802 FORWARD LENGTH=411"
contig02102	AT1G32340.1	1182	481	451	686	2e-80	296	>lcl|AT1G32340.1 | Symbols: NHL8 | NDR1/HIN1-like 8 | chr1:11663462-11666037 REVERSE LENGTH=688
contig02103	AT2G25110.1	692	42	3	218	4e-80	295	>lcl|AT2G25110.1 | Symbols: SDF2, ATSDL, AtSDF2 | stromal cell-derived factor 2-like protein precursor | chr2:10684428-10685838 FORWARD LENGTH=218"
contig02104	AT3G19900.1	565	209	102	220	7e-46	181	>lcl|AT3G19900.1 | Symbols: | unknown protein; FUNCTIONS IN: molecular_function unknown; INVOLVED IN: biological_process unknown; LOCATED IN: chloroplast; EXPRESSED IN: 23 plant structures; EXPRESSED DURING: 13 growth stages; CONTAINS InterPro DOMAIN/s: Protein of unknown function DUF3067 (InterPro:IPR021420); Has 276 Blast hits to 276 proteins in 83 species: Archae - 0; Bacteria - 112; Metazoa -…
contig02105	AT1G34630.1	11	694	168	394	4e-78	288	>lcl|AT1G34630.1 | Symbols: | BEST Arabidopsis thaliana protein match is: Mitochondrial import inner membrane translocase subunit Tim17/Tim22/Tim23 family protein (TAIR:AT5G51150.1); Has 323 Blast hits to 315 proteins in 124 species: Archae - 0; Bacteria - 0; Metazoa - 95; Fungi - 110; Plants - 73; Viruses - 0; Other Eukaryotes - 45 (source: NCBI BLink). | chr1:12685317-12687435 FORWARD LENGTH=481
contig02106	AT1G54115.1	25	1035	327	638	1e-80	296	>lcl|AT1G54115.1 | Symbols: ATCCX4, CCX4 | cation calcium exchanger 4 | chr1:20202118-20204052 FORWARD LENGTH=644"
contig02108	AT5G50720.1	204	491	4	99	6e-34	142	>lcl|AT5G50720.1 | Symbols: ATHVA22E, HVA22E | HVA22 homologue E | chr5:20633442-20634502 REVERSE LENGTH=116"
contig02111	AT3G07680.1	1095	544	21	204	1e-61	234	>lcl|AT3G07680.1 | Symbols: | emp24/gp25L/p24 family/GOLD family protein | chr3:2455627-2456652 FORWARD LENGTH=208
contig02113	AT2G42600.1	3	686	735	963	6e-92	334	>lcl|AT2G42600.1 | Symbols: ATPPC2, PPC2 | phosphoenolpyruvate carboxylase 2 | chr2:17734541-17738679 REVERSE LENGTH=963"
contig02114	AT5G65730.1	1178	633	58	241	2e-53	206	>lcl|AT5G65730.1 | Symbols: XTH6 | xyloglucan endotransglucosylase/hydrolase 6 | chr5:26299080-26300290 FORWARD LENGTH=292
contig02116	AT2G32260.1	602	3	23	223	1e-90	330	>lcl|AT2G32260.1 | Symbols: ATCCT1, CCT1 | phosphorylcholine cytidylyltransferase | chr2:13697645-13700241 FORWARD LENGTH=332"
contig02117	AT5G44730.1	1048	314	6	250	4e-98	355	>lcl|AT5G44730.1 | Symbols: | Haloacid dehalogenase-like hydrolase (HAD) superfamily protein | chr5:18045588-18046519 REVERSE LENGTH=255
contig02120	AT2G01170.1	1	732	273	514	5e-49	192	>lcl|AT2G01170.1 | Symbols: BAT1 | bidirectional amino acid transporter 1 | chr2:102364-104462 REVERSE LENGTH=516
contig02122	AT4G05000.2	1030	419	3	208	7e-80	294	>lcl|AT4G05000.2 | Symbols: VPS28-1 | Vacuolar protein sorting-associated protein VPS28 family protein | chr4:2563953-2564585 FORWARD LENGTH=210
contig02123	AT3G01410.2	338	724	157	285	4e-33	139	>lcl|AT3G01410.2 | Symbols: | Polynucleotidyl transferase, ribonuclease H-like superfamily protein | chr3:153650-155439 REVERSE LENGTH=294"
contig02125	AT5G19960.1	145	429	1	94	9e-19	91.7	>lcl|AT5G19960.1 | Symbols: | RNA-binding (RRM/RBD/RNP motifs) family protein | chr5:6744029-6746133 FORWARD LENGTH=337
contig02126	AT1G08470.1	547	1161	123	328	9e-67	251	>lcl|AT1G08470.1 | Symbols: SSL3 | strictosidine synthase-like 3 | chr1:2682262-2683977 REVERSE LENGTH=390
contig02127	AT5G01750.2	1080	538	27	213	5e-16	82.4	>lcl|AT5G01750.2 | Symbols: | Protein of unknown function (DUF567) | chr5:290034-291109 FORWARD LENGTH=217
contig02128	AT1G03290.2	1169	753	362	503	9e-27	118	>lcl|AT1G03290.2 | Symbols: | unknown protein; FUNCTIONS IN: molecular_function unknown; INVOLVED IN: biological_process unknown; LOCATED IN: cellular_component unknown; EXPRESSED IN: 22 plant structures; EXPRESSED DURING: 13 growth stages; BEST Arabidopsis thaliana protein match is: unknown protein (TAIR:AT4G02880.2). | chr1:807970-810680 FORWARD LENGTH=571
contig02129	AT4G32250.3	232	858	366	572	2e-33	140	>lcl|AT4G32250.3 | Symbols: | Protein kinase superfamily protein | chr4:15570285-15572528 REVERSE LENGTH=611
contig02130	AT3G27430.2	1181	360	2	273	2e-118	422	>lcl|AT3G27430.2 | Symbols: PBB1 | N-terminal nucleophile aminohydrolases (Ntn hydrolases) superfamily protein | chr3:10152910-10155052 FORWARD LENGTH=273
contig02132	AT1G07130.1	627	830	59	126	1e-13	74.7	>lcl|AT1G07130.1 | Symbols: STN1, ATSTN1 | Nucleic acid-binding, OB-fold-like protein | chr1:2187928-2188410 FORWARD LENGTH=160"
contig02133	AT1G24590.1	934	749	69	130	9e-11	65.1	>lcl|AT1G24590.1 | Symbols: DRNL, DRN-LIKE, SOB2, ESR2 | DORNROSCHEN-like | chr1:8714389-8715309 REVERSE LENGTH=306"
contig02134	AT1G79620.1	723	1	618	854	2e-95	346	>lcl|AT1G79620.1 | Symbols: | Leucine-rich repeat protein kinase family protein | chr1:29957633-29962174 REVERSE LENGTH=971
contig02135	AT4G17600.1	140	748	49	250	5e-62	235	>lcl|AT4G17600.1 | Symbols: LIL3:1 | Chlorophyll A-B binding family protein | chr4:9803759-9804714 FORWARD LENGTH=262
contig02136	AT5G37070.1	284	793	1	170	1e-46	184	>lcl|AT5G37070.1 | Symbols: | Protein of unknown function, DUF538 | chr5:14651091-14652147 FORWARD LENGTH=170"
contig02137	AT5G42190.1	252	725	1	171	2e-57	220	>lcl|AT5G42190.1 | Symbols: ASK2, SKP1B | E3 ubiquitin ligase SCF complex subunit SKP1/ASK1 family protein | chr5:16854495-16855516 REVERSE LENGTH=171"
contig02138	AT1G04630.1	1112	699	1	138	8e-44	174	>lcl|AT1G04630.1 | Symbols: MEE4 | GRIM-19 protein | chr1:1289921-1290986 REVERSE LENGTH=143
contig02140	AT4G00755.2	1040	105	7	307	3e-54	209	>lcl|AT4G00755.2 | Symbols: | F-box family protein | chr4:325294-326787 FORWARD LENGTH=377
contig02141	AT3G16190.1	1079	507	3	194	2e-49	193	>lcl|AT3G16190.1 | Symbols: | Isochorismatase family protein | chr3:5489883-5491195 REVERSE LENGTH=196
contig02142	AT4G19490.2	1096	215	727	1025	8e-81	297	>lcl|AT4G19490.2 | Symbols: ATVPS54, VPS54 | VPS54 | chr4:10616017-10622934 FORWARD LENGTH=1034"
contig02143	AT3G01490.1	1167	502	191	411	1e-99	360	>lcl|AT3G01490.1 | Symbols: | Protein kinase superfamily protein | chr3:191095-193258 REVERSE LENGTH=411
contig02144	AT5G11280.1	987	424	14	182	5e-15	79.3	>lcl|AT5G11280.1 | Symbols: | unknown protein; BEST Arabidopsis thaliana protein match is: unknown protein (TAIR:AT1G80200.1); Has 30201 Blast hits to 17322 proteins in 780 species: Archae - 12; Bacteria - 1396; Metazoa - 17338; Fungi - 3422; Plants - 5037; Viruses - 0; Other Eukaryotes - 2996 (source: NCBI BLink). | chr5:3597321-3598347 FORWARD LENGTH=209
contig02146	AT5G11970.1	820	638	47	105	3e-16	83.2	>lcl|AT5G11970.1 | Symbols: | Protein of unknown function (DUF3511) | chr5:3863289-3863606 REVERSE LENGTH=105
contig02147	AT1G10130.1	1	1116	607	975	8e-124	440	>lcl|AT1G10130.1 | Symbols: ECA3, ATECA3 | endoplasmic reticulum-type calcium-transporting ATPase 3 | chr1:3311139-3321941 FORWARD LENGTH=998"
contig02148	AT3G56490.1	221	676	4	147	9e-43	171	>lcl|AT3G56490.1 | Symbols: HIT3, HINT1 | HIS triad family protein 3 | chr3:20941532-20943129 FORWARD LENGTH=147"
contig02149	AT5G53970.1	1175	246	97	406	7e-83	304	>lcl|AT5G53970.1 | Symbols: | Tyrosine transaminase family protein | chr5:21910676-21912594 FORWARD LENGTH=414
contig02151	AT3G12640.1	1172	936	476	554	2e-14	77.4	>lcl|AT3G12640.1 | Symbols: | RNA binding (RRM/RBD/RNP motifs) family protein | chr3:4014455-4017675 FORWARD LENGTH=638
contig02152	AT1G61790.1	81	1001	42	346	3e-75	279	>lcl|AT1G61790.1 | Symbols: | Oligosaccharyltransferase complex/magnesium transporter family protein | chr1:22814390-22815430 FORWARD LENGTH=346
contig02153	AT1G74030.1	1	546	200	381	4e-83	305	>lcl|AT1G74030.1 | Symbols: ENO1 | enolase 1 | chr1:27839465-27841901 REVERSE LENGTH=477
contig02154	AT2G38310.1	1087	602	34	194	2e-40	163	>lcl|AT2G38310.1 | Symbols: PYL4, RCAR10 | PYR1-like 4 | chr2:16050251-16050874 FORWARD LENGTH=207"
contig02156	AT1G07400.1	976	506	1	157	3e-33	139	>lcl|AT1G07400.1 | Symbols: | HSP20-like chaperones superfamily protein | chr1:2275148-2275621 FORWARD LENGTH=157
contig02157	AT2G35020.1	134	1171	29	379	7e-133	470	>lcl|AT2G35020.1 | Symbols: GlcNAc1pUT2 | N-acetylglucosamine-1-phosphate uridylyltransferase 2 | chr2:14756803-14760477 FORWARD LENGTH=502
contig02158	AT5G47770.1	1113	319	121	384	7e-104	374	>lcl|AT5G47770.1 | Symbols: FPS1 | farnesyl diphosphate synthase 1 | chr5:19345297-19347415 FORWARD LENGTH=384
contig02160	AT5G23670.2	1145	129	42	380	3e-152	535	>lcl|AT5G23670.2 | Symbols: LCB2 | long chain base2 | chr5:7981889-7985037 FORWARD LENGTH=489
contig02161	AT5G13250.1	281	574	264	359	6e-20	95.5	>lcl|AT5G13250.1 | Symbols: | RING finger protein | chr5:4234486-4241615 FORWARD LENGTH=387
contig02163	AT1G09580.1	720	343	91	217	3e-34	142	>lcl|AT1G09580.1 | Symbols: | emp24/gp25L/p24 family/GOLD family protein | chr1:3104657-3106092 FORWARD LENGTH=217
contig02166	AT5G27320.1	1089	286	49	322	4e-59	225	>lcl|AT5G27320.1 | Symbols: ATGID1C, GID1C | alpha/beta-Hydrolases superfamily protein | chr5:9629254-9630746 FORWARD LENGTH=344"
contig02167	AT5G47870.1	1054	461	10	199	2e-49	193	>lcl|AT5G47870.1 | Symbols: | FUNCTIONS IN: molecular_function unknown; INVOLVED IN: biological_process unknown; LOCATED IN: chloroplast; EXPRESSED IN: 22 plant structures; EXPRESSED DURING: 13 growth stages; BEST Arabidopsis thaliana protein match is: cobalt ion binding (TAIR:AT1G71310.1); Has 1807 Blast hits to 1807 proteins in 277 species: Archae - 0; Bacteria - 0; Metazoa - 736; Fungi - 347; …
contig02168	AT2G26800.2	1162	599	272	459	2e-79	293	>lcl|AT2G26800.2 | Symbols: | Aldolase superfamily protein | chr2:11429192-11432290 REVERSE LENGTH=468
contig02169	AT5G13210.1	1166	420	406	673	3e-82	302	>lcl|AT5G13210.1 | Symbols: | Uncharacterised conserved protein UCP015417, vWA | chr5:4214567-4216588 FORWARD LENGTH=673"
contig02171	AT2G44620.1	112	465	1	119	7e-30	128	>lcl|AT2G44620.1 | Symbols: MTACP-1, MTACP1 | mitochondrial acyl carrier protein 1 | chr2:18414320-18415065 FORWARD LENGTH=122"
contig02172	AT5G32440.1	1102	407	49	262	9e-48	187	>lcl|AT5G32440.1 | Symbols: | Ubiquitin system component Cue protein | chr5:12077014-12078396 FORWARD LENGTH=264
contig02174	AT1G79530.1	10	804	151	415	4e-103	371	>lcl|AT1G79530.1 | Symbols: GAPCP-1 | glyceraldehyde-3-phosphate dehydrogenase of plastid 1 | chr1:29916232-29919088 REVERSE LENGTH=422
contig02175	AT1G22040.1	3	665	235	469	4e-83	305	>lcl|AT1G22040.1 | Symbols: | Galactose oxidase/kelch repeat superfamily protein | chr1:7768370-7769797 FORWARD LENGTH=475
contig02176	AT4G14710.5	990	445	15	196	1e-72	270	>lcl|AT4G14710.5 | Symbols: ATARD2 | RmlC-like cupins superfamily protein | chr4:8424897-8426174 REVERSE LENGTH=201
contig02178	AT2G01140.1	1168	515	174	391	1e-101	366	>lcl|AT2G01140.1 | Symbols: | Aldolase superfamily protein | chr2:95006-96491 REVERSE LENGTH=391
contig02179	AT2G33120.1	261	917	1	219	6e-84	308	>lcl|AT2G33120.1 | Symbols: SAR1, VAMP722, ATVAMP722 | synaptobrevin-related protein 1 | chr2:14043785-14045337 REVERSE LENGTH=221"
contig02180	AT3G21720.1	1168	428	304	553	3e-89	325	>lcl|AT3G21720.1 | Symbols: ICL | isocitrate lyase | chr3:7652789-7655873 REVERSE LENGTH=576
contig02182	AT3G12110.1	1162	56	9	377	0	693	>lcl|AT3G12110.1 | Symbols: ACT11 | actin-11 | chr3:3858116-3859609 FORWARD LENGTH=377
contig02183	AT3G09090.1	1	858	600	886	5e-110	394	>lcl|AT3G09090.1 | Symbols: DEX1 | defective in exine formation protein (DEX1) | chr3:2782912-2787552 REVERSE LENGTH=896
contig02184	AT2G25280.1	131	949	5	277	7e-112	400	>lcl|AT2G25280.1 | Symbols: | CONTAINS InterPro DOMAIN/s: UPF0103/Mediator of ErbB2-driven cell motility (Memo), related (InterPro:IPR002737); Has 1074 Blast hits to 1072 proteins in 474 species: Archae - 213; Bacteria - 366; Metazoa - 159; Fungi - 135; Plants - 54; Viruses - 0; Other Eukaryotes - 147 (source: NCBI BLink). | chr2:10762639-10764631 REVERSE LENGTH=291"
contig02185	AT1G31850.2	1164	388	337	596	1e-89	327	>lcl|AT1G31850.2 | Symbols: | S-adenosyl-L-methionine-dependent methyltransferases superfamily protein | chr1:11431165-11433443 FORWARD LENGTH=603
contig02186	AT3G02450.1	1129	308	331	611	4e-79	291	>lcl|AT3G02450.1 | Symbols: | cell division protein ftsH, putative | chr3:502876-505030 REVERSE LENGTH=622"
contig02187	AT5G14260.2	2	1069	161	513	2e-133	472	>lcl|AT5G14260.2 | Symbols: | Rubisco methyltransferase family protein | chr5:4601139-4603873 FORWARD LENGTH=514
contig02188	AT3G49750.1	3	635	60	273	1e-41	167	>lcl|AT3G49750.1 | Symbols: AtRLP44, RLP44 | receptor like protein 44 | chr3:18450604-18451428 REVERSE LENGTH=274"
contig02189	AT3G28710.1	1167	538	142	351	4e-103	371	>lcl|AT3G28710.1 | Symbols: | ATPase, V0/A0 complex, subunit C/D | chr3:10773144-10775594 REVERSE LENGTH=351"
contig02190	AT4G26910.1	1146	457	226	455	8e-111	397	>lcl|AT4G26910.1 | Symbols: | Dihydrolipoamide succinyltransferase | chr4:13520127-13522889 REVERSE LENGTH=464
contig02191	AT4G27360.1	516	785	1	90	3e-26	116	>lcl|AT4G27360.1 | Symbols: | Dynein light chain type 1 family protein | chr4:13694032-13694517 FORWARD LENGTH=103
contig02192	AT4G22330.1	881	129	4	254	1e-90	330	>lcl|AT4G22330.1 | Symbols: ATCES1 | Alkaline phytoceramidase (aPHC) | chr4:11798483-11799549 FORWARD LENGTH=255
contig02194	AT2G25490.1	1101	826	533	622	9e-13	71.6	>lcl|AT2G25490.1 | Symbols: EBF1, FBL6 | EIN3-binding F box protein 1 | chr2:10848018-10850275 REVERSE LENGTH=628"
contig02197	AT1G03475.1	30	1022	51	386	9e-144	506	>lcl|AT1G03475.1 | Symbols: LIN2, HEMF1, ATCPO-I | Coproporphyrinogen III oxidase | chr1:869302-871175 REVERSE LENGTH=386"
contig02198	AT1G51650.1	1002	814	8	70	3e-16	83.2	>lcl|AT1G51650.1 | Symbols: | ATP synthase epsilon chain, mitochondrial | chr1:19152680-19153641 FORWARD LENGTH=70"
contig02199	AT1G27320.1	1166	846	905	1027	2e-16	84	>lcl|AT1G27320.1 | Symbols: AHK3, HK3 | histidine kinase 3 | chr1:9487780-9492027 FORWARD LENGTH=1036"
contig02201	AT1G31320.1	1005	727	29	121	1e-29	127	>lcl|AT1G31320.1 | Symbols: LBD4 | LOB domain-containing protein 4 | chr1:11213107-11214032 FORWARD LENGTH=172
contig02202	AT4G04210.1	755	1159	110	244	3e-38	156	>lcl|AT4G04210.1 | Symbols: PUX4 | plant UBX domain containing protein 4 | chr4:2030391-2031670 FORWARD LENGTH=303
contig02203	AT3G09050.1	365	850	61	218	7e-24	108	>lcl|AT3G09050.1 | Symbols: | unknown protein; FUNCTIONS IN: molecular_function unknown; INVOLVED IN: biological_process unknown; LOCATED IN: chloroplast thylakoid membrane, chloroplast; EXPRESSED IN: 21 plant structures; EXPRESSED DURING: 13 growth stages; Has 120 Blast hits to 120 proteins in 47 species: Archae - 4; Bacteria - 10; Metazoa - 33; Fungi - 2; Plants - 44; Viruses - 0; Other Eukaryo…
contig02206	AT3G62720.2	1042	476	117	306	2e-52	203	>lcl|AT3G62720.2 | Symbols: ATXT1, XT1, XXT1 | xylosyltransferase 1 | chr3:23201326-23202708 FORWARD LENGTH=460"
contig02207	AT2G42320.2	3	1154	249	569	1e-72	270	>lcl|AT2G42320.2 | Symbols: | nucleolar protein gar2-related | chr2:17628102-17630657 FORWARD LENGTH=669
contig02208	AT5G09390.1	1156	158	64	342	2e-55	213	>lcl|AT5G09390.1 | Symbols: | CD2-binding protein-related | chr5:2913591-2915803 FORWARD LENGTH=351
contig02209	AT2G04550.1	2	577	24	216	9e-59	224	>lcl|AT2G04550.1 | Symbols: IBR5, DSPTP1E | indole-3-butyric acid response 5 | chr2:1588538-1589838 FORWARD LENGTH=257"
contig02210	AT5G46860.1	90	824	1	242	1e-86	317	>lcl|AT5G46860.1 | Symbols: VAM3, ATVAM3, SYP22, ATSYP22, SGR3 | Syntaxin/t-SNARE family protein | chr5:19012342-19013795 REVERSE LENGTH=268"
contig02211	AT2G46220.1	147	752	37	236	9e-61	231	>lcl|AT2G46220.1 | Symbols: | Uncharacterized conserved protein (DUF2358) | chr2:18979655-18980557 FORWARD LENGTH=241
contig02212	AT1G32400.3	177	1124	1	280	6e-63	238	>lcl|AT1G32400.3 | Symbols: TOM2A | tobamovirus multiplication 2A | chr1:11689393-11690873 REVERSE LENGTH=280
contig02213	AT5G50170.1	1162	785	878	1001	7e-18	88.6	>lcl|AT5G50170.1 | Symbols: | C2 calcium/lipid-binding and GRAM domain containing protein | chr5:20421150-20425524 FORWARD LENGTH=1027
contig02215	AT1G14870.1	849	493	10	128	7e-21	98.6	>lcl|AT1G14870.1 | Symbols: PCR2 | PLANT CADMIUM RESISTANCE 2 | chr1:5128591-5129458 REVERSE LENGTH=152
contig02216	AT5G65460.1	1155	859	1145	1244	1e-22	104	>lcl|AT5G65460.1 | Symbols: KCA2, KAC2 | kinesin like protein for actin based chloroplast movement 2 | chr5:26161831-26169001 REVERSE LENGTH=1264"
contig02217	AT1G50510.1	234	581	213	328	3e-23	106	>lcl|AT1G50510.1 | Symbols: | indigoidine synthase A family protein | chr1:18716578-18719060 FORWARD LENGTH=330
contig02218	AT2G35320.1	1159	284	25	306	1e-61	233	>lcl|AT2G35320.1 | Symbols: ATEYA, EYA | EYES ABSENT homolog | chr2:14867074-14868387 REVERSE LENGTH=307"
contig02219	AT4G02580.1	930	196	6	255	1e-102	370	>lcl|AT4G02580.1 | Symbols: | NADH-ubiquinone oxidoreductase 24 kDa subunit, putative | chr4:1134586-1136906 FORWARD LENGTH=255"
contig02220	AT5G64160.1	969	400	59	227	1e-33	141	>lcl|AT5G64160.1 | Symbols: | unknown protein; FUNCTIONS IN: molecular_function unknown; INVOLVED IN: biological_process unknown; LOCATED IN: cellular_component unknown; EXPRESSED IN: 24 plant structures; EXPRESSED DURING: 15 growth stages; Has 30201 Blast hits to 17322 proteins in 780 species: Archae - 12; Bacteria - 1396; Metazoa - 17338; Fungi - 3422; Plants - 5037; Viruses - 0; Other Eukaryot…
contig02221	AT1G61580.1	1160	474	158	386	5e-109	391	>lcl|AT1G61580.1 | Symbols: RPL3B, ARP2 | R-protein L3 B | chr1:22720833-22722402 REVERSE LENGTH=390"
contig02222	AT1G60710.1	3	998	12	342	2e-117	419	>lcl|AT1G60710.1 | Symbols: ATB2 | NAD(P)-linked oxidoreductase superfamily protein | chr1:22355073-22356627 REVERSE LENGTH=345
contig02224	AT3G02080.1	73	483	5	141	3e-57	219	>lcl|AT3G02080.1 | Symbols: | Ribosomal protein S19e family protein | chr3:364138-365161 REVERSE LENGTH=143
contig02225	AT3G19170.2	830	171	850	1069	3e-75	279	>lcl|AT3G19170.2 | Symbols: PREP1 | presequence protease 1 | chr3:6625578-6631874 REVERSE LENGTH=1069
contig02226	AT2G25570.3	119	907	26	275	3e-45	179	>lcl|AT2G25570.3 | Symbols: | binding | chr2:10885881-10887842 REVERSE LENGTH=288
contig02227	AT4G04860.1	1006	335	1	225	7e-75	278	>lcl|AT4G04860.1 | Symbols: DER2.2 | DERLIN-2.2 | chr4:2460135-2461378 FORWARD LENGTH=244
contig02228	AT4G02720.1	1148	762	293	421	1e-59	227	>lcl|AT4G02720.1 | Symbols: | unknown protein; FUNCTIONS IN: molecular_function unknown; INVOLVED IN: biological_process unknown; EXPRESSED IN: 25 plant structures; EXPRESSED DURING: 14 growth stages; CONTAINS InterPro DOMAIN/s: Protein of unknown function DUF926 (InterPro:IPR009269); Has 30201 Blast hits to 17322 proteins in 780 species: Archae - 12; Bacteria - 1396; Metazoa - 17338; Fungi - 342…
contig02229	AT1G12400.1	1034	861	12	69	1e-16	84.7	>lcl|AT1G12400.1 | Symbols: | Nucleotide excision repair, TFIIH, subunit TTDA | chr1:4222296-4222603 FORWARD LENGTH=71"
contig02230	AT1G78895.1	843	484	10	129	3e-33	139	>lcl|AT1G78895.1 | Symbols: | Reticulon family protein | chr1:29658313-29659866 REVERSE LENGTH=164
contig02231	AT1G74040.1	723	214	462	631	4e-49	192	>lcl|AT1G74040.1 | Symbols: IMS1, MAML-3, IPMS2 | 2-isopropylmalate synthase 1 | chr1:27842258-27845566 FORWARD LENGTH=631"
contig02232	AT2G44130.1	831	82	17	287	5e-48	188	>lcl|AT2G44130.1 | Symbols: | Galactose oxidase/kelch repeat superfamily protein | chr2:18253731-18254960 FORWARD LENGTH=409
contig02234	AT5G20230.1	685	377	20	123	4e-18	89.4	>lcl|AT5G20230.1 | Symbols: ATBCB, BCB, SAG14 | blue-copper-binding protein | chr5:6826626-6827408 FORWARD LENGTH=196"
contig02235	AT3G58490.2	1150	476	125	340	8e-44	174	>lcl|AT3G58490.2 | Symbols: | Phosphatidic acid phosphatase (PAP2) family protein | chr3:21633362-21635057 FORWARD LENGTH=346
contig02236	AT5G11960.1	822	412	166	302	4e-19	92.8	>lcl|AT5G11960.1 | Symbols: | Protein of unknown function (DUF803) | chr5:3858852-3861462 REVERSE LENGTH=344
contig02237	AT2G39960.1	832	278	1	192	1e-55	214	>lcl|AT2G39960.1 | Symbols: | Microsomal signal peptidase 25 kDa subunit (SPC25) | chr2:16681666-16683491 REVERSE LENGTH=192
contig02238	AT4G35490.1	947	519	13	155	7e-51	198	>lcl|AT4G35490.1 | Symbols: MRPL11 | mitochondrial ribosomal protein L11 | chr4:16855918-16856385 FORWARD LENGTH=155
contig02239	AT1G12640.1	4	789	164	428	2e-98	355	>lcl|AT1G12640.1 | Symbols: | MBOAT (membrane bound O-acyl transferase) family protein | chr1:4303586-4305666 REVERSE LENGTH=462
contig02240	AT1G13900.1	1104	595	410	577	9e-58	221	>lcl|AT1G13900.1 | Symbols: | Purple acid phosphatases superfamily protein | chr1:4753494-4755554 REVERSE LENGTH=656
contig02242	AT1G70610.1	1154	3	278	660	2e-140	496	>lcl|AT1G70610.1 | Symbols: ATTAP1, TAP1 | transporter associated with antigen processing protein 1 | chr1:26622086-26626331 FORWARD LENGTH=700"
contig02243	AT4G19185.1	1	441	201	347	2e-46	183	>lcl|AT4G19185.1 | Symbols: | nodulin MtN21 /EamA-like transporter family protein | chr4:10489201-10491488 REVERSE LENGTH=398
contig02245	AT5G45130.1	998	399	1	200	7e-75	278	>lcl|AT5G45130.1 | Symbols: ATRAB5A, ATRABF2A, RABF2A, RAB5A, RHA1, ATRAB-F2A, RAB-F2A | RAB homolog 1 | chr5:18244495-18246060 FORWARD LENGTH=200"
contig02247	AT1G14345.1	742	425	93	192	6e-31	132	>lcl|AT1G14345.1 | Symbols: | NAD(P)-linked oxidoreductase superfamily protein | chr1:4899176-4899766 FORWARD LENGTH=196
contig02248	AT4G36690.4	2	868	302	550	4e-85	311	>lcl|AT4G36690.4 | Symbols: ATU2AF65A | U2 snRNP auxilliary factor, large subunit, splicing factor | chr4:17294139-17297609 REVERSE LENGTH=551"
contig02249	AT4G27360.1	514	783	1	90	3e-26	116	>lcl|AT4G27360.1 | Symbols: | Dynein light chain type 1 family protein | chr4:13694032-13694517 FORWARD LENGTH=103
contig02250	AT5G15550.1	9	803	165	426	4e-73	272	>lcl|AT5G15550.1 | Symbols: | Transducin/WD40 repeat-like superfamily protein | chr5:5059051-5062003 REVERSE LENGTH=433
contig02251	AT5G07280.1	1145	384	933	1190	2e-71	266	>lcl|AT5G07280.1 | Symbols: EMS1, EXS | Leucine-rich repeat transmembrane protein kinase | chr5:2285088-2288666 FORWARD LENGTH=1192"
contig02252	AT1G49030.1	1153	845	116	223	1e-20	97.8	>lcl|AT1G49030.1 | Symbols: | PLAC8 family protein | chr1:18136794-18137846 FORWARD LENGTH=224
contig02253	AT1G22840.1	180	515	1	112	1e-48	190	>lcl|AT1G22840.1 | Symbols: CYTC-1, ATCYTC-A | CYTOCHROME C-1 | chr1:8079384-8080286 FORWARD LENGTH=114"
contig02255	AT2G28120.1	18	1151	17	359	7e-72	268	>lcl|AT2G28120.1 | Symbols: | Major facilitator superfamily protein | chr2:11985934-11987667 FORWARD LENGTH=577
contig02256	AT1G78570.1	1005	220	387	648	2e-130	462	>lcl|AT1G78570.1 | Symbols: RHM1, ROL1, ATRHM1 | rhamnose biosynthesis 1 | chr1:29550110-29552207 FORWARD LENGTH=669"
contig02257	AT3G52560.1	1103	678	5	146	2e-60	229	>lcl|AT3G52560.1 | Symbols: UEV1D-4, MMZ4, UEV1D | ubiquitin E2 variant 1D-4 | chr3:19494678-19495954 REVERSE LENGTH=146"
contig02258	AT2G22450.1	674	3	78	300	6e-74	275	>lcl|AT2G22450.1 | Symbols: | riboflavin biosynthesis protein, putative | chr2:9530654-9532691 FORWARD LENGTH=476"
contig02259	AT5G36140.1	79	576	4	166	3e-18	89.7	>lcl|AT5G36140.1 | Symbols: CYP716A2 | cytochrome P450, family 716, subfamily A, polypeptide 2 | chr5:14212212-14213259 REVERSE LENGTH=318"
contig02260	AT2G45640.1	656	369	58	152	5e-30	129	>lcl|AT2G45640.1 | Symbols: SAP18, ATSAP18 | SIN3 associated polypeptide P18 | chr2:18799881-18801323 REVERSE LENGTH=152"
contig02261	AT1G10740.4	178	603	304	446	4e-40	162	>lcl|AT1G10740.4 | Symbols: | alpha/beta-Hydrolases superfamily protein | chr1:3568343-3570466 REVERSE LENGTH=473
contig02262	AT1G18900.3	1	1083	498	861	5e-99	358	>lcl|AT1G18900.3 | Symbols: | Pentatricopeptide repeat (PPR) superfamily protein | chr1:6529778-6532541 FORWARD LENGTH=886
contig02264	AT5G54680.1	937	224	1	234	2e-54	210	>lcl|AT5G54680.1 | Symbols: ILR3, bHLH105 | basic helix-loop-helix (bHLH) DNA-binding superfamily protein | chr5:22217270-22218993 FORWARD LENGTH=234"
contig02265	AT1G11360.4	1056	562	35	201	5e-66	248	>lcl|AT1G11360.4 | Symbols: | Adenine nucleotide alpha hydrolases-like superfamily protein | chr1:3822171-3822899 REVERSE LENGTH=242
contig02266	AT4G17905.1	527	276	119	200	9e-13	71.6	>lcl|AT4G17905.1 | Symbols: ATL4H | RING/U-box superfamily protein | chr4:9948853-9949785 REVERSE LENGTH=310
contig02267	AT1G18480.1	1	558	210	389	3e-45	179	>lcl|AT1G18480.1 | Symbols: | Calcineurin-like metallo-phosphoesterase superfamily protein | chr1:6361639-6362814 FORWARD LENGTH=391
contig02268	AT2G03050.1	652	23	34	245	7e-43	171	>lcl|AT2G03050.1 | Symbols: EMB93, SOLDAT10 | Mitochondrial transcription termination factor family protein | chr2:900094-900945 REVERSE LENGTH=283"
contig02269	AT2G01140.1	1149	496	174	391	2e-101	365	>lcl|AT2G01140.1 | Symbols: | Aldolase superfamily protein | chr2:95006-96491 REVERSE LENGTH=391
contig02270	AT2G45560.1	220	1152	30	346	2e-16	83.6	>lcl|AT2G45560.1 | Symbols: CYP76C1 | cytochrome P450, family 76, subfamily C, polypeptide 1 | chr2:18776391-18778354 REVERSE LENGTH=512"
contig02271	AT5G36110.1	1140	4	78	447	7e-77	284	>lcl|AT5G36110.1 | Symbols: CYP716A1 | cytochrome P450, family 716, subfamily A, polypeptide 1 | chr5:14195377-14197613 FORWARD LENGTH=477"
contig02272	AT4G09650.1	441	929	67	229	1e-35	147	>lcl|AT4G09650.1 | Symbols: ATPD | ATP synthase delta-subunit gene | chr4:6100799-6101503 FORWARD LENGTH=234
contig02273	AT1G65820.1	1070	669	11	144	4e-38	155	>lcl|AT1G65820.1 | Symbols: | microsomal glutathione s-transferase, putative | chr1:24485213-24486682 FORWARD LENGTH=146"
contig02276	AT1G11910.1	990	1	10	335	7e-106	380	>lcl|AT1G11910.1 | Symbols: APA1, ATAPA1 | aspartic proteinase A1 | chr1:4017119-4019874 REVERSE LENGTH=506"
contig02277	AT1G35420.2	933	292	98	315	1e-54	211	>lcl|AT1G35420.2 | Symbols: | alpha/beta-Hydrolases superfamily protein | chr1:13026320-13027463 FORWARD LENGTH=315
contig02279	AT2G36895.2	1139	600	53	230	3e-55	212	>lcl|AT2G36895.2 | Symbols: | unknown protein; FUNCTIONS IN: molecular_function unknown; INVOLVED IN: biological_process unknown; LOCATED IN: chloroplast; Has 32 Blast hits to 32 proteins in 14 species: Archae - 0; Bacteria - 0; Metazoa - 0; Fungi - 0; Plants - 32; Viruses - 0; Other Eukaryotes - 0 (source: NCBI BLink). | chr2:15489176-15490296 REVERSE LENGTH=231
contig02280	AT5G57860.2	452	733	1	93	7e-26	115	>lcl|AT5G57860.2 | Symbols: | Ubiquitin-like superfamily protein | chr5:23437991-23439087 FORWARD LENGTH=95
contig02282	AT3G17170.1	368	802	81	225	7e-35	145	>lcl|AT3G17170.1 | Symbols: RFC3 | Translation elongation factor EF1B/ribosomal protein S6 family protein | chr3:5853186-5854853 REVERSE LENGTH=314
contig02283	AT4G13780.1	8	367	678	797	2e-45	179	>lcl|AT4G13780.1 | Symbols: | methionine--tRNA ligase, putative / methionyl-tRNA synthetase, putative / MetRS, putative | chr4:7993366-7998433 REVERSE LENGTH=797"
contig02285	AT1G16470.2	2	667	14	235	3e-108	388	>lcl|AT1G16470.2 | Symbols: PAB1 | proteasome subunit PAB1 | chr1:5623122-5625439 FORWARD LENGTH=235
contig02286	AT1G79330.1	1148	765	291	410	5e-21	99	>lcl|AT1G79330.1 | Symbols: AMC6, ATMCP2B, ATMC5, MC5 | metacaspase 5 | chr1:29838722-29840137 FORWARD LENGTH=410"
contig02287	AT2G26890.1	2	514	2379	2548	1e-63	240	>lcl|AT2G26890.1 | Symbols: GRV2, KAM2 | DNAJ heat shock N-terminal domain-containing protein | chr2:11462327-11473841 REVERSE LENGTH=2554"
contig02288	AT2G14255.1	667	1113	81	224	4e-13	72.8	>lcl|AT2G14255.1 | Symbols: | Ankyrin repeat family protein with DHHC zinc finger domain | chr2:6036974-6040892 FORWARD LENGTH=536
contig02289	AT5G53080.1	4	651	351	563	1e-27	121	>lcl|AT5G53080.1 | Symbols: | Tetratricopeptide repeat (TPR)-like superfamily protein | chr5:21520624-21523158 FORWARD LENGTH=564
contig02290	AT1G09830.1	2	619	323	527	3e-71	265	>lcl|AT1G09830.1 | Symbols: | Glycinamide ribonucleotide (GAR) synthetase | chr1:3192783-3194936 REVERSE LENGTH=532
contig02291	AT5G09300.2	1139	744	270	401	3e-37	152	>lcl|AT5G09300.2 | Symbols: | Thiamin diphosphate-binding fold (THDP-binding) superfamily protein | chr5:2884282-2886291 REVERSE LENGTH=401
contig02292	AT5G62740.1	1146	535	78	281	2e-80	296	>lcl|AT5G62740.1 | Symbols: HIR1, ATHIR1 | SPFH/Band 7/PHB domain-containing membrane-associated protein family | chr5:25201320-25202535 FORWARD LENGTH=286"
contig02293	AT5G50230.1	1145	348	244	508	1e-82	303	>lcl|AT5G50230.1 | Symbols: | Transducin/WD40 repeat-like superfamily protein | chr5:20448632-20450855 REVERSE LENGTH=509
contig02294	AT2G04350.2	3	710	484	720	1e-95	347	>lcl|AT2G04350.2 | Symbols: LACS8 | AMP-dependent synthetase and ligase family protein | chr2:1516086-1519178 FORWARD LENGTH=720
contig02295	AT1G78660.3	126	1103	28	341	7e-79	291	>lcl|AT1G78660.3 | Symbols: ATGGH1, GGH1 | gamma-glutamyl hydrolase 1 | chr1:29585901-29588117 FORWARD LENGTH=348"
contig02296	AT4G32530.1	206	730	5	179	7e-72	268	>lcl|AT4G32530.1 | Symbols: | ATPase, F0/V0 complex, subunit C protein | chr4:15693399-15694958 REVERSE LENGTH=180"
contig02297	AT1G17160.1	1116	454	160	375	5e-49	192	>lcl|AT1G17160.1 | Symbols: | pfkB-like carbohydrate kinase family protein | chr1:5867678-5869215 FORWARD LENGTH=379
contig02298	AT1G77290.2	34	363	157	266	9e-16	81.6	>lcl|AT1G77290.2 | Symbols: | Glutathione S-transferase family protein | chr1:29038917-29039815 FORWARD LENGTH=266
contig02299	AT1G52855.1	333	524	4	67	2e-14	77.4	>lcl|AT1G52855.1 | Symbols: | unknown protein; BEST Arabidopsis thaliana protein match is: unknown protein (TAIR:AT3G15534.1); Has 35333 Blast hits to 34131 proteins in 2444 species: Archae - 798; Bacteria - 22429; Metazoa - 974; Fungi - 991; Plants - 531; Viruses - 0; Other Eukaryotes - 9610 (source: NCBI BLink). | chr1:19683137-19683343 REVERSE LENGTH=68
contig02300	AT4G29040.1	329	1141	154	424	7e-146	513	>lcl|AT4G29040.1 | Symbols: RPT2a | regulatory particle AAA-ATPase 2A | chr4:14312369-14314386 FORWARD LENGTH=443
contig02301	AT5G23340.1	76	672	85	300	3e-12	69.7	>lcl|AT5G23340.1 | Symbols: | RNI-like superfamily protein | chr5:7856314-7857983 FORWARD LENGTH=405
contig02303	AT1G27090.1	1083	493	87	282	4e-33	139	>lcl|AT1G27090.1 | Symbols: | glycine-rich protein | chr1:9404041-9406098 REVERSE LENGTH=420
contig02305	AT5G56580.1	377	1141	10	266	3e-97	352	>lcl|AT5G56580.1 | Symbols: ATMKK6, ANQ1, MKK6 | MAP kinase kinase 6 | chr5:22904851-22906620 REVERSE LENGTH=356"
contig02307	AT4G19185.1	1143	703	201	347	4e-47	185	>lcl|AT4G19185.1 | Symbols: | nodulin MtN21 /EamA-like transporter family protein | chr4:10489201-10491488 REVERSE LENGTH=398
contig02309	AT5G59410.1	1116	793	23	130	1e-39	160	>lcl|AT5G59410.1 | Symbols: | Rab5-interacting family protein | chr5:23959761-23960730 REVERSE LENGTH=130
contig02310	AT5G05930.1	1	594	75	272	1e-55	214	>lcl|AT5G05930.1 | Symbols: ATGC1, GC1 | guanylyl cyclase 1 | chr5:1780270-1782659 REVERSE LENGTH=274"
contig02311	AT5G61510.1	936	205	161	405	3e-86	315	>lcl|AT5G61510.1 | Symbols: | GroES-like zinc-binding alcohol dehydrogenase family protein | chr5:24737084-24738975 REVERSE LENGTH=406
contig02312	AT1G64650.2	2	760	169	419	1e-78	290	>lcl|AT1G64650.2 | Symbols: | Major facilitator superfamily protein | chr1:24023805-24026048 REVERSE LENGTH=421
contig02313	AT5G09300.2	1135	740	270	401	7e-37	151	>lcl|AT5G09300.2 | Symbols: | Thiamin diphosphate-binding fold (THDP-binding) superfamily protein | chr5:2884282-2886291 REVERSE LENGTH=401
contig02314	AT3G09780.1	511	8	506	673	4e-60	228	>lcl|AT3G09780.1 | Symbols: CCR1, ATCRR1 | CRINKLY4 related 1 | chr3:3000838-3003165 REVERSE LENGTH=775"
contig02315	AT2G30600.4	1	1137	126	520	1e-65	247	>lcl|AT2G30600.4 | Symbols: | BTB/POZ domain-containing protein | chr2:13037410-13041475 FORWARD LENGTH=809
contig02316	AT1G11860.3	1	627	192	400	9e-85	310	>lcl|AT1G11860.3 | Symbols: | Glycine cleavage T-protein family | chr1:4001801-4003245 FORWARD LENGTH=408
contig02317	AT1G23170.2	895	335	390	577	1e-31	134	>lcl|AT1G23170.2 | Symbols: | Protein of unknown function DUF2359, transmembrane | chr1:8212724-8215516 FORWARD LENGTH=615"
contig02318	AT1G43170.8	987	259	138	379	9e-111	397	>lcl|AT1G43170.8 | Symbols: RP1 | ribosomal protein 1 | chr1:16266992-16268631 FORWARD LENGTH=389
contig02319	AT3G59400.1	16	567	47	232	7e-39	158	>lcl|AT3G59400.1 | Symbols: GUN4 | enzyme binding;tetrapyrrole binding | chr3:21948881-21949678 REVERSE LENGTH=265
contig02322	AT5G52440.1	707	186	82	250	9e-27	118	>lcl|AT5G52440.1 | Symbols: HCF106 | Bacterial sec-independent translocation protein mttA/Hcf106 | chr5:21286896-21288613 FORWARD LENGTH=260
contig02324	AT2G21660.2	2	172	31	87	2e-18	90.5	>lcl|AT2G21660.2 | Symbols: ATGRP7, CCR2 | cold, circadian rhythm, and rna binding 2 | chr2:9265477-9266316 REVERSE LENGTH=159"
contig02325	AT2G23930.1	89	316	1	76	2e-29	126	>lcl|AT2G23930.1 | Symbols: SNRNP-G | probable small nuclear ribonucleoprotein G | chr2:10182353-10183026 FORWARD LENGTH=80
contig02328	AT3G57870.1	74	544	1	157	3e-79	292	>lcl|AT3G57870.1 | Symbols: AHUS5, EMB1637, SCE1, SCE1A, ATSCE1 | sumo conjugation enzyme 1 | chr3:21428831-21430110 REVERSE LENGTH=160"
contig02329	AT5G42150.1	861	172	85	313	4e-91	332	>lcl|AT5G42150.1 | Symbols: | Glutathione S-transferase family protein | chr5:16846247-16847909 FORWARD LENGTH=315
contig02331	AT4G26300.1	3	875	351	642	3e-117	418	>lcl|AT4G26300.1 | Symbols: emb1027 | Arginyl-tRNA synthetase, class Ic | chr4:13308400-13313109 REVERSE LENGTH=642"
contig02332	AT5G08400.2	953	243	65	300	6e-76	281	>lcl|AT5G08400.2 | Symbols: | Protein of unknown function (DUF3531) | chr5:2707225-2708911 REVERSE LENGTH=300
contig02333	AT2G22300.2	1060	2	392	754	7e-66	248	>lcl|AT2G22300.2 | Symbols: CAMTA3, SR1 | signal responsive 1 | chr2:9471599-9476472 FORWARD LENGTH=1032"
contig02335	AT3G49660.1	8	367	158	281	8e-12	68.6	>lcl|AT3G49660.1 | Symbols: | Transducin/WD40 repeat-like superfamily protein | chr3:18413690-18415223 FORWARD LENGTH=317
contig02336	AT5G51280.1	235	1134	111	410	2e-131	466	>lcl|AT5G51280.1 | Symbols: | DEAD-box protein abstrakt, putative | chr5:20841456-20843645 FORWARD LENGTH=591"
contig02342	AT3G57650.1	1131	622	146	315	2e-49	193	>lcl|AT3G57650.1 | Symbols: LPAT2 | lysophosphatidyl acyltransferase 2 | chr3:21349751-21352839 FORWARD LENGTH=389
contig02343	AT5G58290.1	3	1136	29	406	0	678	>lcl|AT5G58290.1 | Symbols: RPT3 | regulatory particle triple-A ATPase 3 | chr5:23569155-23571116 FORWARD LENGTH=408
contig02346	AT1G14330.1	25	1113	67	439	4e-68	255	>lcl|AT1G14330.1 | Symbols: | Galactose oxidase/kelch repeat superfamily protein | chr1:4890375-4891700 REVERSE LENGTH=441
contig02347	AT3G55610.1	1083	121	406	726	2e-129	459	>lcl|AT3G55610.1 | Symbols: P5CS2 | delta 1-pyrroline-5-carboxylate synthase 2 | chr3:20624278-20628989 REVERSE LENGTH=726
contig02349	AT5G21090.1	826	308	27	202	7e-55	211	>lcl|AT5G21090.1 | Symbols: | Leucine-rich repeat (LRR) family protein | chr5:7164758-7166904 FORWARD LENGTH=218
contig02350	AT5G64560.1	29	475	247	394	2e-49	193	>lcl|AT5G64560.1 | Symbols: MGT9, MRS2-2, ATMGT9 | magnesium transporter 9 | chr5:25807025-25809395 REVERSE LENGTH=394"
contig02351	AT3G09210.1	402	1085	42	295	2e-34	143	>lcl|AT3G09210.1 | Symbols: PTAC13 | plastid transcriptionally active 13 | chr3:2825422-2826850 REVERSE LENGTH=333
contig02352	AT5G26760.2	1015	152	456	729	4e-41	166	>lcl|AT5G26760.2 | Symbols: | unknown protein; CONTAINS InterPro DOMAIN/s: Protein of unknown function DUF408 (InterPro:IPR007308); Has 35333 Blast hits to 34131 proteins in 2444 species: Archae - 798; Bacteria - 22429; Metazoa - 974; Fungi - 991; Plants - 531; Viruses - 0; Other Eukaryotes - 9610 (source: NCBI BLink). | chr5:9403869-9407170 REVERSE LENGTH=735
contig02353	AT2G32840.1	1114	704	209	337	4e-17	86.3	>lcl|AT2G32840.1 | Symbols: | proline-rich family protein | chr2:13933101-13934836 REVERSE LENGTH=337
contig02354	AT2G29670.1	430	831	393	525	2e-27	120	>lcl|AT2G29670.1 | Symbols: | Tetratricopeptide repeat (TPR)-like superfamily protein | chr2:12682309-12684745 REVERSE LENGTH=536
contig02355	AT3G15460.1	68	1003	1	313	1e-94	343	>lcl|AT3G15460.1 | Symbols: | Ribosomal RNA processing Brix domain protein | chr3:5214279-5216188 REVERSE LENGTH=315
contig02358	AT2G02390.1	154	783	7	217	2e-46	183	>lcl|AT2G02390.1 | Symbols: ATGSTZ1, GST18, GSTZ1 | glutathione S-transferase zeta 1 | chr2:629015-630955 FORWARD LENGTH=221"
contig02359	AT2G31400.1	1121	477	671	886	2e-16	83.6	>lcl|AT2G31400.1 | Symbols: GUN1 | genomes uncoupled 1 | chr2:13387201-13390550 REVERSE LENGTH=918
contig02360	AT1G51590.1	184	1128	1	269	2e-81	299	>lcl|AT1G51590.1 | Symbols: MNS1, MANIB | alpha-mannosidase 1 | chr1:19128315-19132132 REVERSE LENGTH=560"
contig02361	AT5G12210.2	177	1025	9	296	3e-119	425	>lcl|AT5G12210.2 | Symbols: | RAB geranylgeranyl transferase beta subunit 1 | chr5:3947254-3949595 FORWARD LENGTH=320
contig02363	AT3G09640.2	1052	309	1	249	3e-91	332	>lcl|AT3G09640.2 | Symbols: APX2, APX1B | ascorbate peroxidase 2 | chr3:2956301-2958163 FORWARD LENGTH=251"
contig02364	AT5G10490.3	60	1085	88	429	7e-133	470	>lcl|AT5G10490.3 | Symbols: MSL2 | MSCS-like 2 | chr5:3300376-3304550 REVERSE LENGTH=671
contig02366	AT5G39130.1	166	732	23	215	2e-43	173	>lcl|AT5G39130.1 | Symbols: | RmlC-like cupins superfamily protein | chr5:15665638-15666413 REVERSE LENGTH=222
contig02368	AT5G08540.1	5	655	103	316	1e-64	244	>lcl|AT5G08540.1 | Symbols: | unknown protein; FUNCTIONS IN: molecular_function unknown; INVOLVED IN: biological_process unknown; LOCATED IN: chloroplast thylakoid membrane, chloroplast, chloroplast envelope; EXPRESSED IN: 24 plant structures; EXPRESSED DURING: 13 growth stages; Has 30201 Blast hits to 17322 proteins in 780 species: Archae - 12; Bacteria - 1396; Metazoa - 17338; Fungi - 3422; Pla…
contig02370	AT4G34310.1	985	152	951	1223	2e-11	67.4	>lcl|AT4G34310.1 | Symbols: | alpha/beta-Hydrolases superfamily protein | chr4:16414113-16419542 FORWARD LENGTH=1228
contig02372	AT1G31930.3	1127	522	445	661	8e-46	181	>lcl|AT1G31930.3 | Symbols: XLG3 | extra-large GTP-binding protein 3 | chr1:11465832-11468961 FORWARD LENGTH=848
contig02374	AT3G17340.1	1124	258	822	1087	8e-19	91.7	>lcl|AT3G17340.1 | Symbols: | ARM repeat superfamily protein | chr3:5920613-5926846 REVERSE LENGTH=1090
contig02375	AT2G42130.4	37	756	64	299	6e-65	244	>lcl|AT2G42130.4 | Symbols: | Plastid-lipid associated protein PAP / fibrillin family protein | chr2:17566242-17567916 FORWARD LENGTH=299
contig02376	AT4G29380.1	652	2	1271	1472	1e-38	157	>lcl|AT4G29380.1 | Symbols: | protein kinase family protein / WD-40 repeat family protein | chr4:14458822-14464692 FORWARD LENGTH=1494
contig02378	AT1G55730.2	3	650	216	435	5e-81	298	>lcl|AT1G55730.2 | Symbols: ATCAX5, CAX5 | cation exchanger 5 | chr1:20831387-20833941 REVERSE LENGTH=441"
contig02379	AT2G20410.1	1084	467	10	227	5e-67	251	>lcl|AT2G20410.1 | Symbols: | RNA-binding ASCH domain protein | chr2:8802561-8804194 FORWARD LENGTH=339
contig02380	AT4G23660.2	269	934	183	404	7e-77	284	>lcl|AT4G23660.2 | Symbols: AtPPT1, PPT1 | polyprenyltransferase 1 | chr4:12328086-12331359 REVERSE LENGTH=407"
contig02381	AT5G16150.3	1127	3	132	506	4e-135	478	>lcl|AT5G16150.3 | Symbols: GLT1, PGLCT | plastidic GLC translocator | chr5:5272904-5275678 FORWARD LENGTH=546"
contig02382	AT2G02560.2	1128	889	1137	1217	1e-16	84.7	>lcl|AT2G02560.2 | Symbols: CAND1, ATCAND1, ETA2, TIP120, HVE | cullin-associated and neddylation dissociated | chr2:690345-697342 FORWARD LENGTH=1217"
contig02383	AT4G21210.1	1104	112	71	403	4e-101	365	>lcl|AT4G21210.1 | Symbols: ATRP1, RP1 | PPDK regulatory protein | chr4:11307002-11308587 FORWARD LENGTH=403"
contig02384	AT5G38630.1	113	712	10	208	9e-58	221	>lcl|AT5G38630.1 | Symbols: ACYB-1, CYB-1 | cytochrome B561-1 | chr5:15466141-15467511 FORWARD LENGTH=230"
contig02385	AT5G10720.1	467	123	780	921	3e-17	86.7	>lcl|AT5G10720.1 | Symbols: AHK5, CKI2, HK5 | histidine kinase 5 | chr5:3386835-3390541 FORWARD LENGTH=922"
contig02387	AT2G14560.1	854	321	8	193	6e-14	75.5	>lcl|AT2G14560.1 | Symbols: LURP1 | Protein of unknown function (DUF567) | chr2:6214150-6215170 FORWARD LENGTH=207
contig02390	AT1G70320.1	1107	529	3385	3580	5e-22	102	>lcl|AT1G70320.1 | Symbols: UPL2 | ubiquitin-protein ligase 2 | chr1:26488745-26501281 REVERSE LENGTH=3658
contig02391	AT4G00330.1	1128	751	284	409	9e-42	167	>lcl|AT4G00330.1 | Symbols: CRCK2 | calmodulin-binding receptor-like cytoplasmic kinase 2 | chr4:142787-144427 REVERSE LENGTH=411
contig02392	AT2G40116.1	1127	813	509	613	3e-32	136	>lcl|AT2G40116.1 | Symbols: | Phosphoinositide-specific phospholipase C family protein | chr2:16751782-16754311 FORWARD LENGTH=613
contig02394	AT5G39740.2	1124	381	47	297	1e-90	330	>lcl|AT5G39740.2 | Symbols: RPL5B | ribosomal protein L5 B | chr5:15903484-15905185 FORWARD LENGTH=301
contig02395	AT5G36970.1	8	379	120	245	1e-14	77.8	>lcl|AT5G36970.1 | Symbols: NHL25 | NDR1/HIN1-like 25 | chr5:14604367-14605194 REVERSE LENGTH=248
contig02396	AT5G23680.1	982	596	167	292	9e-16	81.6	>lcl|AT5G23680.1 | Symbols: | Sterile alpha motif (SAM) domain-containing protein | chr5:7985573-7986460 REVERSE LENGTH=295
contig02397	AT1G56070.1	175	870	612	843	4e-119	424	>lcl|AT1G56070.1 | Symbols: LOS1 | Ribosomal protein S5/Elongation factor G/III/V family protein | chr1:20968245-20971077 REVERSE LENGTH=843
contig02398	AT3G10380.1	3	464	898	1052	4e-44	175	>lcl|AT3G10380.1 | Symbols: SEC8, ATSEC8 | subunit of exocyst complex 8 | chr3:3219922-3228356 REVERSE LENGTH=1053"
contig02399	AT4G34240.1	1	591	333	530	2e-54	209	>lcl|AT4G34240.1 | Symbols: ALDH3I1, ALDH3 | aldehyde dehydrogenase 3I1 | chr4:16389801-16392633 FORWARD LENGTH=550"
contig02401	AT3G57490.1	899	210	41	270	2e-114	409	>lcl|AT3G57490.1 | Symbols: | Ribosomal protein S5 family protein | chr3:21279824-21280887 REVERSE LENGTH=276
contig02402	AT1G51510.1	261	704	32	172	7e-50	194	>lcl|AT1G51510.1 | Symbols: Y14 | RNA-binding (RRM/RBD/RNP motifs) family protein | chr1:19103072-19104753 REVERSE LENGTH=202
contig02403	AT2G47800.1	1125	133	1184	1513	1e-119	426	>lcl|AT2G47800.1 | Symbols: ATMRP4, EST3, MRP4, ABCC4 | multidrug resistance-associated protein 4 | chr2:19574944-19580383 FORWARD LENGTH=1516"
contig02407	AT1G31130.1	1123	272	46	320	1e-35	147	>lcl|AT1G31130.1 | Symbols: | unknown protein; FUNCTIONS IN: molecular_function unknown; INVOLVED IN: biological_process unknown; LOCATED IN: cellular_component unknown; EXPRESSED IN: 23 plant structures; EXPRESSED DURING: 13 growth stages; BEST Arabidopsis thaliana protein match is: unknown protein (TAIR:AT4G19950.1); Has 246 Blast hits to 244 proteins in 29 species: Archae - 2; Bacteria - 16; M…
contig02408	AT2G30860.1	1	627	3	209	5e-54	208	>lcl|AT2G30860.1 | Symbols: ATGSTF9, GLUTTR, ATGSTF7, GSTF9 | glutathione S-transferase PHI 9 | chr2:13139132-13140057 FORWARD LENGTH=215"
contig02410	AT5G01230.1	205	1101	1	306	4e-137	484	>lcl|AT5G01230.1 | Symbols: | S-adenosyl-L-methionine-dependent methyltransferases superfamily protein | chr5:92789-95380 REVERSE LENGTH=309
contig02411	AT3G16620.1	1	531	899	1076	6e-65	244	>lcl|AT3G16620.1 | Symbols: ATTOC120, TOC120 | translocon outer complex protein 120 | chr3:5658469-5661738 REVERSE LENGTH=1089"
contig02415	AT1G62640.2	2	859	117	403	1e-98	357	>lcl|AT1G62640.2 | Symbols: KAS III | 3-ketoacyl-acyl carrier protein synthase III | chr1:23192502-23194737 FORWARD LENGTH=404
contig02416	AT5G52450.1	2	526	293	467	2e-36	150	>lcl|AT5G52450.1 | Symbols: | MATE efflux family protein | chr5:21289042-21291749 REVERSE LENGTH=486
contig02417	AT1G31800.1	415	882	420	583	5e-57	218	>lcl|AT1G31800.1 | Symbols: CYP97A3, LUT5 | cytochrome P450, family 97, subfamily A, polypeptide 3 | chr1:11396440-11399470 FORWARD LENGTH=595"
contig02418	AT3G27160.1	768	595	71	128	1e-11	67.8	>lcl|AT3G27160.1 | Symbols: GHS1 | Ribosomal protein S21 family protein | chr3:10017531-10018854 FORWARD LENGTH=183
contig02419	AT1G73885.1	310	576	89	177	5e-18	89	>lcl|AT1G73885.1 | Symbols: | unknown protein; FUNCTIONS IN: molecular_function unknown; INVOLVED IN: biological_process unknown; LOCATED IN: chloroplast thylakoid membrane, chloroplast; Has 37 Blast hits to 37 proteins in 13 species: Archae - 0; Bacteria - 0; Metazoa - 0; Fungi - 0; Plants - 37; Viruses - 0; Other Eukaryotes - 0 (source: NCBI BLink). | chr1:27786864-27787708 FORWARD LENGTH=192"
contig02420	AT1G15120.1	1004	792	1	69	5e-25	112	>lcl|AT1G15120.1 | Symbols: | Ubiquinol-cytochrome C reductase hinge protein | chr1:5203091-5203897 FORWARD LENGTH=69
contig02421	AT4G34310.1	1004	9	881	1208	5e-118	421	>lcl|AT4G34310.1 | Symbols: | alpha/beta-Hydrolases superfamily protein | chr4:16414113-16419542 FORWARD LENGTH=1228
contig02422	AT1G74050.1	81	779	1	233	1e-71	266	>lcl|AT1G74050.1 | Symbols: | Ribosomal protein L6 family protein | chr1:27847256-27848680 REVERSE LENGTH=233
contig02425	AT3G50830.1	1	468	43	199	1e-40	164	>lcl|AT3G50830.1 | Symbols: COR413-PM2, ATCOR413-PM2 | cold-regulated 413-plasma membrane 2 | chr3:18894109-18895355 REVERSE LENGTH=203"
contig02427	AT1G20575.1	1	534	60	238	2e-75	280	>lcl|AT1G20575.1 | Symbols: | Nucleotide-diphospho-sugar transferases superfamily protein | chr1:7126987-7128677 REVERSE LENGTH=246
contig02428	AT3G48890.1	140	697	1	189	3e-40	162	>lcl|AT3G48890.1 | Symbols: ATMP2, ATMAPR3, MSBP2, MAPR3 | membrane-associated progesterone binding protein 3 | chr3:18129669-18131353 FORWARD LENGTH=233"
contig02429	AT5G64500.1	3	389	328	456	1e-42	170	>lcl|AT5G64500.1 | Symbols: | Major facilitator superfamily protein | chr5:25780511-25783474 FORWARD LENGTH=484
contig02430	AT5G54770.1	1088	84	9	338	7e-138	487	>lcl|AT5G54770.1 | Symbols: THI1, TZ, THI4 | thiazole biosynthetic enzyme, chloroplast (ARA6) (THI1) (THI4) | chr5:22246634-22247891 FORWARD LENGTH=349"
contig02432	AT5G17840.1	249	695	7	152	2e-31	133	>lcl|AT5G17840.1 | Symbols: | DnaJ/Hsp40 cysteine-rich domain superfamily protein | chr5:5895879-5897055 REVERSE LENGTH=154
contig02434	AT4G19185.1	30	488	206	357	4e-35	145	>lcl|AT4G19185.1 | Symbols: | nodulin MtN21 /EamA-like transporter family protein | chr4:10489201-10491488 REVERSE LENGTH=398
contig02435	AT5G35735.1	279	1124	90	370	1e-59	227	>lcl|AT5G35735.1 | Symbols: | Auxin-responsive family protein | chr5:13900913-13902934 REVERSE LENGTH=404
contig02438	AT5G06360.1	870	394	21	179	5e-72	268	>lcl|AT5G06360.1 | Symbols: | Ribosomal protein S8e family protein | chr5:1944835-1946512 FORWARD LENGTH=260
contig02439	AT5G01990.1	1112	273	147	431	3e-64	242	>lcl|AT5G01990.1 | Symbols: | Auxin efflux carrier family protein | chr5:377373-379600 REVERSE LENGTH=431
contig02440	AT2G35720.1	177	989	274	536	5e-64	241	>lcl|AT2G35720.1 | Symbols: OWL1 | DNAJ heat shock N-terminal domain-containing protein | chr2:15016883-15019866 FORWARD LENGTH=538
contig02441	AT4G35450.1	1118	396	107	342	6e-83	304	>lcl|AT4G35450.1 | Symbols: AKR2, AFT, AKR2A | ankyrin repeat-containing protein 2 | chr4:16839862-16841759 FORWARD LENGTH=342"
contig02443	AT3G07790.1	1115	267	224	507	6e-60	228	>lcl|AT3G07790.1 | Symbols: | DGCR14-related | chr3:2487491-2489017 FORWARD LENGTH=508
contig02446	AT2G28190.1	991	539	63	212	7e-66	248	>lcl|AT2G28190.1 | Symbols: CSD2, CZSOD2 | copper/zinc superoxide dismutase 2 | chr2:12014548-12016303 FORWARD LENGTH=216"
contig02447	AT5G19750.1	973	572	149	282	2e-23	107	>lcl|AT5G19750.1 | Symbols: | Peroxisomal membrane 22 kDa (Mpv17/PMP22) family protein | chr5:6677124-6679127 FORWARD LENGTH=288
contig02451	AT3G17810.1	1	1074	70	426	8e-166	580	>lcl|AT3G17810.1 | Symbols: PYD1 | pyrimidine 1 | chr3:6094279-6096289 FORWARD LENGTH=426
contig02452	AT1G15880.1	740	102	7	223	2e-50	196	>lcl|AT1G15880.1 | Symbols: GOS11, atgos11 | golgi snare 11 | chr1:5458718-5460089 REVERSE LENGTH=223"
contig02453	AT4G30600.1	3	911	329	630	2e-135	479	>lcl|AT4G30600.1 | Symbols: | signal recognition particle receptor alpha subunit family protein | chr4:14938142-14940600 REVERSE LENGTH=634
contig02456	AT2G20330.1	1	1071	280	634	1e-149	526	>lcl|AT2G20330.1 | Symbols: | Transducin/WD40 repeat-like superfamily protein | chr2:8772888-8775518 REVERSE LENGTH=648
contig02458	AT1G06890.3	1115	414	97	329	3e-100	362	>lcl|AT1G06890.3 | Symbols: | nodulin MtN21 /EamA-like transporter family protein | chr1:2111585-2114038 REVERSE LENGTH=353
contig02460	AT5G01740.1	1070	603	10	162	3e-27	119	>lcl|AT5G01740.1 | Symbols: | Nuclear transport factor 2 (NTF2) family protein | chr5:280793-281281 FORWARD LENGTH=162
contig02461	AT1G49780.1	115	795	174	398	7e-15	78.6	>lcl|AT1G49780.1 | Symbols: PUB26 | plant U-box 26 | chr1:18429024-18430289 REVERSE LENGTH=421
contig02462	AT2G40470.1	14	487	1	159	1e-50	197	>lcl|AT2G40470.1 | Symbols: LBD15, ASL11 | LOB domain-containing protein 15 | chr2:16902430-16903546 REVERSE LENGTH=224"
contig02466	AT5G45170.1	266	952	138	366	7e-58	221	>lcl|AT5G45170.1 | Symbols: | Haloacid dehalogenase-like hydrolase (HAD) superfamily protein | chr5:18270555-18273129 REVERSE LENGTH=372
contig02467	AT5G01740.1	1068	601	10	162	1e-26	117	>lcl|AT5G01740.1 | Symbols: | Nuclear transport factor 2 (NTF2) family protein | chr5:280793-281281 FORWARD LENGTH=162
[truncated: 21,687 more rows]
