# Supplementary material for: Transcriptome sequencing of a thalloid bryophyte; Dumortiera hirsuta (Sw) Nees: assembly, annotation, and marker discovery
Source: Sci Rep. 2015 Oct 20;5:15350. doi: 10.1038/srep15350 (PMC4611483; doi:10.1038/srep15350)
Supplement: Supplementary Information [file srep15350-s4.xls]

## Sheet: TF identification
Supplemental Data 5A. Transcription factor identification. Details of transcription factor encoding genes identification from Dumortiera hirsuta unigenes.
S. No.	TF Family Name	TF Locus Id	Protein Name	Sub Family	Gene Name , Synonym
1	GRAS	At1g07530	AtGRAS2	NA	ATGRAS2, GRAS2, SCL14
2	NAC	At3g57150		NA	AtCBF5, AtNAP57, CBF5, NAP57
3	CCAAT-HAP5	At1g56170		NA	ATHAP5B, HAP5B, NF-YC2
4	CCAAT-HAP3	At4g14540		NA	NF-YB3
5	C2C2-CO-like	At4g38960		NA
6	TUB	At2g47900	AtTLP3	NA	AtTLP3
7	C3H	At1g73950		NA
8	C2C2-CO-like	At5g24930		NA	COL4
9	WRKY	At5g56270	AtWRKY2	NA	AtWRKY2, WRKY2
10	C2H2	At4g05330		NA	AGD13
11	WRKY	At1g66560	AtWRKY64	NA	AtWRKY64, WRKY64
12	C3H	At1g19310		NA
13	C2H2	At5g06160		NA	ATO
14	ABI3VP1	At4g30080		NA	ARF16
15	ARF	At4g30080		NA	ARF16
16	C3H	At1g22510		NA
17	bZIP	At1g06070	AtbZIP69	NA
18	EIL	At2g27050		NA	EIL1
19	C2H2	At4g21160		NA	AGD12, ZAC
20	bZIP	At2g04038	AtbZIP48	NA	AtbZIP48
21	C3H	At3g16090		NA
22	C3H	At5g48655		NA
23	C2H2	At2g23740		NA
24	C3H	At1g74410		NA
25	GRAS	At1g14920		NA	GAI, RGA2
26	WRKY	At5g28650	AtWRKY74	NA	AtWRKY74, WRKY74
27	bZIP	At4g38900	AtbZIP29	NA
28	Orphan	At5g61850		NA	LFY, LFY3
29	C2H2	At2g01650		NA	PUX2
30	bZIP	At5g06950	AtbZIP20	NA	AHBP-1B, TGA2
31	C3H	At3g55530		NA	SDIR1
32	C2H2	AT5G63280		NA
33	C3H	At2g37950		NA
34	G2-like	At3g24120		NA
35	C2H2	At4g31420		NA
36	C2H2	At5g64610		NA	HAM1
37	C3H	At3g09770		NA
38	bZIP	At3g54620	AtbZIP25	NA	AtbZIP25, BZO2H4
39	C2H2	At3g02790		NA
40	C3H	At1g04790		NA
41	C2H2	At2g36930		NA
42	C3H	At3g26730		NA
43	C2H2	At5g52010		NA
44	AP2-EREBP	At3g14230		NA	RAP2.2
45	bZIP	At5g06950	AtbZIP20	NA	AHBP-1B, TGA2
46	bHLH	At4g17880	AtbHLH4	NA
47	CCAAT-DR1	At5g23090		NA	NF-YB13
48	C2C2-Dof	At5g39660		NA	CDF2
49	C2H2	At1g34370		NA	STOP1
50	bZIP	At1g49720		NA	ABF1
51	Trihelix	At1g33240		NA	AT-GTL1, AT-GTL2
52	C2H2	At3g28210		NA	PMZ
53	C2H2	At1g55460		NA
54	AP2-EREBP	At1g24590		NA	DRN-LIKE, DRNL, ESR2, SOB2
55	bHLH	At5g54680	AtbHLH105	NA	ILR3
56	C2H2	At2g27100		NA	SE
57	C3H	At5g01960		NA
58	C2C2-CO-like	At1g68520		NA	COL6
59	ZF-HD	At4g24660	AtHB22	NA	ATHB22, MEE68
60	CCAAT-HAP3	At4g14540		NA	NF-YB3
61	C3H	At2g31510		NA
62	NAC	At4g28500		NA	ANAC073, SND2
63	NLP	At2g43500	AtNLP8	NA
64	bZIP	At2g46270	AtbZIP55	NA	GBF3
65	C2H2	At1g01350		NA
66	C2H2	At1g43850		NA	SEU
67	C2C2-Gata	At3g50870		NA	GATA-18, MNP
68	JUMONJI	At1g08620		NA
69	AP2-EREBP	At1g28360		NA	ATERF12, ERF12
70	AP2-EREBP	At1g28360		NA	ATERF12, ERF12
71	Alfin-like	At3g11200		NA	AL2
72	bZIP	At5g28770	AtbZIP63	NA	AtbZIP63, BZO2H3
73	C3H	At5g45290		NA
74	Alfin-like	At5g20510		NA	AL5
75	ARF	At1g30330		NA	ARF6
76	C2H2	At1g04850		NA
77	MYB	At5g67300	AtMYB44	R2R3-MYBs	ATMYB44, ATMYBR1, MYBR1
78	C2H2	At3g52800		NA
79	GRAS	At2g37650	AtGRAS13	NA	SCL9
80	TCP	At2g30410		NA	KIS, TFCA
81	WRKY	At4g30930	AtWRKY32	NA	NFD1
82	C3H	At1g11020		NA
83	C2H2	At1g50670		NA
84	C2H2	At1g72050		NA	TF3A
85	GRAS	At1g55580		NA	LAS, SCL18
86	C2H2	At5g14140		NA
87	C2H2	At5g06160		NA	ATO
88	MYB	At2g32460	AtMYB101	R2R3-MYBs	ATM1, ATMYB101, MYB101
89	C2H2	At2g41835		NA
90	C2H2	At3g18290		NA	EMB2454
91	C2H2	At5g26610		NA
92	CCAAT-HAP2	At1g30500		NA	NF-YA7
93	NAC	At4g27410		NA	ANAC072, RD26
94	Homeobox	At1g52150	ATHB15	HD-Zip III	ATHB-15, ATHB15, CAN, CNA, ICU4
95	SBP	At1g20980		NA	ATSPL14, FBR6, SPL14, SPL1R2
96	NAC	At5g62380		NA	ANAC101, VND6
97	C3H	At2g31510		NA
98	C3H	At3g02290		NA
99	C3H	At5g01980		NA
100	NAC	At1g65910		NA	anac028
101	C3H	At3g19910		NA
102	G2-like	At3g46640		NA	LUX, PCL1
103	Trihelix	At5g14540		NA
104	GRAS	At1g07530	AtGRAS2	NA	ATGRAS2, GRAS2, SCL14
105	GRAS	At1g07530	AtGRAS2	NA	ATGRAS2, GRAS2, SCL14
106	C3H	At1g63900		NA
107	C2H2	At5g64610		NA	HAM1
108	BBR/BPC	At1g68120		NA	ATBPC3, BBR/BPC3, BPC3
109	C3H	At3g19910		NA
110	C2C2-Gata	At3g21175		NA	GATA-24, TIFY2B, ZML1
111	C3H	At1g49850		NA
112	C2H2	At3g45260		NA
113	C3H	At3g19910		NA
114	C2C2-Gata	At5g25830		NA	GATA-12
115	C3H	At2g31510		NA
116	C2H2	At3g18290		NA	EMB2454
117	C2H2	At5g64610		NA	HAM1
118	MADS	At1g77950		TypeII	AGL67
119	GRAS	At1g66350		NA	RGL, RGL1
120	GRAS	At1g66350		NA	RGL, RGL1
121	C2C2-CO-like	At1g68520		NA	COL6
122	bHLH	At1g69010	AtbHLH102	NA	BIM2
123	C2H2	At5g09740		NA	HAM2
124	CAMTA	At5g64220	AtCAMTA2	NA
125	C3H	At3g26730		NA
126	C3H	At5g15790		NA
127	SBP	At2g47070		NA	SPL1
128	C3H	At1g22510		NA
129	C3H	At1g50440		NA
130	C3H	At1g65040		NA
131	AP2-EREBP	At1g19210		NA
132	EIL	At3g20770		NA	EIN3
133	C2H2	At1g01930		NA
134	SBP	At1g02065		NA	SPL8
135	C3H	At3g47990		NA
136	bZIP	At5g11260	AtbZIP56	NA	HY5, TED 5
137	GRAS	At4g37650		NA	SGR7, SHR
138	Homeobox	At4g32880	AtHB8	HD-Zip III	ATHB-8, ATHB8
139	C3H	At3g47990		NA
140	CCAAT-HAP5	At3g12480		NA	NF-YC11
141	GRAS	At5g17490		NA	RGL3
142	C2H2	At3g05760		NA
143	TUB	At1g25280	AtTLP10	NA	AtTLP10
144	C2H2	At5g54630		NA
145	TUB	At2g18280	AtTLP2	NA	AtTLP2
146	C3H	At2g44580		NA
147	WRKY	At5g15130	AtWRKY72	NA	AtWRKY72, WRKY72
148	G2-like	At5g42630		NA	ATS, KAN4
149	PHD	At5g12400		NA
150	CAMTA	At5g64220	AtCAMTA2	NA
151	C3H	At2g31510		NA
152	C2H2	At3g12270		NA	ATPRMT3, PRMT3
153	C2H2	At3g18290		NA	EMB2454
154	Homeobox	At4g21750		HD-Zip IV	ATML1
155	Homeobox	At4g04890		HD-Zip IV	PDF2
156	GRAS	At3g49950	AtGRAS18	NA
157	C3H	At1g63900		NA
158	C2H2	At2g41835		NA
159	bHLH	At1g35460	AtbHLH80	NA
160	C3H	At1g65040		NA
161	C3H	At2g22120		NA
162	Alfin-like	At3g42790		NA	AL3
163	WRKY	At2g38470	AtWRKY33	NA	ATWRKY33, WRKY33
164	TUB	At2g18280	AtTLP2	NA	AtTLP2
165	C3H	At1g73950		NA
166	C2H2	At3g28210		NA	PMZ
167	C3H	At2g27940		NA
168	C2H2	At1g43850		NA	SEU
169	GRAS	At1g50420		NA	SCL-3, SCL3
170	TUB	At1g53320	AtTLP7	NA	AtTLP7
171	C2H2	At5g01310		NA
172	NAC	At5g53950		NA	ANAC098, CUC2
173	C2H2	At4g05330		NA	AGD13
174	MYB	At5g57620	AtMYB36	R2R3-MYBs	AtMYB36, MYB36
175	Homeobox	At1g05230		HD-Zip IV	HDG2
176	C3H	At3g03550		NA
177	C3H	At2g31510		NA
178	C2H2	At2g41835		NA
179	AtRKD	At5g66990	AtRKD3	NA
180	C2C2-CO-like	At5g24930		NA	COL4
181	E2F-DP	At2g36010		NA	ATE2FA, E2F3, E2FA
182	C2H2	At2g41835		NA
183	Homeobox	At4g29940		PHD-finger	PRHA
184	bHLH	At2g24260	AtbHLH66	NA
185	GRAS	At3g49950	AtGRAS18	NA
186	ARR-B	At3g16857		NA	ARR1
187	bZIP	At5g06950	AtbZIP20	NA	AHBP-1B, TGA2
188	NAC	At4g37130		NA
189	C2H2	At3g05760		NA
190	C2H2	At1g43850		NA	SEU
191	ABI3VP1	At3g26790		NA	FUS3, FUSCA3
192	C3H	At2g31510		NA
193	C3H	At1g63900		NA
194	C2H2	At4g21160		NA	AGD12, ZAC
195	TUB	At2g18280	AtTLP2	NA	AtTLP2
196	TUB	At2g18280	AtTLP2	NA	AtTLP2
197	C3H	At3g47990		NA
198	Trihelix	At3g25990		NA
199	C2C2-CO-like	At5g48250		NA	COL10
200	C2C2-CO-like	At5g48250		NA	COL10
201	ARF	At5g60450		NA	ARF4
202	Alfin-like	At3g42790		NA	AL3
203	E2F-DP	At2g36010		NA	ATE2FA, E2F3, E2FA
204	C2H2	At4g21160		NA	AGD12, ZAC
205	bHLH	At2g31280	AtbHLH155	NA	CPUORF7
206	C3H	At2g44580		NA
207	bHLH	At1g10120	AtbHLH74	NA
208	Trihelix	At3g14180		NA
209	C3H	At1g53820		NA
210	C3H	At1g53820		NA
211	bHLH	At1g66470	AtbHLH83	NA
212	C3H	At2g31510		NA
213	ARID	At1g04880		NA
214	C2H2	At5g52010		NA
215	C3H	At3g47990		NA
216	C2H2	At5g64610		NA	HAM1
217	C2H2	At4g04885		NA	PCFS4
218	C3H	At2g30580		NA	DRIP2
219	ARR-B	At2g25180		NA	ARR12
220	bHLH	At5g58010	AtbHLH82	NA
221	Homeobox	At1g05230		HD-Zip IV	HDG2
222	C2H2	At3g01460		NA	MBD9
223	SBP	At1g20980		NA	ATSPL14, FBR6, SPL14, SPL1R2
224	Homeobox	At4g21750		HD-Zip IV	ATML1
225	C2C2-Gata	At4g26150		NA	CGA1, GATA-22
226	bHLH	At1g66470	AtbHLH83	NA
227	bHLH	At4g33880	AtbHLH85	NA
228	C2H2	At2g23740		NA
229	C3H	At3g47990		NA
230	ARID	At1g04880		NA
231	Homeobox	At4g35550		WOX	HB-4, WOX13
232	AP2-EREBP	At5g50080		NA
233	TUB	At2g47900	AtTLP3	NA	AtTLP3
234	CAMTA	At5g64220	AtCAMTA2	NA
235	C2H2	At5g51230		NA	CYR1, EMF2, VEF2
236	CCAAT-HAP5	At5g63470		NA	NF-YC4
237	TUB	At2g18280	AtTLP2	NA	AtTLP2
238	HSF	At1g46264		NA	AT-HSFB4, HSFB4
239	ABI3VP1	At3g24650		NA	ABI3, SIS10
240	SBP	At5g18830		NA	SPL7
241	TUB	At2g47900	AtTLP3	NA	AtTLP3
242	C2H2	At5g26610		NA
243	MADS	At5g13790		TypeII	AGL15
244	AP2-EREBP	At1g28360		NA	ATERF12, ERF12
245	C3H	At1g63900		NA
246	C2H2	At5g52010		NA
247	C2H2	At2g23740		NA
248	C3H	At2g31510		NA
249	Orphan	At5g61850		NA	LFY, LFY3
250	GRAS	At1g50600	AtGRAS6	NA	SCL5
251	WRKY	At1g66600	AtWRKY63	NA	AtWRKY63, WRKY63
252	C3H	At5g01960		NA
253	NAC	At1g61110		NA	anac025
254	TCP	At5g16070		NA
255	WRKY	At2g23320	AtWRKY15	NA	WRKY15
256	C2H2	At1g43860		NA
257	C3H	At3g47990		NA
258	bHLH	At5g09750	AtbHLH43	NA	HEC3
259	MYB	At3g55730	AtMYB109	R2R3-MYBs	AtMYB109, MYB109
260	GRAS	At3g49950	AtGRAS18	NA
261	BBR/BPC	At5g42520		NA	ATBPC6, BBR/BPC6, BPC6
262	CCAAT-DR1	At5g23090		NA	NF-YB13
263	C2H2	At5g52010		NA
264	C2H2	At1g43850		NA	SEU
265	GRAS	At2g01570		NA	RGA, RGA1
266	Alfin-like	At3g11200		NA	AL2
267	bHLH	At5g58010	AtbHLH82	NA
268	C2H2	At5g01310		NA
269	Homeobox	At1g30490	AtHB9	HD-Zip III	ATHB9, PHV
270	bHLH	At5g54680	AtbHLH105	NA	ILR3
271	TUB	At2g18280	AtTLP2	NA	AtTLP2
272	BBR/BPC	At5g42520		NA	ATBPC6, BBR/BPC6, BPC6
273	C3H	At1g73950		NA
274	AP2-EREBP	At4g32800		NA
275	Homeobox	At2g34710	AtHB14	HD-Zip III	ATHB-14, ATHB14, PHB, PHB-1D
276	MYB-Related	At3g18100	AtMYB4R1	MYB1Rs	AtMYB4R1, MYB4R1
277	C3H	At2g31510		NA
278	C3H	At1g11020		NA
279	CCAAT-HAP3	At4g14540		NA	NF-YB3
280	C3H	At5g20910		NA
281	ABI3VP1	At4g32010		NA	HSI2-L1, HSL1, VAL2
282	Homeobox	At4g37790		HD-Zip II	HAT22
283	AtRKD	At5g66990	AtRKD3	NA
284	bHLH	At4g34530	AtbHLH63	NA	CIB1
285	GRAS	At5g48150		NA	PAT1
286	C3H	At1g53820		NA
287	C2H2	At3g02830		NA	ZFN1
288	bZIP	At5g11260	AtbZIP56	NA	HY5, TED 5
289	MYB-Related	At1g09770	AtMYBCDC5	MYB1Rs	ATCDC5, ATMYBCDC5, CDC5
290	C2H2	At5g39550		NA	ORTH1, VIM3
291	WRKY	At2g23320	AtWRKY15	NA	WRKY15
292	TCP	At5g16070		NA
293	C2H2	At2g23740		NA
294	MYB-Related	At1g09770	AtMYBCDC5	MYB1Rs	ATCDC5, ATMYBCDC5, CDC5
295	C2H2	At3g48430		NA	REF6
296	C2H2	At5g16470		NA
297	C3H	At5g20910		NA
298	C2H2	At4g21160		NA	AGD12, ZAC
299	TUB	At2g18280	AtTLP2	NA	AtTLP2
300	Homeobox	At4g04890		HD-Zip IV	PDF2
301	C3H	At5g66070		NA
302	MYB	At2g37630	AtMYB91	R2R3-MYBs	AS1, ATMYB91, ATPHAN, MYB91
303	GRAS	At1g14920		NA	GAI, RGA2
304	HSF	At4g17750		NA	ATHSF1, ATHSFA1A, HSF1, HSFA1A
305	C2H2	At1g30970		NA	SUF4
306	PHD	At5g35210		NA
307	ARF	At2g28350		NA	ARF10
308	TCP	At5g16070		NA
309	C3H	At1g11020		NA
310	ARF	At1g19850		NA	ARF5, IAA24, MP
311	C2H2	At2g23740		NA
312	Homeobox	At4g32880	AtHB8	HD-Zip III	ATHB-8, ATHB8
313	MYB-Related	At1g09770	AtMYBCDC5	MYB1Rs	ATCDC5, ATMYBCDC5, CDC5
314	C2H2	At5g51230		NA	CYR1, EMF2, VEF2
315	ARF	At1g30330		NA	ARF6
316	C2H2	At5g06160		NA	ATO
317	GRAS	At1g14920		NA	GAI, RGA2
318	C2H2	At5g51230		NA	CYR1, EMF2, VEF2
319	Alfin-like	At3g42790		NA	AL3
320	C2H2	At1g43850		NA	SEU
321	bZIP	At5g11260	AtbZIP56	NA	HY5, TED 5
322	C2H2	At3g57480		NA
323	TUB	At2g18280	AtTLP2	NA	AtTLP2
324	ZF-HD	At2g18350	AtHB24	NA	AtHB24
325	Orphan	At1g06040		NA	STO
326	bZIP	At4g36730	AtbZIP41	NA	GBF1
327	C2H2	At2g41835		NA
328	TUB	At2g18280	AtTLP2	NA	AtTLP2
329	GRAS	At5g59450		NA	SCL11
330	C2H2	At2g23740		NA
331	TUB	At2g18280	AtTLP2	NA	AtTLP2
332	C2H2	At3g62240		NA
333	PHD	At3g14980		NA
334	G2-like	At4g28610		NA	AtPHR1, PHR1
335	PHD	At3g53680		NA
336	C2H2	At3g18290		NA	EMB2454
337	WRKY	At5g49520	AtWRKY48	NA	AtWRKY48, WRKY48
338	C2H2	At1g04850		NA
339	TUB	At2g18280	AtTLP2	NA	AtTLP2
340	bZIP	At5g06950	AtbZIP20	NA	AHBP-1B, TGA2
341	MYB-Related	At1g09770	AtMYBCDC5	MYB1Rs	ATCDC5, ATMYBCDC5, CDC5
342	Homeobox	At4g32880	AtHB8	HD-Zip III	ATHB-8, ATHB8
343	C3H	At2g31510		NA
344	C3H	At3g02290		NA
345	SBP	At5g18830		NA	SPL7
346	C2H2	At3g12270		NA	ATPRMT3, PRMT3
347	C2H2	At3g12270		NA	ATPRMT3, PRMT3
348	C2H2	At5g51230		NA	CYR1, EMF2, VEF2
349	C2C2-Dof	At1g64620		NA
350	C2C2-Gata	At4g32890		NA	GATA-9
351	HSF	At1g46264		NA	AT-HSFB4, HSFB4
352	C3H	At3g19910		NA
353	C3H	At5g66070		NA
354	NAC	At3g57150		NA	AtCBF5, AtNAP57, CBF5, NAP57
355	C2H2	At5g01310		NA
356	Homeobox	At4g32880	AtHB8	HD-Zip III	ATHB-8, ATHB8
357	NAC	At4g37130		NA
358	C2H2	At5g22480		NA
359	MYB	At2g37630	AtMYB91	R2R3-MYBs	AS1, ATMYB91, ATPHAN, MYB91
360	Homeobox	At1g05230		HD-Zip IV	HDG2
361	C2H2	At3g57480		NA
362	C3H	At3g55530		NA	SDIR1
363	TUB	At2g18280	AtTLP2	NA	AtTLP2
364	AP2-EREBP	At1g72570		NA	AIL1
365	EIL	At3g20770		NA	EIN3
366	Orphan	At1g06040		NA	STO
367	bZIP	At2g16770	AtbZIP23	NA
368	C2H2	At5g22480		NA
369	bHLH	At4g34530	AtbHLH63	NA	CIB1
370	C2H2	At4g21160		NA	AGD12, ZAC
371	GRAS	At1g14920		NA	GAI, RGA2
372	C3H	At3g16090		NA
373	C2H2	At3g05760		NA
374	C3H	At2g30580		NA	DRIP2
375	C2H2	At1g68360		NA
376	Trihelix	At3g25990		NA
377	GRAS	At4g37650		NA	SGR7, SHR
378	C3H	At3g16090		NA
379	G2-like	At2g40260		NA
380	C2H2	At5g01310		NA
381	Homeobox	At4g21750		HD-Zip IV	ATML1
382	C2H2	At1g43850		NA	SEU
383	C3H	At3g26730		NA
384	bZIP	At1g32150	AtbZIP68	NA
385	ARID	At3g43240		NA
386	Trihelix	At3g25990		NA
387	C3H	At3g16090		NA
388	bHLH	At1g09530	AtbHLH8	NA	PAP3, PIF3, POC1
389	ARID	At3g43240		NA
390	TUB	At2g18280	AtTLP2	NA	AtTLP2
391	MYB-Related	At1g09770	AtMYBCDC5	MYB1Rs	ATCDC5, ATMYBCDC5, CDC5
392	C3H	At1g73950		NA
393	C2H2	At1g04850		NA
394	MYB	At4g09460	AtMYB6	R2R3-MYBs	ATMYB6
395	bZIP	At5g11260	AtbZIP56	NA	HY5, TED 5
396	G2-like	At2g03500		NA
397	bZIP	At5g06950	AtbZIP20	NA	AHBP-1B, TGA2
398	MYB	At4g05100	AtMYB74	R2R3-MYBs	AtMYB74
399	SBP	At2g47070		NA	SPL1
400	C3H	At2g31510		NA
401	AtRKD	At5g66990	AtRKD3	NA
402	WRKY	At2g30590	AtWRKY21	NA	WRKY21
403	C2H2	At4g06634		NA
404	C2H2	At2g32600		NA
405	Homeobox	At1g28420		Similar to HOX7 (tomato)	HB-1
406	GRAS	At1g66350		NA	RGL, RGL1
407	GRAS	At1g66350		NA	RGL, RGL1
408	C3H	At5g12310		NA
409	C3H	At5g01960		NA
410	TUB	At2g18280	AtTLP2	NA	AtTLP2
411	bZIP	At2g42380	AtbZIP34	NA	ATBZIP34, BZIP34
412	PHD	At5g12400		NA
413	Homeobox	At2g34710	AtHB14	HD-Zip III	ATHB-14, ATHB14, PHB, PHB-1D
414	ARR-B	At4g16110		NA	ARP5, ARR2
415	MYB	At4g09460	AtMYB6	R2R3-MYBs	ATMYB6
416	NAC	At3g29035		NA	ANAC059, ATNAC3
417	bZIP	At1g75390	AtbZIP44	NA	AtbZIP44
418	MYB	At2g36890	AtMYB38	R2R3-MYBs	ATMYB38, BIT1, MYB38, RAX2
419	GRAS	At5g48150		NA	PAT1
420	Homeobox	At4g00730		HD-Zip IV	AHDP, ANL2
421	bHLH	At5g58010	AtbHLH82	NA
422	Alfin-like	At3g42790		NA	AL3
423	bZIP	At2g36270	AtbZIP39	NA	ABI5, GIA1
424	WRKY	At5g15130	AtWRKY72	NA	AtWRKY72, WRKY72
425	C3H	At3g26730		NA
426	CCAAT-HAP5	At3g12480		NA	NF-YC11
427	TCP	At1g53230		NA	TCP3
428	TCP	At3g15030		NA	MEE35, TCP4
429	C2H2	At1g74250		NA
430	C2H2	At5g04240		NA	ELF6
431	C2H2	At4g21160		NA	AGD12, ZAC
432	C2H2	At3g12270		NA	ATPRMT3, PRMT3
433	C2H2	At5g51230		NA	CYR1, EMF2, VEF2
434	bHLH	At2g16910	AtbHLH21	NA	AMS
435	NAC	At3g57150		NA	AtCBF5, AtNAP57, CBF5, NAP57
436	MADS	At5g13790		TypeII	AGL15
437	C3H	At1g68070		NA
438	bHLH	At2g22750	AtbHLH18	NA
439	C3H	At1g63900		NA
440	C3H	At3g16090		NA
441	C2C2-Gata	At5g47140		NA
442	C2H2	At3g01460		NA	MBD9
443	E2F-DP	At5g22220		NA	ATE2FB, E2F1, E2FB
444	RAV	At1g13260		NA	RAV1
445	C2H2	At5g01310		NA
446	C3H	At1g73950		NA
447	NAC	At3g03200		NA	anac045

## Sheet: Distribution into TF families
Supplemental Data 5B. Transcription factor identification. Distribution of Dumortiera hirsuta transcription factor encoding genes into their transcription factor families.
S. No.	Transcription factor families	No. of genes/ TF family
1	C2H2	100
2	C3H	81
3	GRAS	25
4	bZIP	22
5	Homeobox	21
6	bHLH	20
7	TUB	19
8	NAC	13
9	WRKY	12
10	MYB	10
11	AP2-EREBP	9
12	C2C2-CO-like	7
13	Alfin-like	7
14	SBP	7
15	ARF	6
16	G2-like	6
17	Trihelix	6
18	C2C2-Gata	6
19	TCP	6
20	MYB-Related	6
21	PHD	5
22	CCAAT-HAP5	4
23	ABI3VP1	4
24	Orphan	4
25	ARID	4
26	CCAAT-HAP3	3
27	EIL	3
28	BBR/BPC	3
29	MADS	3
30	CAMTA	3
31	AtRKD	3
32	E2F-DP	3
33	ARR-B	3
34	HSF	3
35	CCAAT-DR1	2
36	C2C2-Dof	2
37	ZF-HD	2
38	NLP	1
39	JUMONJI	1
40	CCAAT-HAP2	1
41	RAV	1
