# Supplementary material for: Transcriptome sequencing of a thalloid bryophyte; Dumortiera hirsuta (Sw) Nees: assembly, annotation, and marker discovery
Source: Sci Rep. 2015 Oct 20;5:15350. doi: 10.1038/srep15350 (PMC4611483; doi:10.1038/srep15350)
Supplement: Supplementary Information [file srep15350-s5.xls]

## Sheet: SSRs repeats classification
Supplemental Data 6. Frequency details of Dumortiera hirsuta classified repeat types (considering sequence complementary).
Repeats	5	6	7	8	9	10	11	12	13	14	15	> 15	Total
AC/GT	133	27	9	4	5	1	2	2	1	0	0	3	187
AG/CT	328	70	45	30	21	9	20	10	12	9	3	44	601
AT/AT	152	19	19	9	10	5	6	1	1	0	1	7	230
CG/CG	18	2	1	0	1	0	0	0	0	0	0	0	22
AAC/GTT	16	10	3	1	2	0	0	0	1	0	0	0	33
AAG/CTT	66	28	15	3	3	1	0	0	0	0	0	1	117
AAT/ATT	21	5	4	0	0	1	2	1	0	0	0	1	35
ACC/GGT	21	16	4	0	1	0	0	0	0	0	0	0	42
ACG/CGT	13	4	6	3	1	0	0	0	0	0	0	0	27
ACT/AGT	1	4	2	0	0	0	0	0	0	0	0	0	7
AGC/CTG	83	25	14	5	3	1	0	0	0	0	0	0	131
AGG/CCT	21	17	6	1	1	1	0	0	0	0	0	0	47
ATC/ATG	34	5	3	1	2	0	0	1	0	0	0	0	46
CCG/CGG	4	0	1	0	0	0	0	0	0	0	0	0	5
AAAC/GTTT	4	1	0	0	0	0	0	0	0	0	0	0	5
AAAT/ATTT	2	0	0	1	0	0	0	0	0	0	0	0	3
AACC/GGTT	0	2	0	0	0	0	0	0	0	0	0	0	2
AACG/CGTT	1	0	0	0	0	0	0	0	0	0	0	0	1
AACT/AGTT	1	0	0	0	0	0	0	0	0	0	0	0	1
AAGC/CTTG	1	0	0	0	0	0	0	0	0	0	0	0	1
AATG/ATTC	1	0	1	0	0	0	0	0	0	0	0	0	2
ACAG/CTGT	2	0	0	0	0	0	0	0	0	0	0	0	2
ACCG/CGGT	1	0	0	0	0	0	0	0	0	0	0	0	1
ACGG/CCGT	1	0	0	0	0	0	0	0	0	0	0	0	1
ACGT/ACGT	0	1	0	0	0	2	0	0	0	0	0	4	7
ACTC/AGTG	0	0	0	1	0	0	0	0	0	0	0	0	1
ACTG/AGTC	4	0	0	0	0	0	0	0	0	0	0	0	4
AGCG/CGCT	1	0	0	0	0	0	0	0	0	0	0	0	1
AGCT/AGCT	1	0	0	0	0	0	0	0	0	0	0	0	1
AGGC/CCTG	5	0	0	0	0	0	0	0	0	0	0	0	5
AGGG/CCCT	0	0	0	1	0	0	0	0	0	0	0	0	1
ATCC/ATGG	4	0	0	0	0	0	0	0	0	0	0	0	4
AAAGC/CTTTG	0	1	0	0	0	0	0	0	0	0	0	0	1
AAATC/ATTTG	0	0	1	0	0	0	0	0	0	0	0	0	1
AACTG/AGTTC	2	0	0	0	0	0	0	0	0	0	0	0	2
AAGAG/CTCTT	1	0	0	0	0	0	0	0	0	0	0	0	1
AAGCC/CTTGG	1	0	0	0	0	0	0	0	0	0	0	0	1
AAGGG/CCCTT	1	0	0	0	0	0	0	0	0	0	0	0	1
AATCT/AGATT	1	0	0	0	0	0	0	0	0	0	0	0	1
ACCAG/CTGGT	1	0	0	0	0	0	0	0	0	0	0	0	1
ACCCC/GGGGT	1	0	0	0	0	0	0	0	0	0	0	0	1
ACCTC/AGGTG	1	0	0	0	0	0	0	0	0	0	0	0	1
ACTAT/AGTAT	0	1	0	0	0	0	0	0	0	0	0	0	1
ACTCT/AGAGT	0	1	0	0	0	0	0	0	0	0	0	0	1
AGGCG/CCTCG	1	0	0	0	0	0	0	0	0	0	0	0	1
AAAAAT/ATTTTT	1	0	0	0	0	0	0	0	0	0	0	0	1
AAACTC/AGTTTG	1	0	0	0	0	0	0	0	0	0	0	0	1
AAAGAC/CTTTGT	0	0	0	0	0	0	1	0	0	0	0	0	1
AACGAC/CGTTGT	0	1	0	0	0	0	0	0	0	0	0	0	1
AAGGAG/CCTTCT	0	0	0	0	0	0	0	0	0	0	1	0	1
AAGTAG/ACTTCT	1	0	0	0	0	0	0	0	0	0	0	0	1
AGGATC/ATCCTG	0	0	0	0	1	0	0	0	0	0	0	0	1
